# Supplementary material for: Phosphoproteomic analysis sheds light on intracellular signaling cascades triggered by Formyl-Peptide Receptor 2
Source: Sci Rep. 2019 Nov 29;9:17894. doi: 10.1038/s41598-019-54502-6 (PMC6884478; doi:10.1038/s41598-019-54502-6)
Supplement: Supplementary file 1 — Supplementary Table 1 [file 41598_2019_54502_MOESM1_ESM.xlsx]

## Sheet: title page
Phosphoproteomic analysis sheds light on intracellular signaling cascades triggered by Formyl-Peptide Receptor 2
Fabio Cattaneo1§, Rosita Russo2§, Martina Castaldo1, Angela Chambery2,
Cristiana Zollo1, Gabriella Esposito1, Paolo Vincenzo Pedone2 and Rosario Ammendola1*
1Department of Molecular Medicine and Medical Biotechnology, University of Naples Federico II, 80131 Naples, Italy.
2Department of Environmental, Biological and Pharmaceutical Sciences and Technologies, University of Campania "Luigi Vanvitelli”, 81100 Caserta, Italy.
§These authors contributed equally to this work.
*Corresponding author: rosario.ammendola@unina.it

## Sheet: CALU6 cells protein ID
Accession	Description	Coverage	# Peptides	# PSMs	# Unique Peptides	# AAs	MW [kDa]	calc. pI	Found in Sample: [S2] F2: Control, CTRL, 2	Found in Sample: [S1] F1: Control, CTRL, 1	Found in Sample: [S3] F3: Control, CTRL, 3	Found in Sample: [S4] F4: Sample, TREATED, 1	Found in Sample: [S5] F5: Sample, TREATED, 2	Found in Sample: [S6] F6: Sample, TREATED, 3	Modifications	Area: F2	Area: F1	Area: F3	Area: F4	Area: F5	Area: F6	emPAI	Protein FDR Confidence Sequest HT	Exp. q-value Sequest HT	Score Sequest HT	# Peptides Sequest HT
P08238	Heat shock protein HSP 90-beta [OS=Homo sapiens]	65.884	79	1469	55	724	83.212	5.03	High	High	High	High	High	High	Phospho [S226(100); S255(100)]	5100000000	5900000000	5700000000	4100000000	4600000000	4200000000	1618.21	High	0	5688.84	79
P07900-2	Isoform 2 of Heat shock protein HSP 90-alpha [OS=Homo sapiens]	53.5129	70	1380	48	854	98.099	5.16	High	High	High	High	High	High	Phospho [S385(100)]	3600000000	4100000000	3600000000	2400000000	2100000000	2400000000	428.193	High	0	5344.91	70
P14625	Endoplasmin [OS=Homo sapiens]	70.3611	69	748	67	803	92.411	4.84	High	High	High	High	High	High		3900000000	3600000000	3400000000	2300000000	1900000000	2000000000	178.846	High	0	2857.07	69
Q00839	Heterogeneous nuclear ribonucleoprotein U [OS=Homo sapiens]	52.6061	56	632	56	825	90.528	6	High	High	High	High	High	High	Phospho [S59(100); S271(100)]	4600000000	5400000000	4800000000	4600000000	3800000000	3600000000	99	High	0	2560.27	56
P19338	Nucleolin [OS=Homo sapiens]	65.2113	55	617	55	710	76.568	4.7	High	High	High	High	High	High	Phospho [S28(100); S34(99.9); S41(97.1); S67(100); T121(100); S145(100); S153(100); S184(100); S206(100); S563(100)]	11000000000	11000000000	11000000000	2500000000	2300000000	2200000000	73.989	High	0	2417.09	55
P35579-1	Myosin-9 [OS=Homo sapiens]	48.1122	117	619	102	1960	226.392	5.6	High	High	High	High	High	High	Phospho [S1943(100)]	390000000	390000000	380000000	460000000	720000000	390000000	15.781	High	0	2356.52	117
P02545	Prelamin-A/C [OS=Homo sapiens]	86.2952	81	626	6	664	74.095	7.02	High	High	High	High	High	High	Phospho [S22(99.6); S390(100); S636(100)]	560000000	550000000	550000000	530000000	470000000	410000000	487.527	High	0	2222.01	81
P02545-2	Isoform C of Prelamin-A/C [OS=Homo sapiens]	88.1119	77	597	2	572	65.096	6.84	High	High	High	High	High	High	Phospho [S22(99.6); S390(100)]	990000000	970000000	1000000000	230000000	200000000	180000000	793.328	High	0	2123.87	77
P13639	Elongation factor 2 [OS=Homo sapiens]	47.0862	52	519	51	858	95.277	6.83	High	High	High	High	High	High	Phospho [T57(99.4)]	2000000000	1900000000	1900000000	1400000000	1300000000	1200000000	33.438	High	0	2001.47	52
P27824-2	Isoform 2 of Calnexin [OS=Homo sapiens]	44.8166	38	509	38	627	71.458	4.7	High	High	High	High	High	High	Phospho [S589(100); S599(100); S618(100)]	2600000000	2800000000	2500000000	2100000000	1900000000	2000000000	209.175	High	0	1969.42	38
P07437	tubulin beta chain [OS=Homo sapiens]	57.6577	30	535	5	444	49.639	4.89	High	High	High	High	High	High		1500000000	1600000000	2800000000	2500000000	3000000000	2400000000	134.031	High	0	1965.64	30
Q9NR30-1	Nucleolar RNA helicase 2 [OS=Homo sapiens]	65.7727	61	534	58	783	87.29	9.28	High	High	High	High	High	High	Phospho [S71(100); S89(100); S121(100)]	590000000	640000000	690000000	710000000	620000000	480000000	167.761	High	0	1939.55	61
P68371	Tubulin beta-4B chain [OS=Homo sapiens]	57.9775	29	519	4	445	49.799	4.89	High	High	High	High	High	High		1700000000	2000000000	1800000000	1700000000	1300000000	1200000000	121.168	High	0	1901.36	29
P09429	High mobility group protein B1 [OS=Homo sapiens]	72.5581	24	477	18	215	24.878	5.74	High	High	High	High	High	High		6300000000	6300000000	6100000000	580000000	420000000	560000000	6578.33	High	0	1791.39	24
Q71U36	tubulin alpha-1A chain [OS=Homo sapiens]	61.8625	30	443	1	451	50.104	5.06	High	High	High	High	High	High		34000000	180000000	120000000	110000000	220000000	140000000	109.069	High	0	1774.21	30
Q9BQE3	Tubulin alpha-1C chain [OS=Homo sapiens]	61.6927	30	420	3	449	49.863	5.1	High	High	High	High	High	High		320000000	380000000	380000000	290000000	260000000	210000000	99	High	0	1670.78	30
P06753-2	Isoform 2 of Tropomyosin alpha-3 chain [OS=Homo sapiens]	73.7903	32	441	20	248	29.015	4.78	High	High	High	High	High	High		4300000000	4600000000	3900000000	660000000	610000000	480000000	718.686	High	0	1632.62	32
P27797	Calreticulin [OS=Homo sapiens]	68.8249	31	381	31	417	48.112	4.44	High	High	High	High	High	High		2000000000	2700000000	2300000000	1900000000	1100000000	1100000000	99	High	0	1544.41	31
P05455	Lupus La protein [OS=Homo sapiens]	57.3529	37	365	37	408	46.808	7.12	High	High	High	High	High	High	Phospho [S366(100)]	1700000000	1700000000	1600000000	1400000000	1200000000	800000000	258.294	High	0	1540.91	37
P06748	Nucleophosmin [OS=Homo sapiens]	64.6259	24	293	5	294	32.555	4.78	High	High	High	High	High	High	Phospho [S125(100); S254(100)]	1300000000	1500000000	1400000000	1500000000	980000000	930000000	358.381	High	0	1472.59	24
P68366	Tubulin alpha-4A chain [OS=Homo sapiens]	44.8661	22	363	3	448	49.892	5.06	High	High	High	High	High	High		200000000	200000000	190000000	610000000	330000000	370000000	30.623	High	0	1446.65	22
Q14247-1	Src substrate cortactin [OS=Homo sapiens]	76	62	392	7	550	61.549	5.4	High	High	High	High	High	High	Phospho [T401(99.2); S405(100); S418(100)]; Acetyl [K3(100)]	150000000	330000000	170000000	38000000	28000000	29000000	1248.61	High	0	1442.92	62
O75643-1	U5 small nuclear ribonucleoprotein 200 kDa helicase [OS=Homo sapiens]	39.7004	76	383	76	2136	244.353	6.06	High	High	High	High	High	High	Phospho [S225(100)]	770000000	570000000	570000000	550000000	910000000	550000000	4.725	High	0	1438.11	76
P13667	Protein disulfide-isomerase A4 [OS=Homo sapiens]	61.7054	54	401	54	645	72.887	5.07	High	High	High	High	High	High		1100000000	1100000000	1100000000	790000000	650000000	580000000	41.701	High	0	1432.87	54
Q13885	Tubulin beta-2A chain [OS=Homo sapiens]	48.764	23	393	1	445	49.875	4.89	Not Found	Not Found	High	High	High	High				120000000	77000000	83000000	50000000	39.616	High	0	1396.37	23
Q9BVA1	Tubulin beta-2B chain [OS=Homo sapiens]	48.764	23	392	1	445	49.921	4.89	Not Found	Not Found	Not Found	High	High	High					64000000	68000000	52000000	39.616	High	0	1388.61	23
Q14247-3	Isoform 3 of Src substrate cortactin [OS=Homo sapiens]	73.8791	56	369	1	513	57.432	5.33	Not Found	Not Found	Not Found	Not Found	High	High	Phospho [T364(99.2); S368(100); S381(100)]; Acetyl [K3(100)]					27000000	19000000	1815.6	High	0	1377.98	56
Q13283	Ras GTPase-activating protein-binding protein 1 [OS=Homo sapiens]	59.8712	26	366	26	466	52.132	5.52	High	High	High	High	High	High		1700000000	1700000000	1400000000	1300000000	940000000	970000000	55.234	High	0	1369.69	26
P51858	hepatoma-derived growth factor [OS=Homo sapiens]	88.75	29	330	28	240	26.772	4.73	High	High	High	High	High	High	Phospho [S132(100); S133(100); S165(100)]	5900000000	6200000000	5900000000	740000000	570000000	550000000	3382.86	High	0	1363	29
P17096-1	High mobility group protein HMG-I/HMG-Y [OS=Homo sapiens]	61.6822	7	300	3	107	11.669	10.32	High	High	High	High	High	High	Phospho [T53(100); S99(100)]	2600000000	1400000000	2500000000	1700000000	1600000000	2400000000	999	High	0	1275.17	7
P06748-3	Isoform 3 of Nucleophosmin [OS=Homo sapiens]	60.6178	20	240	1	259	28.383	4.72	High	Not Found	Not Found	Not Found	High	Not Found	Phospho [S125(100); S254(100)]	32000000						291.864	High	0	1257.62	20
P20042	Eukaryotic translation initiation factor 2 subunit 2 [OS=Homo sapiens]	72.6727	34	315	34	333	38.364	5.8	High	High	High	High	High	High		1400000000	1600000000	1500000000	1100000000	940000000	930000000	283.804	High	0	1247.77	34
Q01082-1	Spectrin beta chain, non-erythrocytic 1 [OS=Homo sapiens]	43.824	80	335	80	2364	274.439	5.57	High	High	High	High	High	High		270000000	310000000	270000000	200000000	190000000	200000000	2.914	High	0	1245.89	80
P11021	78 kDa glucose-regulated protein [OS=Homo sapiens]	54.5872	43	329	41	654	72.288	5.16	High	High	High	High	High	High		1100000000	1100000000	1100000000	500000000	480000000	410000000	35.389	High	0	1209.63	43
P49736	DNA replication licensing factor mcm2 [OS=Homo sapiens]	50.885	49	313	49	904	101.832	5.52	High	High	High	High	High	High	Phospho [S27(99.3); S41(99.5); S139(100)]	1200000000	1000000000	1000000000	830000000	710000000	610000000	19.309	High	0	1207.32	49
Q13509	tubulin beta-3 chain [OS=Homo sapiens]	59.5556	25	310	8	450	50.4	4.93	High	High	High	High	High	High		230000000	210000000	190000000	130000000	130000000	120000000	43.893	High	0	1187.99	25
Q12906-7	Isoform 7 of Interleukin enhancer-binding factor 3 [OS=Homo sapiens]	53.7862	43	309	2	898	95.748	8.81	High	High	High	High	High	High	Phospho [S482(98.8)]	280000000	230000000	280000000	100000000	240000000	180000000	21.275	High	0	1177.82	43
P61978-3	Isoform 3 of Heterogeneous nuclear ribonucleoprotein K [OS=Homo sapiens]	52.5	27	329	27	440	48.532	5.54	High	High	High	High	High	High	Phospho [S260(100)]	1600000000	1700000000	1600000000	930000000	760000000	740000000	24.119	High	0	1176.57	27
Q04637-8	Isoform 8 of Eukaryotic translation initiation factor 4 gamma 1 [OS=Homo sapiens]	35.6875	58	349	53	1600	175.51	5.33	High	High	High	High	High	High	Phospho [S1093(100); S1186(100); S1232(100)]	940000000	980000000	980000000	880000000	710000000	590000000	9.616	High	0	1158.19	58
Q12906-1	Interleukin enhancer-binding factor 3 [OS=Homo sapiens]	53.5794	42	293	1	894	95.279	8.76	Not Found	High	Not Found	High	High	High			160000000		97000000	77000000	72000000	20.544	High	0	1131.81	42
P07226-1	Tropomyosin alpha-4 chain [OS=Homo sapiens]	70.5645	28	300	13	248	28.504	4.69	High	High	High	High	High	High		1200000000	1400000000	1200000000	98000000	140000000	100000000	172.02	High	0	1128.99	28
P26038	Moesin [OS=Homo sapiens]	50.4333	41	326	31	577	67.778	6.4	High	High	High	High	High	High		520000000	590000000	500000000	720000000	470000000	500000000	35.389	High	0	1123.62	41
Q13263	Transcription intermediary factor 1-beta [OS=Homo sapiens]	63.1138	35	268	35	835	88.493	5.77	High	High	High	High	High	High	Phospho [S50(100)]	770000000	710000000	680000000	610000000	530000000	510000000	15.577	High	0	1112.15	35
P07910-2	Isoform C1 of Heterogeneous nuclear ribonucleoproteins C1/C2 [OS=Homo sapiens]	77.1331	34	296	4	293	32.318	5.08	High	High	High	High	High	High	Phospho [S220(100); S247(100); S286(100)]	560000000	600000000	620000000	320000000	200000000	160000000	200.534	High	0	1100.84	34
Q9UHD8-1	Septin-9 [OS=Homo sapiens]	71.843	41	267	41	586	65.361	8.97	High	High	High	High	High	High		760000000	840000000	730000000	650000000	450000000	470000000	16.783	High	0	1096.79	41
Q92598	Heat shock protein 105 kDa [OS=Homo sapiens]	55.1282	47	301	44	858	96.804	5.39	High	High	High	High	High	High	Phospho [S809(100)]	680000000	670000000	660000000	500000000	390000000	360000000	17.529	High	0	1081.6	47
P08670	Vimentin [OS=Homo sapiens]	64.1631	46	301	46	466	53.619	5.12	High	High	High	High	High	High		1700000000	1600000000	1600000000	640000000	790000000	430000000	92.452	High	0	1035.61	46
P07910-1	Heterogeneous nuclear ribonucleoproteins C1/C2 [OS=Homo sapiens]	77.7778	32	277	2	306	33.65	5.08	High	Not Found	High	High	High	High	Phospho [S233(100); S260(100); S299(100)]	330000000		280000000	240000000	73000000	110000000	148.25	High	0	1024.22	32
Q07955-1	Serine/arginine-rich splicing factor 1 [OS=Homo sapiens]	58.0645	20	309	19	248	27.728	10.36	High	High	High	High	High	High	Phospho [S199(100)]	3600000000	3600000000	3500000000	250000000	190000000	200000000	53.117	High	0	1005.22	20
Q01105	Protein SET [OS=Homo sapiens]	44.4828	18	224	4	290	33.469	4.32	High	High	High	High	High	High		620000000	340000000	480000000	37000000	51000000	68000000	214.443	High	0	979.968	18
O60841	Eukaryotic translation initiation factor 5B [OS=Homo sapiens]	36.1475	43	241	43	1220	138.742	5.49	High	High	High	High	High	High	Phospho [S113(100); S135(100); S137(100); S164(100); S214(100)]	540000000	590000000	590000000	430000000	360000000	330000000	7.62	High	0	977.342	43
P09651-1	Heterogeneous nuclear ribonucleoprotein A1 [OS=Homo sapiens]	48.3871	21	225	18	372	38.723	9.13	High	High	High	High	High	High	Phospho [S6(100)]	1300000000	1100000000	1100000000	1200000000	770000000	770000000	55.234	High	0	970.982	21
Q1KMD3	heterogeneous nuclear ribonucleoprotein U-like protein 2 [OS=Homo sapiens]	50.8701	38	252	38	747	85.052	4.91	High	High	High	High	High	High	Phospho [S161(100); S228(100)]	1300000000	1100000000	1300000000	650000000	560000000	500000000	17.277	High	0	969.566	38
P11142-1	Heat shock cognate 71 kDa protein [OS=Homo sapiens]	45.8204	35	276	32	646	70.854	5.52	High	High	High	High	High	High		640000000	680000000	660000000	400000000	330000000	280000000	23.245	High	0	964.168	35
O95425-3	Isoform SV3 of Supervillin [OS=Homo sapiens]	36.1225	59	247	59	2187	244.527	7.01	High	High	High	High	High	High	Phospho [S245(100); S270(100)]	260000000	280000000	270000000	250000000	210000000	180000000	2.427	High	0	959.542	59
P23588	eukaryotic translation initiation factor 4B [OS=Homo sapiens]	49.5908	33	295	33	611	69.11	5.73	High	High	High	High	High	High	Phospho [S406(100)]	2300000000	2400000000	2300000000	700000000	560000000	500000000	49.802	High	0	959.491	33
P39687	Acidic leucine-rich nuclear phosphoprotein 32 family member A [OS=Homo sapiens]	47.3896	18	256	12	249	28.568	4.09	High	High	High	High	High	High		4800000000	5800000000	4900000000	1400000000	1100000000	1000000000	810.131	High	0	957.172	18
P43243	Matrin-3 [OS=Homo sapiens]	49.1145	37	253	37	847	94.565	6.25	High	High	High	High	High	High	Phospho [S188(100)]	910000000	920000000	860000000	710000000	670000000	630000000	11.068	High	0	946.933	37
P05198	Eukaryotic translation initiation factor 2 subunit 1 [OS=Homo sapiens]	78.7302	34	242	34	315	36.089	5.08	High	High	High	High	High	High		1000000000	970000000	960000000	1000000000	630000000	600000000	99	High	0	944.388	34
P27816-1	Microtubule-associated protein 4 [OS=Homo sapiens]	50.3472	49	242	49	1152	120.93	5.43	High	High	High	High	High	High	Phospho [S280(100)]	430000000	430000000	380000000	350000000	290000000	280000000	7.522	High	0	942.913	49
P07951-2	Isoform 2 of Tropomyosin beta chain [OS=Homo sapiens]	61.2676	27	237	9	284	32.97	4.67	High	High	High	High	High	High		730000000	340000000	690000000	150000000	170000000	86000000	59.619	High	0	886.972	27
P41091	eukaryotic translation initiation factor 2 subunit 3 [OS=Homo sapiens]	49.7881	26	219	26	472	51.077	8.4	High	High	High	High	High	High		1200000000	1200000000	1000000000	680000000	590000000	630000000	45.416	High	0	876.491	26
Q32MZ4-3	Isoform 3 of Leucine-rich repeat flightless-interacting protein 1 [OS=Homo sapiens]	55.8511	42	233	41	752	82.639	4.61	High	High	High	High	High	High	Phospho [S658(99.6)]	590000000	590000000	580000000	330000000	290000000	240000000	31.523	High	0	869.406	42
Q9H1E3	Nuclear ubiquitous casein and cyclin-dependent kinase substrate 1 [OS=Homo sapiens]	35.8025	15	235	15	243	27.28	5.08	High	High	High	High	High	High	Phospho [S19(100); S58(100); S61(100); S181(100); S214(100)]	2000000000	2100000000	1500000000	1000000000	700000000	710000000	6811.92	High	0	866.562	15
P17096-2	Isoform HMG-Y of High mobility group protein HMG-I/HMG-Y [OS=Homo sapiens]	57.2917	5	234	1	96	10.673	10.32	High	High	High	High	High	High	Phospho [T42(100); S88(100)]	2000000000	230000000	820000000	200000000	310000000	140000000	250.189	High	0	865.152	5
P23246-1	splicing factor, proline- and glutamine-rich [OS=Homo sapiens]	42.7157	34	241	33	707	76.102	9.44	High	High	High	High	High	High	Phospho [T226(98.3)]	960000000	1000000000	990000000	580000000	410000000	390000000	32.839	High	0	861.386	34
O95817	BAG family molecular chaperone regulator 3 [OS=Homo sapiens]	75.6522	28	225	28	575	61.557	6.95	High	High	High	High	High	High	Phospho [S136(100); S173(100); S386(99.4)]	740000000	970000000	790000000	330000000	290000000	260000000	21.022	High	0	852.497	28
P26368	Splicing factor U2AF 65 kDa subunit [OS=Homo sapiens]	29.4737	11	198	11	475	53.467	9.09	High	High	High	High	High	High	Phospho [S79(100)]	650000000	800000000	630000000	520000000	430000000	400000000	10.159	High	0	824.257	11
Q14151	scaffold attachment factor B2 [OS=Homo sapiens]	38.0902	35	210	21	953	107.408	6.16	High	High	High	High	High	High		300000000	340000000	280000000	170000000	150000000	130000000	5.861	High	0	819.736	35
Q15424-3	Isoform 3 of Scaffold attachment factor B1 [OS=Homo sapiens]	35.5507	35	212	21	917	102.793	5.49	High	High	High	High	High	High	Phospho [S383(100); S384(100); S604(100)]	630000000	680000000	440000000	450000000	320000000	360000000	9.462	High	0	817.155	35
P37837	Transaldolase [OS=Homo sapiens]	56.6766	28	237	28	337	37.516	6.81	High	High	High	High	High	High		1700000000	1800000000	1700000000	1300000000	960000000	940000000	50.09	High	0	813.139	28
P26641-2	Isoform 2 of Elongation factor 1-gamma [OS=Homo sapiens]	29.1581	15	217	15	487	56.114	7.72	High	High	High	High	High	High		1700000000	1500000000	1600000000	1100000000	1100000000	1100000000	4.946	High	0	798.303	15
P42166	Lamina-associated polypeptide 2, isoform alpha [OS=Homo sapiens]	53.4582	36	233	26	694	75.446	7.66	High	High	High	High	High	High	Phospho [S66(100); S67(100); T160(99)]	270000000	220000000	210000000	240000000	150000000	140000000	17.836	High	0	795.8	36
Q9H2G2-1	STE20-like serine/threonine-protein kinase [OS=Homo sapiens]	43.7247	44	203	43	1235	142.607	5.15	High	High	High	High	High	High		410000000	410000000	440000000	240000000	280000000	200000000	4.85	High	0	793.397	44
O75475-1	PC4 and SFRS1-interacting protein [OS=Homo sapiens]	51.8868	35	225	10	530	60.067	9.13	High	High	High	High	High	High	Phospho [S106(100); T115(95.8); S129(98.6); S275(98.8)]	170000000	190000000	160000000	35000000	70000000	48000000	21.457	High	0	779.42	35
Q9ULW0	Targeting protein for Xklp2 [OS=Homo sapiens]	55.4217	38	202	38	747	85.6	9.23	High	High	High	High	High	High	Phospho [S738(100)]	380000000	410000000	350000000	260000000	260000000	200000000	12.789	High	0	768.147	38
P52926-1	high mobility group protein HMGI-C [OS=Homo sapiens]	75.2294	11	228	11	109	11.825	10.62	High	High	High	High	High	High	Phospho [S44(100); S105(100)]	7700000000	7500000000	4400000000	1200000000	660000000	1300000000	398106	High	0	766.81	11
O43399-7	Isoform 7 of Tumor protein D54 [OS=Homo sapiens]	81.2227	28	196	6	229	24.839	6.42	High	High	High	High	High	High	Phospho [S189(100)]; Acetyl [K15(100)]	460000000	480000000	460000000	260000000	280000000	170000000	315.228	High	0	762.174	28
P22626	heterogeneous nuclear ribonucleoproteins A2/B1 [OS=Homo sapiens]	64.5892	25	192	22	353	37.407	8.95	High	High	High	High	High	High	Acetyl [K3(100)]	1000000000	960000000	1000000000	480000000	410000000	350000000	111.884	High	0	756.361	25
Q9BXP5	serrate RNA effector molecule homolog [OS=Homo sapiens]	38.8128	36	194	36	876	100.604	5.96	High	High	High	High	High	High		720000000	700000000	420000000	470000000	310000000	360000000	7.71	High	0	751.585	36
P33991	DNA replication licensing factor MCM4 [OS=Homo sapiens]	50.4056	37	191	37	863	96.498	6.74	High	High	High	High	High	High		700000000	670000000	650000000	440000000	380000000	320000000	7.733	High	0	748.18	37
Q92974	Rho guanine nucleotide exchange factor 2 [OS=Homo sapiens]	45.9432	44	218	44	986	111.473	7.27	High	High	High	High	High	High	Phospho [S174(99.4)]	410000000	440000000	400000000	370000000	270000000	250000000	5.31	High	0	741.854	44
P78347	General transcription factor II-I [OS=Homo sapiens]	44.7896	48	220	48	998	112.346	6.39	High	High	High	High	High	High	Phospho [S674(100)]	240000000	260000000	230000000	280000000	190000000	180000000	6.711	High	0	728.149	48
P09493-10	Isoform 10 of Tropomyosin alpha-1 chain [OS=Homo sapiens]	49.6479	22	195	2	284	32.846	4.77	High	High	Not Found	Not Found	Not Found	Not Found		21000000	40000000					32.246	High	0	727.375	22
Q16643-2	Isoform 2 of Drebrin [OS=Homo sapiens]	49.3088	26	192	26	651	71.555	4.53	High	High	High	High	High	High		660000000	770000000	630000000	480000000	370000000	340000000	24.551	High	0	709.842	26
O75475-2	Isoform 2 of PC4 and SFRS1-interacting protein [OS=Homo sapiens]	63.964	26	196	1	333	37.702	9.17	High	High	Not Found	Not Found	Not Found	Not Found	Phospho [S106(100); T115(95.8); S129(98.6); S275(98.8)]	39000000	42000000					70.969	High	0	708.419	26
P16401	Histone H1.5 [OS=Homo sapiens]	51.7699	27	197	18	226	22.566	10.92	High	High	High	High	High	High	Phospho [T138(100); S189(100)]	2900000000	3300000000	3000000000	1500000000	950000000	1200000000	836.678	High	0	704.129	27
O43399-3	Isoform 3 of Tumor protein D54 [OS=Homo sapiens]	79.4258	25	179	3	209	22.503	6.7	High	High	High	High	High	High	Phospho [S169(100)]; Acetyl [K15(100)]	170000000	120000000	190000000	130000000	130000000	140000000	438.397	High	0	703.991	25
P09493-5	Isoform 5 of Tropomyosin alpha-1 chain [OS=Homo sapiens]	56.3265	20	189	4	245	28.368	4.77	High	High	High	High	High	High		220000000	190000000	180000000	49000000	24000000	25000000	27.48	High	0	699.508	20
P10412	Histone H1.4 [OS=Homo sapiens]	53.4247	27	195	3	219	21.852	11.03	High	High	High	High	High	High	Acetyl [K52(100)]	30000000	16000000	30000000	140000000	200000000	170000000	1777.28	High	0	694.768	27
Q16543	Hsp90 co-chaperone Cdc37 [OS=Homo sapiens]	57.672	28	177	28	378	44.44	5.25	High	High	High	High	High	High		680000000	720000000	530000000	500000000	360000000	400000000	99	High	0	681.295	28
P16989-1	Y-box-binding protein 3 [OS=Homo sapiens]	65.3226	22	161	3	372	40.066	9.77	High	High	High	High	High	High		400000000	410000000	400000000	60000000	33000000	28000000	62.096	High	0	668.365	22
P16402	Histone H1.3 [OS=Homo sapiens]	40.724	25	186	1	221	22.336	11.02	High	High	High	Not Found	Not Found	Not Found	Acetyl [K53(100)]	18000000	13000000	16000000				700.704	High	0	656.209	25
Q9P258	Protein RCC2 [OS=Homo sapiens]	50.1916	22	168	22	522	56.049	8.78	High	High	High	High	High	High		580000000	680000000	610000000	540000000	370000000	360000000	9.701	High	0	652.539	22
Q6PKG0-1	La-related protein 1 [OS=Homo sapiens]	37.4088	27	171	26	1096	123.434	8.82	High	High	High	High	High	High	Phospho [S90(100); S517(100); S521(100); T526(100); S774(100)]	440000000	480000000	400000000	310000000	280000000	220000000	2.325	High	0	652.432	27
P14314	Glucosidase 2 subunit beta [OS=Homo sapiens]	55.4924	29	173	29	528	59.388	4.41	High	High	High	High	High	High		1700000000	1400000000	1900000000	420000000	420000000	480000000	52.367	High	0	648.828	29
P16989-2	Isoform 2 of Y-box-binding protein 3 [OS=Homo sapiens]	76.8977	20	151	1	303	31.928	9.66	Not Found	Not Found	Not Found	High	High	Not Found					140000000	100000000		183.785	High	0	643.328	20
Q15019-2	Isoform 2 of Septin-2 [OS=Homo sapiens]	60.101	22	151	22	396	45.432	6.89	High	High	High	High	High	High	Phospho [S253(100)]	810000000	900000000	720000000	680000000	580000000	500000000	16.378	High	0	641.335	22
Q9H6F5	Coiled-coil domain-containing protein 86 [OS=Homo sapiens]	52.7778	21	179	21	360	40.211	10.33	High	High	High	High	High	High	Phospho [S18(100); S47(99.2); S58(100); S69(100); S91(100); S188(100)]	640000000	660000000	610000000	420000000	490000000	440000000	70.969	High	0	640.792	21
P16403	Histone H1.2 [OS=Homo sapiens]	44.1315	24	181	1	213	21.352	10.93	Not Found	Not Found	Not Found	High	High	High	Acetyl [K52(100)]				92000000	77000000	93000000	586.802	High	0	639.267	24
Q13435	Splicing factor 3b subunit 2 [OS=Homo sapiens]	43.9106	31	161	31	895	100.165	5.67	High	High	High	High	High	High	Phospho [S431(100); S435(100); S436(100)]	290000000	390000000	380000000	240000000	210000000	200000000	5.144	High	0	634.925	31
O94804	Serine/threonine-protein kinase 10 [OS=Homo sapiens]	38.2231	32	170	31	968	112.065	6.95	High	High	High	High	High	High	Phospho [S438(100); T952(98.7)]	320000000	300000000	300000000	230000000	230000000	190000000	6.378	High	0	632.546	32
P12956	X-ray repair cross-complementing protein 6 [OS=Homo sapiens]	47.9475	27	180	27	609	69.799	6.64	High	High	High	High	High	High		300000000	350000000	310000000	300000000	270000000	250000000	8.441	High	0	622.554	27
O00193	Small acidic protein [OS=Homo sapiens]	43.7158	12	175	12	183	20.32	4.72	High	High	High	High	High	High	Phospho [S17(100)]	1200000000	1200000000	1300000000	780000000	720000000	720000000	1290.55	High	0	620.376	12
Q96TA1	Niban-like protein 1 [OS=Homo sapiens]	40.0804	20	162	20	746	84.085	6.19	High	High	High	High	High	High	Phospho [S665(100)]	420000000	450000000	420000000	420000000	350000000	330000000	4.142	High	0	619.438	20
Q16555-1	Dihydropyrimidinase-related protein 2 [OS=Homo sapiens]	58.3916	24	168	24	572	62.255	6.38	High	High	High	High	High	High	Phospho [T509(100); S522(96.8)]	510000000	580000000	410000000	410000000	300000000	300000000	7.161	High	0	615.985	24
Q16181	Septin-7 [OS=Homo sapiens]	57.6659	33	172	32	437	50.648	8.63	High	High	High	High	High	High		540000000	400000000	500000000	380000000	290000000	250000000	32	High	0	612.458	33
Q14103	heterogeneous nuclear ribonucleoprotein D0 [OS=Homo sapiens]	41.4085	23	166	21	355	38.41	7.81	High	High	High	High	High	High		2000000000	2000000000	2100000000	420000000	360000000	360000000	214.443	High	0	604.188	23
Q14204	Cytoplasmic dynein 1 heavy chain 1 [OS=Homo sapiens]	17.3913	59	181	59	4646	532.072	6.4	High	High	High	High	High	High		140000000	110000000	150000000	88000000	100000000	100000000	0.644	High	0	597.601	59
Q7L014	probable ATP-dependent RNA helicase DDX46 [OS=Homo sapiens]	39.6702	37	173	37	1031	117.29	9.29	High	High	High	High	High	High		220000000	240000000	210000000	190000000	170000000	160000000	4.677	High	0	596.184	37
P05387	60S acidic ribosomal protein P2 [OS=Homo sapiens]	64.3478	9	128	9	115	11.658	4.54	High	High	High	High	High	High		3800000000	4300000000	4100000000	950000000	860000000	730000000	999	High	0	596.145	9
O43290	U4/U6.U5 tri-snRNP-associated protein 1 [OS=Homo sapiens]	53.25	40	157	40	800	90.2	6.13	High	High	High	High	High	High	Phospho [S448(100)]	270000000	280000000	290000000	180000000	150000000	160000000	10.103	High	0	595.762	40
Q8NE71-1	ATP-binding cassette sub-family F member 1 [OS=Homo sapiens]	45.6805	41	167	41	845	95.866	6.8	High	High	High	High	High	High	Phospho [S140(100); S228(100)]	240000000	270000000	240000000	210000000	190000000	190000000	9	High	0	594.617	41
P49321	Nuclear autoantigenic sperm protein [OS=Homo sapiens]	42.6396	23	140	23	788	85.186	4.3	High	High	High	High	High	High		1500000000	1300000000	1200000000	470000000	460000000	420000000	3.642	High	0	592.884	23
P84103	Serine/arginine-rich splicing factor 3 [OS=Homo sapiens]	45.122	9	188	8	164	19.318	11.65	High	High	High	High	High	High		3400000000	1500000000	1600000000	820000000	640000000	600000000	24.119	High	0	586.924	9
P51114-1	Fragile X mental retardation syndrome-related protein 1 [OS=Homo sapiens]	46.2158	24	145	22	621	69.678	6.15	High	High	High	High	High	High		380000000	410000000	370000000	340000000	200000000	240000000	6.017	High	0	584.098	24
O43852-3	Isoform 3 of Calumenin [OS=Homo sapiens]	50.1548	18	146	6	323	38.027	4.63	High	High	High	High	High	High	Phospho [S43(98.6); S52(100)]	690000000	550000000	580000000	120000000	160000000	120000000	58.948	High	0	581.069	18
Q14839-2	Isoform 2 of Chromodomain-helicase-DNA-binding protein 4 [OS=Homo sapiens]	26.701	40	159	40	1940	220.709	5.97	High	High	High	High	High	High		180000000	170000000	140000000	110000000	130000000	69000000	1.837	High	0	577.94	40
Q15637-5	Isoform 5 of Splicing factor 1 [OS=Homo sapiens]	26.4487	21	139	21	673	71.706	9.58	High	High	High	High	High	High	Phospho [T239(100)]	510000000	420000000	490000000	380000000	300000000	250000000	27.184	High	0	577.186	21
O00567	Nucleolar protein 56 [OS=Homo sapiens]	46.8013	32	185	32	594	66.009	9.19	High	High	High	High	High	High	Phospho [S570(100)]	230000000	250000000	210000000	230000000	160000000	160000000	19.209	High	0	574.062	32
P17844	probable ATP-dependent RNA helicase DDX5 [OS=Homo sapiens]	46.9055	36	186	26	614	69.105	8.92	High	High	High	High	High	High		370000000	320000000	350000000	370000000	350000000	270000000	14.647	High	0	573.56	36
Q9Y2X3	Nucleolar protein 58 [OS=Homo sapiens]	47.8261	28	161	28	529	59.541	8.92	High	High	High	High	High	High	Phospho [S502(100)]	420000000	470000000	330000000	360000000	280000000	250000000	18.953	High	0	573.422	28
Q9BUJ2-1	Heterogeneous nuclear ribonucleoprotein U-like protein 1 [OS=Homo sapiens]	30.8411	24	143	24	856	95.679	6.92	High	High	High	High	High	High		410000000	350000000	440000000	420000000	320000000	310000000	4.036	High	0	571.455	24
P07237	Protein disulfide-isomerase [OS=Homo sapiens]	49.2126	27	149	27	508	57.081	4.87	High	High	High	High	High	High		660000000	640000000	610000000	400000000	340000000	320000000	7.913	High	0	566.645	27
Q9HC35	Echinoderm microtubule-associated protein-like 4 [OS=Homo sapiens]	40.6728	34	154	34	981	108.848	6.4	High	High	High	High	High	High	Phospho [S146(99.4)]	210000000	290000000	260000000	300000000	190000000	190000000	4.151	High	0	562.19	34
P26583	High mobility group protein B2 [OS=Homo sapiens]	54.067	17	156	14	209	24.019	7.81	High	High	High	High	High	High		2200000000	2200000000	2100000000	180000000	100000000	76000000	288.427	High	0	555.335	17
P20290-2	Isoform 2 of Transcription factor BTF3 [OS=Homo sapiens]	71.6049	11	121	2	162	17.688	7.5	High	High	High	High	High	High	Acetyl [K2(100)]	570000000	580000000	520000000	480000000	280000000	310000000	124.893	High	0	547.969	11
P08621-1	U1 small nuclear ribonucleoprotein 70 kDa [OS=Homo sapiens]	47.5973	22	162	22	437	51.526	9.94	High	High	High	High	High	High	Phospho [S226(100)]	660000000	620000000	670000000	410000000	250000000	270000000	34.481	High	0	541.215	22
P55072	Transitional endoplasmic reticulum ATPase [OS=Homo sapiens]	47.3945	29	146	29	806	89.266	5.26	High	High	High	High	High	High		260000000	260000000	380000000	260000000	320000000	240000000	4.109	High	0	539.303	29
P50502	Hsc70-interacting protein [OS=Homo sapiens]	44.9864	17	140	17	369	41.305	5.27	High	High	High	High	High	High		1500000000	1500000000	1500000000	280000000	280000000	220000000	34.938	High	0	529.827	17
P14618	Pyruvate kinase PKM [OS=Homo sapiens]	50.4708	26	139	26	531	57.9	7.84	High	High	High	High	High	High		620000000	550000000	570000000	290000000	180000000	190000000	7.297	High	0	529.748	26
Q8IWS0-1	PHD finger protein 6 [OS=Homo sapiens]	64.6575	20	152	6	365	41.264	8.68	High	High	High	High	High	High	Phospho [S155(99.4)]	250000000	240000000	240000000	180000000	150000000	140000000	19.153	High	0	528.186	20
Q9GZR7	ATP-dependent RNA helicase DDX24 [OS=Homo sapiens]	47.8463	35	149	35	859	96.271	9.06	High	High	High	High	High	High	Phospho [S82(100)]	200000000	200000000	190000000	140000000	130000000	120000000	5.713	High	0	525.063	35
P23528	Cofilin-1 [OS=Homo sapiens]	69.2771	14	134	12	166	18.491	8.09	High	High	High	High	High	High		1700000000	1600000000	1700000000	590000000	510000000	550000000	145.78	High	0	523.443	14
Q15293	Reticulocalbin-1 [OS=Homo sapiens]	48.9426	17	119	17	331	38.866	5	High	High	High	High	High	High		1000000000	990000000	1000000000	340000000	380000000	340000000	47.697	High	0	519.992	17
P25205-2	Isoform 2 of DNA replication licensing factor MCM3 [OS=Homo sapiens]	42.4385	31	156	31	853	95.848	5.77	High	High	High	High	High	High	Phospho [S717(99.2); T719(100); S756(98.9)]	380000000	420000000	450000000	220000000	170000000	170000000	3.881	High	0	518.739	31
Q86UE4	protein LYRIC [OS=Homo sapiens]	47.7663	26	136	26	582	63.799	9.32	High	High	High	High	High	High	Phospho [S426(100)]	270000000	260000000	250000000	170000000	180000000	160000000	11.589	High	0	518.389	26
P29692-2	Isoform 2 of Elongation factor 1-delta [OS=Homo sapiens]	26.2751	15	124	1	647	71.364	6.42	High	High	High	High	High	High	Phospho [S499(100); S528(100)]	2400000000	2600000000	2500000000	1500000000	920000000	1000000000	3.125	High	0	509.852	15
O60832-1	H/ACA ribonucleoprotein complex subunit 4 [OS=Homo sapiens]	47.6654	21	133	21	514	57.638	9.42	High	High	High	High	High	High		460000000	480000000	660000000	300000000	250000000	280000000	7.161	High	0	509.029	21
Q15185	Prostaglandin E synthase 3 [OS=Homo sapiens]	49.375	10	131	10	160	18.685	4.54	High	High	High	High	High	High	Phospho [S113(100)]	2100000000	2400000000	1900000000	740000000	1100000000	660000000	49.119	High	0	503.98	10
E9PAV3	Nascent polypeptide-associated complex subunit alpha, muscle-specific form [OS=Homo sapiens]	6.15977	10	140	10	2078	205.295	9.58	High	High	High	High	High	High	Phospho [S2029(100)]; Acetyl [K1444(100); K1445(100); K1453(100)]	4900000000	5000000000	4900000000	870000000	770000000	760000000	0.429	High	0	502.236	10
Q13085-4	Isoform 4 of Acetyl-CoA carboxylase 1 [OS=Homo sapiens]	23.6676	43	139	43	2383	269.827	6.52	High	High	High	High	High	High		160000000	130000000	170000000	130000000	170000000	140000000	1.109	High	0	497.675	43
Q13442	28 kDa heat- and acid-stable phosphoprotein [OS=Homo sapiens]	56.9061	22	127	22	181	20.618	8.87	High	High	High	High	High	High	Phospho [S60(100); S63(100)]	1300000000	1300000000	1300000000	740000000	500000000	490000000	999	High	0	496.518	22
P35241-5	Isoform 5 of Radixin [OS=Homo sapiens]	36.5894	24	153	13	604	71.005	6.71	High	High	High	High	High	High		180000000	180000000	170000000	120000000	110000000	93000000	4.78	High	0	496.125	24
P15311	Ezrin [OS=Homo sapiens]	39.7611	28	155	20	586	69.37	6.27	High	High	High	High	High	High		240000000	280000000	230000000	200000000	160000000	130000000	7.886	High	0	495.162	28
P68032	Actin, alpha cardiac muscle 1 [OS=Homo sapiens]	33.9523	14	136	2	377	41.992	5.39	High	High	High	High	High	High		220000000	200000000	160000000	210000000	210000000	190000000	9	High	0	494.9	14
Q9UQ80	proliferation-associated protein 2G4 [OS=Homo sapiens]	57.1066	22	136	22	394	43.759	6.55	High	High	High	High	High	High		820000000	820000000	800000000	630000000	480000000	380000000	12.183	High	0	494.057	22
Q9NVA2-2	Isoform 2 of Septin-11 [OS=Homo sapiens]	47.3804	26	130	15	439	50.791	7.01	High	High	High	High	High	High		380000000	380000000	350000000	370000000	320000000	300000000	16.013	High	0	493.239	26
Q07021	Complement component 1 Q subcomponent-binding protein, mitochondrial [OS=Homo sapiens]	34.0426	7	99	7	282	31.343	4.84	High	High	High	High	High	High		5900000000	5500000000	4500000000	880000000	920000000	840000000	2.981	High	0	491.595	7
O43852-4	Isoform 4 of Calumenin [OS=Homo sapiens]	42.1053	14	119	2	323	38.055	4.58	High	High	High	High	High	High	Phospho [S43(98.6); S52(100)]	130000000	250000000	130000000	86000000	80000000	62000000	26.826	High	0	489.366	14
Q01518-1	adenylyl cyclase-associated protein 1 [OS=Homo sapiens]	44.8421	26	174	26	475	51.869	8.06	High	High	High	High	High	High	Phospho [T307(98.5)]	420000000	280000000	330000000	320000000	200000000	200000000	14.199	High	0	488.609	26
P53396-1	ATP-citrate synthase [OS=Homo sapiens]	32.97	26	132	26	1101	120.762	7.33	High	High	High	High	High	High	Phospho [S455(100)]	490000000	500000000	410000000	340000000	310000000	220000000	2.446	High	0	484.438	26
P20290-1	transcription factor BTF3 [OS=Homo sapiens]	66.0194	13	96	4	206	22.154	9.38	High	High	High	High	High	High		46000000	34000000	29000000	9200000	16000000	9000000	27.943	High	0	477.368	13
P29966	Myristoylated alanine-rich C-kinase substrate [OS=Homo sapiens]	49.3976	13	116	13	332	31.536	4.45	High	High	High	High	High	High	Phospho [S118(99.4); S170(100)]	1700000000	1500000000	1600000000	160000000	120000000	110000000	67.129	High	0	467.723	13
P46087-4	Isoform 4 of Probable 28S rRNA (cytosine(4447)-C(5))-methyltransferase [OS=Homo sapiens]	36.3314	27	145	27	845	92.803	9.19	High	High	High	High	High	High	Phospho [S765(99)]	290000000	270000000	290000000	210000000	140000000	140000000	4.696	High	0	466.341	27
P42167	Lamina-associated polypeptide 2, isoforms beta/gamma [OS=Homo sapiens]	46.2555	19	145	9	454	50.639	9.38	High	High	High	High	High	High	Phospho [S66(100); S67(100); T160(99); S184(98.9); T208(100)]	210000000	220000000	220000000	120000000	93000000	110000000	12.043	High	0	464.66	19
P67809	Nuclease-sensitive element-binding protein 1 [OS=Homo sapiens]	58.0247	18	121	9	324	35.903	9.88	High	High	High	High	High	High		650000000	580000000	500000000	100000000	110000000	120000000	60.054	High	0	463.458	18
P31948-2	Isoform 2 of Stress-induced-phosphoprotein 1 [OS=Homo sapiens]	46.1017	31	128	31	590	68.037	7.74	High	High	High	High	High	High		820000000	680000000	740000000	100000000	98000000	84000000	5.758	High	0	463.118	31
P51991-1	Heterogeneous nuclear ribonucleoprotein A3 [OS=Homo sapiens]	51.0582	24	135	23	378	39.571	9.01	High	High	High	High	High	High	Acetyl [K4(100)]; Phospho [S358(100)]	420000000	530000000	400000000	210000000	110000000	120000000	49.119	High	0	461.016	24
O15355	Protein phosphatase 1G [OS=Homo sapiens]	43.4066	20	120	20	546	59.235	4.36	High	High	High	High	High	High		580000000	570000000	560000000	510000000	500000000	260000000	8.211	High	0	458.46	20
P22314	Ubiquitin-like modifier-activating enzyme 1 [OS=Homo sapiens]	28.0718	24	123	24	1058	117.774	5.76	High	High	High	High	High	High	Phospho [S13(100)]	320000000	270000000	290000000	210000000	200000000	190000000	2.162	High	0	456.704	24
Q8WWM7-3	Isoform 3 of Ataxin-2-like protein [OS=Homo sapiens]	28.1677	24	133	24	1097	115.511	8.66	High	High	High	High	High	High	Acetyl [K3(100)]; Phospho [S594(100); S684(99.5)]	360000000	310000000	310000000	290000000	260000000	250000000	4.337	High	0	456.059	24
Q9Y383	Putative RNA-binding protein Luc7-like 2 [OS=Homo sapiens]	40.8163	20	125	15	392	46.486	10.01	High	High	High	High	High	High		570000000	630000000	630000000	370000000	320000000	300000000	28.764	High	0	453.234	20
P52272	Heterogeneous nuclear ribonucleoprotein M [OS=Homo sapiens]	47.2603	28	134	28	730	77.464	8.7	High	High	High	High	High	High		380000000	370000000	260000000	360000000	290000000	290000000	2.511	High	0	448.863	28
Q14152	Eukaryotic translation initiation factor 3 subunit A [OS=Homo sapiens]	32.7786	42	146	42	1382	166.468	6.79	High	High	High	High	High	High		130000000	130000000	130000000	130000000	110000000	110000000	2.162	High	0	448.286	42
Q99733-2	Isoform 2 of Nucleosome assembly protein 1-like 4 [OS=Homo sapiens]	37.8238	17	125	15	386	44.051	4.7	High	High	High	High	High	High	Phospho [S125(100)]	740000000	640000000	670000000	440000000	340000000	340000000	12.895	High	0	445.901	17
P33176	Kinesin-1 heavy chain [OS=Homo sapiens]	40.81	33	132	33	963	109.617	6.51	High	High	High	High	High	High		240000000	220000000	200000000	160000000	97000000	85000000	2.924	High	0	443.698	33
P36578	60S ribosomal protein L4 [OS=Homo sapiens]	44.9649	24	119	24	427	47.667	11.06	High	High	High	High	High	High		290000000	330000000	260000000	320000000	220000000	190000000	9	High	0	443.631	24
Q9Y266	nuclear migration protein nudC [OS=Homo sapiens]	57.0997	26	143	26	331	38.219	5.38	High	High	High	High	High	High		670000000	610000000	660000000	660000000	560000000	390000000	35.747	High	0	443.269	26
P62753	40S RIBOSOMAL PROTEIN S6 [OS=Homo sapiens]	40.5622	12	112	12	249	28.663	10.84	High	High	High	High	High	High	Phospho [S236(98.6)]	1100000000	1300000000	980000000	1000000000	790000000	710000000	27.943	High	0	440.486	12
Q99848	Probable rRNA-processing protein EBP2 [OS=Homo sapiens]	53.9216	24	135	24	306	34.83	10.1	High	High	High	High	High	High		380000000	420000000	370000000	340000000	290000000	260000000	58.948	High	0	439.592	24
P55209	Nucleosome assembly protein 1-like 1 [OS=Homo sapiens]	45.7801	16	100	14	391	45.346	4.46	High	High	High	High	High	High		2700000000	2500000000	2200000000	820000000	730000000	810000000	33.145	High	0	438.103	16
P35659-1	Protein DEK [OS=Homo sapiens]	41.0667	23	126	23	375	42.648	8.56	High	High	High	High	High	High	Phospho [S32(100)]	880000000	780000000	860000000	240000000	130000000	120000000	16.783	High	0	437.683	23
P18754-2	Isoform 2 of Regulator of chromosome condensation [OS=Homo sapiens]	48.6726	15	103	15	452	48.115	8.16	High	High	High	High	High	High	Phospho [S11(100)]	320000000	350000000	310000000	280000000	320000000	220000000	9	High	0	434.089	15
Q8WW12	PEST proteolytic signal-containing nuclear protein [OS=Homo sapiens]	82.5843	21	123	21	178	18.913	7.49	High	High	High	High	High	High	Acetyl [K150(100)]; Phospho [S119(100)]	650000000	730000000	1100000000	460000000	210000000	330000000	680.292	High	0	433.914	21
Q9BUF5	Tubulin beta-6 chain [OS=Homo sapiens]	42.3767	16	141	8	446	49.825	4.88	High	High	High	High	High	High		98000000	65000000	48000000	36000000	86000000	61000000	5.19	High	0	432.018	16
Q12905	Interleukin enhancer-binding factor 2 [OS=Homo sapiens]	43.5897	14	121	14	390	43.035	5.26	High	High	High	High	High	High		660000000	650000000	500000000	530000000	390000000	390000000	9	High	0	427.333	14
P46060	Ran GTPase-activating protein 1 [OS=Homo sapiens]	47.7002	29	130	29	587	63.502	4.68	High	High	High	High	High	High		240000000	310000000	240000000	200000000	160000000	130000000	8.345	High	0	426.803	29
Q9Y5B9	FACT complex subunit SPT16 [OS=Homo sapiens]	26.5521	28	112	28	1047	119.838	5.66	High	High	High	High	High	High		220000000	230000000	200000000	180000000	160000000	140000000	2.162	High	0	423.044	28
Q05682-5	Isoform 5 of Caldesmon [OS=Homo sapiens]	56.203	33	116	3	532	61.176	6.71	Not Found	Not Found	High	High	High	High	Phospho [S196(100)]			47000000	70000000	33000000	65000000	16.191	High	0	420.914	33
Q01105-2	Isoform 2 of Protein SET [OS=Homo sapiens]	39.3502	15	113	1	277	32.084	4.22	High	High	High	High	Not Found	Not Found		480000000	530000000	430000000	91000000			67.129	High	0	419.482	15
P53621-1	coatomer subunit alpha [OS=Homo sapiens]	36.6013	33	116	33	1224	138.258	7.66	High	High	High	High	High	High		190000000	180000000	170000000	120000000	94000000	100000000	1.94	High	0	417.91	33
P16949-1	Stathmin [OS=Homo sapiens]	71.1409	15	129	15	149	17.292	5.97	High	High	High	High	High	High	Phospho [S16(100); S38(100)]	1200000000	1400000000	1100000000	540000000	450000000	390000000	500.187	High	0	417.392	15
Q53EL6-1	Programmed cell death protein 4 [OS=Homo sapiens]	46.9083	21	120	21	469	51.703	5.21	High	High	High	High	High	High	Phospho [S76(99.1); S94(99.6)]	620000000	720000000	530000000	360000000	310000000	290000000	14.317	High	0	417.126	21
P07814	Bifunctional glutamate/proline--tRNA ligase [OS=Homo sapiens]	32.5397	38	126	38	1512	170.483	7.33	High	High	High	High	High	High		170000000	140000000	160000000	96000000	83000000	71000000	1.972	High	0	416.492	38
P29692-3	Isoform 3 of Elongation factor 1-delta [OS=Homo sapiens]	61.0895	13	102	1	257	28.54	4.92	High	High	High	High	High	High	Phospho [S109(100); S138(100)]	47000000	55000000	47000000		19000000	21000000	11.743	High	0	416.269	13
Q9H3P7	Golgi resident protein GCP60 [OS=Homo sapiens]	38.0682	18	98	18	528	60.556	5.06	High	High	High	High	High	High		150000000	170000000	130000000	120000000	110000000	94000000	11.217	High	0	404.962	18
O14818-1	Proteasome subunit alpha type-7 [OS=Homo sapiens]	60.4839	15	103	15	248	27.87	8.46	High	High	High	High	High	High		530000000	600000000	570000000	380000000	290000000	250000000	19.535	High	0	403.45	15
P68400	Casein kinase II subunit alpha [OS=Homo sapiens]	50.3836	15	91	15	391	45.115	7.74	High	High	High	High	High	High		760000000	750000000	490000000	460000000	620000000	390000000	10.159	High	0	398.204	15
P53999	Activated RNA polymerase II transcriptional coactivator p15 [OS=Homo sapiens]	69.2913	12	112	12	127	14.386	9.6	High	High	High	High	High	High	Phospho [S17(100)]	3500000000	3300000000	3700000000	240000000	230000000	220000000	99	High	0	398.133	12
Q92841	Probable ATP-dependent RNA helicase DDX17 [OS=Homo sapiens]	43.8957	28	129	18	729	80.222	8.27	High	High	High	High	High	High		130000000	120000000	130000000	130000000	100000000	92000000	4.623	High	0	394.058	28
P60900	Proteasome subunit alpha type-6 [OS=Homo sapiens]	57.3171	15	117	15	246	27.382	6.76	High	High	High	High	High	High		710000000	620000000	650000000	410000000	390000000	320000000	33.145	High	0	391.432	15
P06733-1	alpha-enolase [OS=Homo sapiens]	48.3871	18	92	18	434	47.139	7.39	High	High	High	High	High	High		300000000	310000000	290000000	240000000	190000000	210000000	5.21	High	0	389.667	18
Q92688	Acidic leucine-rich nuclear phosphoprotein 32 family member B [OS=Homo sapiens]	39.8406	14	132	8	251	28.77	4.06	High	High	High	High	High	High		3300000000	2600000000	2800000000	760000000	500000000	510000000	42.288	High	0	389.073	14
O60264	SWI/SNF-related matrix-associated actin-dependent regulator of chromatin subfamily A member 5 [OS=Homo sapiens]	33.4601	32	124	27	1052	121.828	8.09	High	High	High	High	High	High		100000000	130000000	120000000	110000000	95000000	110000000	2.875	High	0	388.402	32
P23396-1	40S ribosomal protein S3 [OS=Homo sapiens]	71.1934	19	119	19	243	26.671	9.66	High	High	High	High	High	High	Phospho [T221(100)]	350000000	370000000	330000000	350000000	280000000	260000000	11.743	High	0	386.779	19
Q05682-4	Isoform 4 of Caldesmon [OS=Homo sapiens]	53.9033	31	108	1	538	62.626	6.37	High	Not Found	Not Found	Not Found	Not Found	Not Found	Phospho [S202(100)]	14000000						14.199	High	0	385.869	31
Q16630-2	Isoform 2 of Cleavage and polyadenylation specificity factor subunit 6 [OS=Homo sapiens]	25.3401	15	111	15	588	63.432	7.71	High	High	High	High	High	High		530000000	640000000	590000000	250000000	280000000	160000000	6.017	High	0	385.638	15
Q96PK6-1	RNA-binding protein 14 [OS=Homo sapiens]	38.2661	25	132	25	669	69.449	9.67	High	High	High	High	High	High	Phospho [T206(100)]	280000000	360000000	380000000	400000000	210000000	260000000	10.788	High	0	383.562	25
Q14697-1	Neutral alpha-glucosidase AB [OS=Homo sapiens]	32.839	24	108	1	944	106.807	6.14	High	High	High	High	High	High		300000000	400000000	430000000	380000000	340000000	270000000	2.661	High	0	382.051	24
Q14498-1	RNA-binding protein 39 [OS=Homo sapiens]	37.7358	20	99	20	530	59.343	10.1	High	High	High	High	High	High	Phospho [S97(100); S136(100)]	510000000	540000000	520000000	430000000	400000000	340000000	5.629	High	0	381.55	20
P08559-4	Isoform 4 of Pyruvate dehydrogenase E1 component subunit alpha, somatic form, mitochondrial [OS=Homo sapiens]	39.9533	18	114	18	428	47.549	8.54	High	High	High	High	High	High	Phospho [S331(100)]	250000000	280000000	260000000	220000000	220000000	210000000	4.843	High	0	379.716	18
P15170-3	Isoform 3 of Eukaryotic peptide chain release factor GTP-binding subunit ERF3A [OS=Homo sapiens]	41.9152	17	89	17	637	68.656	5.33	High	High	High	High	High	High		440000000	410000000	340000000	250000000	310000000	260000000	3.329	High	0	377.171	17
Q9Y2W1	Thyroid hormone receptor-associated protein 3 [OS=Homo sapiens]	26.2827	22	108	21	955	108.601	10.15	High	High	High	High	High	High	Phospho [S243(100); S248(100)]	240000000	270000000	230000000	200000000	160000000	160000000	2.29	High	0	372.761	22
P29692-4	Isoform 4 of Elongation factor 1-delta [OS=Homo sapiens]	57.6336	13	91	1	262	29.053	5.03	High	High	High	Not Found	Not Found	Not Found	Phospho [S114(100); S143(100)]	87000000	93000000	78000000				13.678	High	0	368.797	13
Q9UHX1-2	Isoform 2 of Poly(U)-binding-splicing factor PUF60 [OS=Homo sapiens]	42.4354	18	101	18	542	58.135	5.35	High	High	High	High	High	High		370000000	330000000	300000000	200000000	180000000	200000000	3.758	High	0	367.733	18
Q9NWH9-1	SAFB-like transcription modulator [OS=Homo sapiens]	32.4952	25	101	25	1034	117.079	7.87	High	High	High	High	High	High	Phospho [S289(100); S553(100)]	180000000	220000000	190000000	230000000	150000000	170000000	3.262	High	0	367.384	25
P13010	X-ray repair cross-complementing protein 5 [OS=Homo sapiens]	34.153	24	101	24	732	82.652	5.81	High	High	High	High	High	High		260000000	280000000	270000000	260000000	200000000	210000000	3.41	High	0	365.873	24
P25786-2	Isoform Long of Proteasome subunit alpha type-1 [OS=Homo sapiens]	38.6617	11	101	11	269	30.22	6.99	High	High	High	High	High	High		450000000	580000000	370000000	600000000	340000000	390000000	5.952	High	0	362.027	11
Q08J23	tRNA (Cytosine(34)-C(5))-methyltransferase [OS=Homo sapiens]	41.3299	25	108	25	767	86.416	6.77	High	High	High	High	High	High		220000000	260000000	220000000	150000000	180000000	150000000	2.831	High	0	361.287	25
P23193	Transcription elongation factor A protein 1 [OS=Homo sapiens]	55.4817	18	111	18	301	33.948	8.38	High	High	High	High	High	High	Phospho [S100(100)]	530000000	460000000	520000000	110000000	76000000	76000000	15.238	High	0	359.919	18
Q14566	DNA replication licensing factor MCM6 [OS=Homo sapiens]	35.3228	27	110	27	821	92.831	5.41	High	High	High	High	High	High		230000000	250000000	190000000	180000000	140000000	130000000	2.498	High	0	359.349	27
Q9NZT2-1	opioid growth factor receptor [OS=Homo sapiens]	40.7681	21	101	21	677	73.28	4.84	High	High	High	High	High	High	Phospho [S315(100); S378(100)]	190000000	250000000	180000000	210000000	130000000	150000000	4.337	High	0	358.566	21
Q13123	Protein Red [OS=Homo sapiens]	46.3196	21	98	21	557	65.562	6.64	High	High	High	High	High	High		180000000	200000000	210000000	160000000	100000000	120000000	6.356	High	0	357.625	21
Q9BR76	Coronin-1B [OS=Homo sapiens]	35.1738	13	84	13	489	54.2	5.88	High	High	High	High	High	High		580000000	550000000	570000000	430000000	440000000	400000000	4.248	High	0	357.407	13
Q06210-1	glutamine--fructose-6-phosphate aminotransferase [isomerizing] 1 [OS=Homo sapiens]	40.6295	22	104	22	699	78.756	7.11	High	High	High	High	High	High	Phospho [S261(99.6)]	150000000	180000000	150000000	140000000	93000000	100000000	2.393	High	0	354.608	22
P05388	60S acidic ribosomal protein P0 [OS=Homo sapiens]	49.2114	10	82	10	317	34.252	5.97	High	High	High	High	High	High		610000000	680000000	690000000	510000000	390000000	410000000	5.158	High	0	352.558	10
Q9UKM9-1	RNA-binding protein Raly [OS=Homo sapiens]	66.6667	16	92	16	306	32.444	9.17	High	High	High	High	High	High	Phospho [S135(100); S288(98.2)]	510000000	500000000	500000000	420000000	360000000	350000000	10.22	High	0	352.174	16
Q9UNF0	Protein kinase C and casein kinase substrate in neurons protein 2 [OS=Homo sapiens]	42.1811	21	104	21	486	55.704	5.2	High	High	High	High	High	High		210000000	220000000	220000000	200000000	180000000	140000000	10.938	High	0	350.094	21
Q13242	serine/arginine-rich splicing factor 9 [OS=Homo sapiens]	63.8009	16	118	15	221	25.526	8.65	High	High	High	High	High	High	Phospho [S211(100)]	510000000	490000000	480000000	160000000	100000000	91000000	22.714	High	0	348.888	16
Q96A72	protein mago nashi homolog 2 [OS=Homo sapiens]	60.8108	11	91	11	148	17.265	6.39	High	High	High	High	High	High		490000000	500000000	450000000	370000000	220000000	210000000	10.788	High	0	348.854	11
Q8IWS0-2	Isoform 2 of PHD finger protein 6 [OS=Homo sapiens]	60.5769	15	100	1	312	35.306	9.04	High	High	Not Found	High	Not Found	High	Phospho [S156(100)]	87000000	90000000		58000000		47000000	11.743	High	0	348.567	15
Q13573	SNW domain-containing protein 1 [OS=Homo sapiens]	45.709	21	106	21	536	61.456	9.52	High	High	High	High	High	High	Phospho [S224(100); S232(100)]	200000000	220000000	170000000	190000000	150000000	120000000	6.128	High	0	348.528	21
Q8TDN6	Ribosome biogenesis protein BRX1 homolog [OS=Homo sapiens]	37.6771	11	87	11	353	41.375	9.92	High	High	High	High	High	High		390000000	560000000	640000000	500000000	580000000	450000000	5.31	High	0	347.924	11
O75822	Eukaryotic translation initiation factor 3 subunit J [OS=Homo sapiens]	39.9225	14	100	14	258	29.045	4.83	High	High	High	High	High	High		1300000000	1300000000	1300000000	440000000	440000000	380000000	16.783	High	0	347.805	14
P24534	Elongation factor 1-beta [OS=Homo sapiens]	50.2222	9	75	9	225	24.748	4.67	High	High	High	High	High	High	Phospho [S106(100)]	2800000000	2600000000	2800000000	620000000	640000000	520000000	5.31	High	0	345.816	9
P35606	Coatomer subunit beta' [OS=Homo sapiens]	38.521	24	94	24	906	102.422	5.27	High	High	High	High	High	High	Phospho [S859(100)]	210000000	180000000	190000000	110000000	170000000	130000000	2.295	High	0	344.601	24
P38646	Stress-70 protein, mitochondrial [OS=Homo sapiens]	36.377	21	95	21	679	73.635	6.16	High	High	High	High	High	High		220000000	220000000	240000000	130000000	180000000	140000000	2.511	High	0	344.395	21
P49750-4	Isoform 4 of YLP motif-containing protein 1 [OS=Homo sapiens]	18.5927	29	108	29	2146	241.495	6.55	High	High	High	High	High	High		130000000	120000000	110000000	100000000	71000000	67000000	1.017	High	0	344.38	29
Q27J81	Inverted formin-2 [OS=Homo sapiens]	31.5452	23	91	23	1249	135.54	5.38	High	High	High	High	High	High		170000000	200000000	150000000	110000000	91000000	110000000	1.349	High	0	344.181	23
P33316-3	Deoxyuridine 5'-triphosphate nucleotidohydrolase, mitochondrial [OS=Homo sapiens]	45.2381	10	91	10	252	26.547	9.36	High	High	High	High	High	High		990000000	1200000000	1000000000	800000000	550000000	520000000	7.733	High	0	343.654	10
Q14697-2	Isoform 2 of Neutral alpha-glucosidase AB [OS=Homo sapiens]	31.8841	24	100	1	966	109.369	6.24	High	High	High	High	High	High		38000000	21000000	53000000	41000000	39000000	31000000	2.433	High	0	343.376	24
P52701	DNA mismatch repair protein MSH6 [OS=Homo sapiens]	24.2647	27	103	27	1360	152.689	6.9	High	High	High	High	High	High		210000000	260000000	200000000	72000000	150000000	140000000	1.441	High	0	341.264	27
Q9UN86-2	Isoform B of Ras GTPase-activating protein-binding protein 2 [OS=Homo sapiens]	44.5434	14	133	14	449	50.786	5.38	High	High	High	High	High	High	Phospho [T227(98.4)]	450000000	460000000	410000000	400000000	320000000	270000000	4.505	High	0	341.236	14
Q9H1B7	interferon regulatory factor 2-binding protein-like [OS=Homo sapiens]	32.7889	18	93	16	796	82.607	8.24	High	High	High	High	High	High	Phospho [S215(100); S547(100); S658(99.4)]	260000000	240000000	240000000	150000000	120000000	120000000	2.35	High	0	340.888	18
Q15435	Protein phosphatase 1 regulatory subunit 7 [OS=Homo sapiens]	54.7222	23	94	23	360	41.539	4.91	High	High	High	High	High	High		160000000	170000000	160000000	170000000	120000000	120000000	18.307	High	0	339.834	23
P55884-2	Isoform 2 of Eukaryotic translation initiation factor 3 subunit B [OS=Homo sapiens]	36.5407	22	85	22	873	98.967	5.08	High	High	High	High	High	High		290000000	230000000	330000000	170000000	150000000	120000000	2.675	High	0	334.671	22
P35611-3	Isoform 3 of Alpha-adducin [OS=Homo sapiens]	33.9844	22	106	21	768	84.25	5.96	High	High	High	High	High	High	Phospho [S12(99.2); S465(100); S757(100)]	170000000	220000000	160000000	170000000	130000000	130000000	4.908	High	0	334.079	22
P38159-1	RNA-binding motif protein, X chromosome [OS=Homo sapiens]	55.4987	25	100	9	391	42.306	10.05	High	High	High	High	High	High	Phospho [S208(100)]	410000000	540000000	380000000	200000000	75000000	88000000	11.328	High	0	333.828	25
P48634-1	Protein PRRC2A [OS=Homo sapiens]	16.968	23	92	23	2157	228.724	9.45	High	High	High	High	High	High	Phospho [S1219(100)]	260000000	260000000	260000000	170000000	140000000	140000000	0.717	High	0	332.086	23
P60842	Eukaryotic initiation factor 4A-I [OS=Homo sapiens]	40.6404	17	96	10	406	46.125	5.48	High	High	High	High	High	High		270000000	280000000	260000000	290000000	190000000	200000000	9	High	0	331.429	17
Q15233	Non-POU domain-containing octamer-binding protein [OS=Homo sapiens]	40.1274	18	100	17	471	54.197	8.95	High	High	High	High	High	High	Acetyl [K5(100)]	240000000	240000000	230000000	340000000	200000000	210000000	6.814	High	0	331.328	18
P49023-3	Isoform Gamma of Paxillin [OS=Homo sapiens]	31.2397	15	93	15	605	66.17	6.37	High	High	High	High	High	High	Phospho [S85(99.4)]	150000000	170000000	160000000	180000000	120000000	110000000	3.87	High	0	330.666	15
O00267	Transcription elongation factor Spt5 [OS=Homo sapiens]	28.1509	22	87	22	1087	120.925	5.06	High	High	High	High	High	High		190000000	180000000	170000000	130000000	110000000	120000000	1.698	High	0	329.902	22
Q9C0C2	182 kDa tankyrase-1-binding protein [OS=Homo sapiens]	26.3736	28	89	28	1729	181.685	4.86	High	High	High	High	High	High		160000000	130000000	110000000	73000000	42000000	35000000	1.102	High	0	328.683	28
Q7Z2W4	zinc finger CCCH-type antiviral protein 1 [OS=Homo sapiens]	31.5965	20	96	20	902	101.367	8.4	High	High	High	High	High	High		200000000	200000000	180000000	170000000	130000000	110000000	1.34	High	0	327.783	20
P17812	CTP synthase 1 [OS=Homo sapiens]	41.4552	24	102	24	591	66.648	6.46	High	High	High	High	High	High		300000000	310000000	320000000	210000000	160000000	150000000	4.908	High	0	327.517	24
Q99729-2	Isoform 2 of Heterogeneous nuclear ribonucleoprotein A/B [OS=Homo sapiens]	31.9277	13	99	12	332	35.945	6.95	High	High	High	High	High	High		1900000000	1900000000	1800000000	240000000	210000000	190000000	19.309	High	0	327.052	13
Q9BUQ8	Probable ATP-dependent RNA helicase DDX23 [OS=Homo sapiens]	38.6585	29	112	29	820	95.524	9.55	High	High	High	High	High	High		180000000	180000000	180000000	190000000	180000000	180000000	3.38	High	0	326.24	29
Q15365	Poly(RC)-binding protein 1 [OS=Homo sapiens]	51.6854	11	90	8	356	37.474	7.09	High	High	High	High	High	High		600000000	610000000	580000000	360000000	300000000	290000000	4.78	High	0	324.828	11
Q00341-1	Vigilin [OS=Homo sapiens]	27.7603	24	93	24	1268	141.368	6.87	High	High	High	High	High	High		220000000	230000000	270000000	170000000	150000000	140000000	1.154	High	0	324.818	24
O76021	Ribosomal L1 domain-containing protein 1 [OS=Homo sapiens]	35.5102	22	100	22	490	54.939	10.13	High	High	High	High	High	High		200000000	250000000	190000000	140000000	150000000	150000000	10.938	High	0	322.981	22
Q99613	Eukaryotic translation initiation factor 3 subunit C [OS=Homo sapiens]	25.4107	23	103	23	913	105.278	5.68	High	High	High	High	High	High		210000000	180000000	140000000	120000000	140000000	120000000	3.019	High	0	320.858	23
P68104	Elongation factor 1-alpha 1 [OS=Homo sapiens]	35.4978	14	88	8	462	50.109	9.01	High	High	High	High	High	High		1100000000	920000000	660000000	630000000	500000000	380000000	4.754	High	0	318.703	14
O75531	Barrier-to-autointegration factor [OS=Homo sapiens]	69.6629	10	81	10	89	10.052	6.09	High	High	High	High	High	High		8100000000	1700000000	7000000000	1300000000	1100000000	930000000	192.07	High	0	318.138	10
P18858	DNA ligase 1 [OS=Homo sapiens]	28.7269	20	88	20	919	101.673	5.62	High	High	High	High	High	High		110000000	100000000	120000000	110000000	88000000	78000000	1.848	High	0	315.639	20
P41236	Protein phosphatase inhibitor 2 [OS=Homo sapiens]	65.8537	16	85	16	205	23.001	4.74	High	High	High	High	High	High		480000000	520000000	500000000	140000000	140000000	140000000	124.893	High	0	314.652	16
O00410-3	Isoform 3 of Importin-5 [OS=Homo sapiens]	24.3049	22	92	22	1115	125.464	4.92	High	High	High	High	High	High		120000000	130000000	130000000	110000000	95000000	80000000	1.668	High	0	313.754	22
Q92615	la-related protein 4B [OS=Homo sapiens]	31.1653	19	88	19	738	80.503	6.92	High	High	High	High	High	High	Phospho [S601(99.4)]	180000000	150000000	180000000	130000000	98000000	92000000	2.44	High	0	311.37	19
Q5JTV8	Torsin-1A-interacting protein 1 [OS=Homo sapiens]	40.9949	17	80	1	583	66.208	8.18	High	High	High	High	High	High	Phospho [S143(100)]	310000000	280000000	300000000	270000000	250000000	250000000	2.49	High	0	311.278	17
Q01081	Splicing factor U2AF 35 kDa subunit [OS=Homo sapiens]	49.5833	9	80	9	240	27.854	8.81	High	High	High	High	High	High		900000000	890000000	890000000	590000000	600000000	530000000	11.115	High	0	309.034	9
Q13813	Spectrin alpha chain, non-erythrocytic 1 [OS=Homo sapiens]	19.5388	36	93	36	2472	284.364	5.35	High	High	High	High	High	High		95000000	62000000	90000000	81000000	89000000	61000000	0.585	High	0	308.667	36
Q14157-1	Isoform 2 of Ubiquitin-associated protein 2-like [OS=Homo sapiens]	33.0621	17	96	17	983	103.867	6.98	High	High	High	High	High	High	Phospho [S462(96.2); S609(99.3)]	240000000	230000000	280000000	190000000	190000000	160000000	4.08	High	0	308.121	17
Q86XP3-1	ATP-dependent RNA helicase DDX42 [OS=Homo sapiens]	45.3092	25	89	25	938	102.912	7.02	High	High	High	High	High	High	Phospho [S185(100)]	150000000	150000000	160000000	140000000	120000000	110000000	2.162	High	0	307.629	25
Q9Y6E0	Serine/threonine-protein kinase 24 [OS=Homo sapiens]	34.3115	15	79	9	443	49.277	5.69	High	High	High	High	High	High		190000000	220000000	190000000	160000000	110000000	110000000	4.248	High	0	306.938	15
Q5JTV8-3	Isoform 3 of Torsin-1A-interacting protein 1 [OS=Homo sapiens]	41.0959	17	79	1	584	66.279	8.18	High	High	High	High	High	High	Phospho [S143(100)]	130000000	130000000	130000000	120000000	110000000	100000000	2.49	High	0	306.258	17
O00264	Membrane-associated progesterone receptor component 1 [OS=Homo sapiens]	46.1538	10	87	9	195	21.658	4.7	High	High	High	High	High	High	Phospho [S181(100)]	420000000	550000000	420000000	330000000	260000000	250000000	17.738	High	0	304.092	10
Q07157	Tight junction protein ZO-1 [OS=Homo sapiens]	27.8604	26	82	26	1748	195.34	6.7	High	High	High	High	High	High	Phospho [S617(100)]	160000000	140000000	130000000	94000000	120000000	79000000	1.137	High	0	300.898	26
Q08945	FACT complex subunit SSRP1 [OS=Homo sapiens]	30.6065	21	81	21	709	81.024	6.87	High	High	High	High	High	High	Phospho [S444(100)]	260000000	240000000	230000000	140000000	120000000	110000000	3.217	High	0	298.734	21
P35580-4	Isoform 4 of Myosin-10 [OS=Homo sapiens]	12.6557	23	85	8	2007	232.385	5.55	High	High	High	High	High	High		34000000	39000000	42000000	36000000	25000000	49000000	0.613	High	0	296.709	23
Q9UK76	Hematological and neurological expressed 1 protein [OS=Homo sapiens]	69.4805	8	60	8	154	16.005	5.6	High	High	High	High	High	High		440000000	440000000	440000000	330000000	270000000	270000000	26.826	High	0	294.712	8
Q16204	coiled-coil domain-containing protein 6 [OS=Homo sapiens]	51.2658	19	98	19	474	53.258	7.34	High	High	High	High	High	High		270000000	300000000	260000000	110000000	140000000	130000000	9	High	0	292.525	19
P63104-1	14-3-3 protein zeta/delta [OS=Homo sapiens]	50.6122	15	87	13	245	27.728	4.79	High	High	High	High	High	High	Acetyl [K3(100)]	520000000	530000000	660000000	540000000	370000000	390000000	9	High	0	292.32	15
O43395	U4/U6 small nuclear ribonucleoprotein Prp3 [OS=Homo sapiens]	38.0673	20	83	20	683	77.481	9.5	High	High	High	High	High	High		190000000	200000000	180000000	120000000	100000000	130000000	3.125	High	0	290.655	20
P78344-1	Eukaryotic translation initiation factor 4 gamma 2 [OS=Homo sapiens]	34.8401	24	88	24	907	102.297	7.14	High	High	High	High	High	High	Phospho [T508(100)]	140000000	130000000	100000000	110000000	75000000	86000000	1.921	High	0	290.34	24
Q9BTT0	Acidic leucine-rich nuclear phosphoprotein 32 family member E [OS=Homo sapiens]	23.1343	9	69	9	268	30.674	3.85	High	High	High	High	High	High		1700000000	1800000000	1800000000	470000000	450000000	390000000	11.589	High	0	288.913	9
O14737	Programmed cell death protein 5 [OS=Homo sapiens]	72	11	89	11	125	14.276	6.04	High	High	High	High	High	High	Phospho [S119(100)]	1900000000	2400000000	1900000000	280000000	220000000	230000000	30.623	High	0	286.852	11
Q14847-2	Isoform 2 of LIM and SH3 domain protein 1 [OS=Homo sapiens]	45.5108	14	76	14	323	35.991	8.62	High	High	High	High	High	High	Phospho [S146(100)]	540000000	560000000	500000000	230000000	130000000	160000000	10.45	High	0	285.201	14
P49792	E3 SUMO-protein ligase RanBP2 [OS=Homo sapiens]	18.7035	36	92	36	3224	357.974	6.2	High	High	High	High	High	High		110000000	120000000	110000000	92000000	100000000	96000000	0.492	High	0	283.632	36
Q8N684-3	Isoform 3 of Cleavage and polyadenylation specificity factor subunit 7 [OS=Homo sapiens]	31.1284	13	86	13	514	56.341	8.87	High	High	High	High	High	High		940000000	380000000	890000000	340000000	300000000	630000000	2.433	High	0	283.09	13
P04406-1	glyceraldehyde-3-phosphate dehydrogenase [OS=Homo sapiens]	45.0746	15	76	15	335	36.03	8.46	High	High	High	High	High	High		450000000	450000000	380000000	340000000	310000000	300000000	5.449	High	0	282.694	15
Q9NR19-2	Isoform 2 of Acetyl-coenzyme A synthetase, cytoplasmic [OS=Homo sapiens]	28.2913	18	77	18	714	80.036	6.74	High	High	High	High	High	High	Phospho [S30(100)]	270000000	280000000	260000000	220000000	210000000	190000000	2.728	High	0	281.519	18
O43809	Cleavage and polyadenylation specificity factor subunit 5 [OS=Homo sapiens]	38.7665	10	68	10	227	26.211	8.82	High	High	High	High	High	High	Acetyl [K23(100)]	520000000	510000000	450000000	430000000	400000000	340000000	6.499	High	0	276.861	10
P55010	Eukaryotic translation initiation factor 5 [OS=Homo sapiens]	35.9629	16	71	16	431	49.192	5.58	High	High	High	High	High	High		330000000	340000000	370000000	180000000	150000000	110000000	5.529	High	0	273.438	16
Q13347	Eukaryotic translation initiation factor 3 subunit I [OS=Homo sapiens]	50.7692	12	65	12	325	36.479	5.64	High	High	High	High	High	High		250000000	260000000	260000000	180000000	170000000	160000000	3.062	High	0	272.851	12
P30419	glycylpeptide N-tetradecanoyltransferase 1 [OS=Homo sapiens]	28.4274	12	77	12	496	56.77	7.8	High	High	High	High	High	High		300000000	300000000	290000000	340000000	220000000	220000000	3.125	High	0	272.836	12
Q96T37-1	Putative RNA-binding protein 15 [OS=Homo sapiens]	23.8485	20	76	20	977	107.124	10.08	High	High	High	High	High	High	Phospho [T568(100); S670(100); S674(100); S700(100)]	250000000	210000000	220000000	170000000	150000000	130000000	1.259	High	0	271.329	20
P20618	proteasome subunit beta type-1 [OS=Homo sapiens]	47.7178	12	71	12	241	26.472	8.13	High	High	High	High	High	High		330000000	300000000	360000000	330000000	270000000	210000000	17.478	High	0	270.532	12
P45973	chromobox protein homolog 5 [OS=Homo sapiens]	49.2147	12	77	11	191	22.211	5.86	High	High	High	High	High	High		750000000	810000000	790000000	94000000	84000000	71000000	55.234	High	0	270.252	12
O14745	Na(+)/H(+) exchange regulatory cofactor NHE-RF1 [OS=Homo sapiens]	60.0559	17	73	17	358	38.845	5.77	High	High	High	High	High	High	Phospho [S280(100)]	590000000	650000000	510000000	160000000	130000000	140000000	4.995	High	0	267.354	17
P98175-1	RNA-binding protein 10 [OS=Homo sapiens]	35.8065	24	73	24	930	103.469	5.97	High	High	High	High	High	High	Phospho [S89(100)]	110000000	140000000	130000000	96000000	74000000	69000000	2.631	High	0	267.201	24
Q13409-7	Isoform 3 of Cytoplasmic dynein 1 intermediate chain 2 [OS=Homo sapiens]	26.5079	15	74	15	630	70.441	5.3	High	High	High	High	High	High		280000000	230000000	270000000	210000000	170000000	180000000	3.394	High	0	266.924	15
Q8NC51-1	Plasminogen activator inhibitor 1 RNA-binding protein [OS=Homo sapiens]	36.7647	13	77	13	408	44.938	8.65	High	High	High	High	High	High	Phospho [S234(100)]	350000000	440000000	200000000	88000000	75000000	94000000	5.19	High	0	266.853	13
P20700	Lamin-B1 [OS=Homo sapiens]	38.7372	27	89	26	586	66.368	5.16	High	High	High	High	High	High		120000000	190000000	130000000	77000000	64000000	59000000	4.541	High	0	265.385	27
Q8TDD1-2	Isoform 2 of ATP-dependent RNA helicase DDX54 [OS=Homo sapiens]	33.3333	21	73	21	882	98.605	10.02	High	High	High	High	High	High	Phospho [S782(100)]	180000000	120000000	93000000	88000000	65000000	57000000	1.49	High	0	263.084	21
P28074-1	proteasome subunit beta type-5 [OS=Homo sapiens]	41.8251	13	78	13	263	28.462	6.92	High	High	High	High	High	High		400000000	360000000	330000000	260000000	200000000	210000000	9	High	0	261.401	13
P20810-6	Isoform 6 of Calpastatin [OS=Homo sapiens]	37.5474	18	61	18	791	84.891	5.36	High	High	High	High	High	High		250000000	210000000	240000000	79000000	76000000	70000000	2.162	High	0	261.333	18
Q14683	structural maintenance of chromosomes protein 1a [OS=Homo sapiens]	26.764	24	80	24	1233	143.144	7.64	High	High	High	High	High	High		62000000	87000000	44000000	73000000	100000000	56000000	1.081	High	0	260.321	24
O15347	High mobility group protein B3 [OS=Homo sapiens]	36	12	63	12	200	22.965	8.37	High	High	High	High	High	High		690000000	610000000	680000000	180000000	120000000	130000000	27.48	High	0	259.856	12
Q9BQ52-1	Zinc phosphodiesterase ELAC protein 2 [OS=Homo sapiens]	27.4818	17	68	17	826	92.16	7.9	High	High	High	High	High	High		130000000	140000000	130000000	120000000	100000000	89000000	1.581	High	0	259.674	17
Q9UIG0	Tyrosine-protein kinase BAZ1B [OS=Homo sapiens]	18.3412	21	77	21	1483	170.796	8.48	High	High	High	High	High	High		220000000	190000000	180000000	120000000	110000000	100000000	0.726	High	0	256.854	21
P06454-1	Prothymosin alpha [OS=Homo sapiens]	23.4234	6	80	6	111	12.196	3.78	High	High	High	High	High	High		6700000000	3700000000	5300000000	1100000000	640000000	810000000	463.159	High	0	256.327	6
Q53GS9	U4/U6.U5 tri-snRNP-associated protein 2 [OS=Homo sapiens]	28.6726	14	77	14	565	65.34	8.91	High	High	High	High	High	High	Phospho [S82(100)]	300000000	300000000	290000000	230000000	210000000	210000000	2.652	High	0	256.2	14
Q13501-1	sequestosome-1 [OS=Homo sapiens]	60.2273	14	63	14	440	47.657	5.22	High	High	High	High	High	High		130000000	190000000	130000000	110000000	100000000	94000000	6.848	High	0	253.833	14
Q8N1G4	Leucine-rich repeat-containing protein 47 [OS=Homo sapiens]	34.3053	16	76	16	583	63.434	8.28	High	High	High	High	High	High		140000000	160000000	140000000	130000000	110000000	100000000	2.981	High	0	253.549	16
Q9UQE7	Structural maintenance of chromosomes protein 3 [OS=Homo sapiens]	30.2383	29	77	29	1217	141.454	7.18	High	High	High	High	High	High		76000000	92000000	74000000	84000000	68000000	56000000	1.322	High	0	253.145	29
O60763-2	Isoform 2 of General vesicular transport factor p115 [OS=Homo sapiens]	31.3464	17	63	17	973	109.127	4.89	High	High	High	High	High	High		150000000	170000000	170000000	130000000	120000000	100000000	1.319	High	0	250.082	17
Q9BZE4	Nucleolar GTP-binding protein 1 [OS=Homo sapiens]	30.4416	17	70	17	634	73.918	9.5	High	High	High	High	High	High		100000000	110000000	100000000	100000000	98000000	81000000	1.683	High	0	249.628	17
Q86TG7-1	Retrotransposon-derived protein PEG10 [OS=Homo sapiens]	22.4576	15	66	15	708	80.122	6.39	High	High	High	High	High	High		290000000	320000000	250000000	230000000	200000000	240000000	2.924	High	0	248.147	15
Q9UKD2	mRNA turnover protein 4 homolog [OS=Homo sapiens]	51.8828	13	70	13	239	27.543	8.29	High	High	High	High	High	High		350000000	300000000	300000000	150000000	200000000	170000000	16.783	High	0	246.606	13
P49411	elongation factor Tu, mitochondrial [OS=Homo sapiens]	37.8319	17	75	17	452	49.51	7.61	High	High	High	High	High	High		230000000	200000000	210000000	170000000	160000000	150000000	3.87	High	0	244.438	17
Q9NTZ6	RNA-binding protein 12 [OS=Homo sapiens]	24.7854	19	83	19	932	97.333	8.63	High	High	High	High	High	High		170000000	240000000	160000000	120000000	130000000	120000000	3.642	High	0	244.231	19
P25788-1	Proteasome subunit alpha type-3 [OS=Homo sapiens]	49.0196	13	80	13	255	28.415	5.33	High	High	High	High	High	High	Phospho [S243(100)]	350000000	380000000	360000000	270000000	180000000	190000000	25.827	High	0	244.044	13
Q68EM7	Rho GTPase-activating protein 17 [OS=Homo sapiens]	39.8411	15	63	15	881	95.377	7.62	High	High	High	High	High	High	Phospho [S676(99.2)]	130000000	150000000	110000000	70000000	110000000	82000000	1.683	High	0	243.54	15
P07355-2	Isoform 2 of Annexin A2 [OS=Homo sapiens]	41.7367	16	76	16	357	40.386	8.37	High	High	High	High	High	High		170000000	160000000	140000000	110000000	110000000	110000000	4.248	High	0	242.687	16
Q9NVD7	alpha-parvin [OS=Homo sapiens]	28.4946	12	60	12	372	42.217	5.95	High	High	High	High	High	High		230000000	240000000	200000000	150000000	89000000	120000000	4.78	High	0	241.739	12
O43719	HIV Tat-specific factor 1 [OS=Homo sapiens]	26.6225	14	69	14	755	85.801	4.4	High	High	High	High	High	High		200000000	220000000	200000000	140000000	110000000	90000000	1.043	High	0	241.615	14
O15371	Eukaryotic translation initiation factor 3 subunit D [OS=Homo sapiens]	34.3066	15	64	15	548	63.932	6.05	High	High	High	High	High	High		190000000	200000000	200000000	180000000	140000000	120000000	3.262	High	0	240.167	15
P33993-1	DNA replication licensing factor MCM7 [OS=Homo sapiens]	28.6509	16	70	16	719	81.257	6.46	High	High	High	High	High	High		120000000	130000000	110000000	98000000	85000000	64000000	1.442	High	0	240.005	16
O75533-1	splicing factor 3B subunit 1 [OS=Homo sapiens]	24.7699	24	66	24	1304	145.738	7.09	High	High	High	High	High	High		120000000	97000000	81000000	81000000	61000000	52000000	1.297	High	0	239.54	24
Q9BWF3-1	RNA-binding protein 4 [OS=Homo sapiens]	53.022	17	76	5	364	40.289	7.08	High	High	High	High	High	High		260000000	250000000	220000000	200000000	150000000	170000000	6.499	High	0	239.268	17
O43865	adenosylhomocysteinase 2 [OS=Homo sapiens]	29.434	13	71	13	530	58.913	6.89	High	High	High	High	High	High		170000000	170000000	170000000	140000000	100000000	100000000	1.865	High	0	239.034	13
P51659-1	peroxisomal multifunctional enzyme type 2 [OS=Homo sapiens]	35.3261	20	64	20	736	79.636	8.84	High	High	High	High	High	High		180000000	170000000	130000000	100000000	71000000	77000000	2.332	High	0	238.254	20
P25787	Proteasome subunit alpha type-2 [OS=Homo sapiens]	42.735	8	66	8	234	25.882	7.43	High	High	High	High	High	High		330000000	330000000	290000000	280000000	220000000	210000000	7.377	High	0	238.244	8
Q9UEY8-1	Gamma-adducin [OS=Homo sapiens]	26.7705	16	68	15	706	79.105	6.32	High	High	High	High	High	High	Phospho [S693(100)]	190000000	160000000	210000000	120000000	96000000	100000000	2.511	High	0	237.822	16
P55327-3	Isoform 3 of Tumor protein D52 [OS=Homo sapiens]	56.0484	15	68	15	248	26.367	6.34	High	High	High	High	High	High	Phospho [S200(100)]	450000000	450000000	440000000	220000000	200000000	180000000	14.849	High	0	237.539	15
O76094	Signal recognition particle subunit SRP72 [OS=Homo sapiens]	39.3443	21	77	21	671	74.56	9.26	High	High	High	High	High	High		110000000	140000000	130000000	72000000	240000000	67000000	2.938	High	0	237.526	21
P98171-2	Isoform 2 of Rho GTPase-activating protein 4 [OS=Homo sapiens]	22.9209	15	59	15	986	109.325	6.47	High	High	High	High	High	High		110000000	140000000	110000000	150000000	70000000	69000000	1.089	High	0	237.395	15
Q12797	Aspartyl/Asparaginyl beta-hydroxylase [OS=Homo sapiens]	24.1425	16	73	16	758	85.809	5.01	High	High	High	High	High	High		230000000	290000000	230000000	93000000	120000000	160000000	2.162	High	0	236.537	16
O94888	UBX domain-containing protein 7 [OS=Homo sapiens]	34.1513	14	66	14	489	54.828	5.16	High	High	High	High	High	High	Phospho [S350(100)]	240000000	190000000	250000000	170000000	63000000	110000000	2.415	High	0	234.878	14
Q9NQC3	Reticulon-4 [OS=Homo sapiens]	8.30537	6	59	6	1192	129.851	4.5	High	High	High	High	High	High		700000000	500000000	530000000	970000000	980000000	960000000	0.572	High	0	234.216	6
Q14677-3	Isoform 3 of Clathrin interactor 1 [OS=Homo sapiens]	28.1493	14	67	14	643	70.25	6.58	High	High	High	High	High	High		140000000	130000000	110000000	110000000	110000000	100000000	4.878	High	0	230.885	14
Q7KZ85	transcription elongation factor spt6 [OS=Homo sapiens]	23.5805	27	68	27	1726	198.949	4.91	High	High	High	High	High	High	Phospho [S125(100)]	96000000	99000000	91000000	83000000	56000000	48000000	1.02	High	0	230.829	27
Q9NY27	Serine/threonine-protein phosphatase 4 regulatory subunit 2 [OS=Homo sapiens]	70.5036	19	68	19	417	46.869	4.54	High	High	High	High	High	High		180000000	110000000	91000000	130000000	91000000	130000000	6.586	High	0	230.808	19
Q6PJT7-1	Zinc finger CCCH domain-containing protein 14 [OS=Homo sapiens]	42.5272	21	73	21	736	82.823	7.31	High	High	High	High	High	High		68000000	83000000	60000000	83000000	46000000	54000000	2.495	High	0	230.586	21
Q09161	Nuclear cap-binding protein subunit 1 [OS=Homo sapiens]	25.5696	19	77	19	790	91.781	6.43	High	High	High	High	High	High		140000000	150000000	130000000	110000000	79000000	89000000	2.252	High	0	230.16	19
P18615	Negative elongation factor E [OS=Homo sapiens]	47.3684	16	62	16	380	43.214	9.33	High	High	High	High	High	High		160000000	150000000	160000000	89000000	80000000	76000000	7.913	High	0	230.036	16
O14530	Thioredoxin domain-containing protein 9 [OS=Homo sapiens]	42.9204	8	55	8	226	26.517	5.88	High	High	High	High	High	High		240000000	210000000	300000000	160000000	150000000	95000000	6.499	High	0	230.024	8
Q9P289	serine/threonine-protein kinase 26 [OS=Homo sapiens]	29.8077	12	63	6	416	46.5	5.29	High	High	High	High	High	High		140000000	160000000	150000000	110000000	110000000	94000000	2.981	High	0	228.582	12
P43487	Ran-specific GTPase-activating protein [OS=Homo sapiens]	61.6915	9	66	9	201	23.296	5.29	High	High	High	High	High	High	Phospho [T13(99)]	530000000	560000000	530000000	110000000	100000000	91000000	18.953	High	0	227.58	9
Q13541	Eukaryotic translation initiation factor 4E-binding protein 1 [OS=Homo sapiens]	52.5424	9	93	9	118	12.572	5.48	High	High	High	High	High	High	Phospho [T70(100)]	580000000	710000000	710000000	260000000	250000000	240000000	55.234	High	0	227.431	9
P49327	Fatty acid synthase [OS=Homo sapiens]	14.6157	23	70	23	2511	273.254	6.44	High	High	High	High	High	High		100000000	110000000	100000000	78000000	62000000	66000000	0.468	High	0	226.684	23
P49006	MARCKS-related protein [OS=Homo sapiens]	84.1026	12	55	12	195	19.517	4.67	High	High	High	High	High	High	Phospho [S22(100); S93(100); S104(100); T148(100)]	870000000	860000000	770000000	230000000	170000000	220000000	49.119	High	0	226.132	12
Q13895	Bystin [OS=Homo sapiens]	32.2654	11	68	11	437	49.57	8.12	High	High	High	High	High	High		250000000	200000000	210000000	200000000	180000000	130000000	2.039	High	0	223.495	11
Q9UBT2	SUMO-activating enzyme subunit 2 [OS=Homo sapiens]	37.8125	16	62	16	640	71.179	5.29	High	High	High	High	High	High		200000000	250000000	200000000	160000000	110000000	120000000	2.371	High	0	220.726	16
P46821	microtubule-associated protein 1B [OS=Homo sapiens]	17.6256	27	61	27	2468	270.468	4.81	High	High	High	High	High	High	Phospho [S1501(100)]	77000000	97000000	64000000	69000000	33000000	45000000	0.696	High	0	220.548	27
Q9Y2D5-4	Isoform 2 of A-kinase anchor protein 2 [OS=Homo sapiens]	20.5802	17	64	17	1103	121.997	5.06	High	High	High	High	High	High	Phospho [S383(99.5); S1009(99.2)]	110000000	130000000	130000000	110000000	66000000	70000000	1.243	High	0	220.483	17
Q02750	Dual specificity mitogen-activated protein kinase kinase 1 [OS=Homo sapiens]	39.6947	16	61	10	393	43.411	6.62	High	High	High	High	High	High		140000000	150000000	130000000	160000000	140000000	130000000	7.031	High	0	219.825	16
Q86W92-1	Liprin-beta-1 [OS=Homo sapiens]	25.5193	23	64	23	1011	113.952	5.55	High	High	High	High	High	High		130000000	130000000	120000000	120000000	90000000	87000000	1.698	High	0	219.252	23
P06493	Cyclin-dependent kinase 1 [OS=Homo sapiens]	51.1785	12	60	11	297	34.074	8.4	High	High	High	High	High	High		340000000	350000000	350000000	340000000	270000000	250000000	4.179	High	0	219.19	12
O14617-5	Isoform 5 of AP-3 complex subunit delta-1 [OS=Homo sapiens]	16.5432	14	62	14	1215	136.565	7.64	High	High	High	High	High	High		190000000	230000000	280000000	150000000	83000000	140000000	0.911	High	0	218.275	14
P0DMV8	heat shock 70 kDa protein 1A [OS=Homo sapiens]	28.8612	19	73	17	641	70.009	5.66	High	High	High	High	High	High		110000000	110000000	110000000	78000000	46000000	44000000	2.36	High	0	218.238	19
Q96E39	RNA binding motif protein, X-linked-like-1 [OS=Homo sapiens]	42.5641	17	64	1	390	42.116	9.89	High	High	High	Not Found	Not Found	Not Found	Phospho [S208(100)]	37000000	42000000	45000000				3.85	High	0	218.056	17
Q96GQ7	Probable ATP-dependent RNA helicase DDX27 [OS=Homo sapiens]	24.8744	24	81	24	796	89.779	9.28	High	High	High	High	High	High		140000000	140000000	110000000	100000000	70000000	76000000	2.594	High	0	217.093	24
P54105	Methylosome subunit pICln [OS=Homo sapiens]	56.1181	9	59	9	237	26.199	4.11	High	High	High	High	High	High	Phospho [S102(100)]	470000000	520000000	380000000	140000000	150000000	140000000	14.199	High	0	216.864	9
Q9NQ29	putative RNA-binding protein Luc7-like 1 [OS=Homo sapiens]	30.9973	11	63	6	371	43.701	9.92	High	High	High	High	High	High		420000000	470000000	430000000	150000000	140000000	130000000	4.012	High	0	214.493	11
P28066-1	Proteasome subunit alpha type-5 [OS=Homo sapiens]	48.1328	13	56	13	241	26.394	4.79	High	High	High	High	High	High		520000000	590000000	480000000	500000000	310000000	310000000	22.101	High	0	214.191	13
Q7L1Q6-1	Basic leucine zipper and W2 domain-containing protein 1 [OS=Homo sapiens]	35.0835	18	71	16	419	48.013	5.92	High	High	High	High	High	High	Acetyl [K5(100)]	290000000	270000000	350000000	310000000	150000000	140000000	4.012	High	0	213.887	18
Q9NTI5	Sister chromatid cohesion protein PDS5 homolog B [OS=Homo sapiens]	17.6227	20	64	20	1447	164.563	8.47	High	High	High	High	High	High	Phospho [S1166(99.4)]	100000000	110000000	120000000	84000000	120000000	92000000	0.778	High	0	212.343	20
Q13185	chromobox protein homolog 3 [OS=Homo sapiens]	34.9727	8	61	7	183	20.798	5.33	High	High	High	High	High	High		1400000000	1800000000	1500000000	180000000	140000000	130000000	14.849	High	0	211.908	8
Q13596	Sorting nexin-1 [OS=Homo sapiens]	41.3793	19	68	17	522	59.033	5.15	High	High	High	High	High	High		180000000	170000000	190000000	150000000	110000000	110000000	3.299	High	0	211.835	19
P51116	Fragile X mental retardation syndrome-related protein 2 [OS=Homo sapiens]	29.7177	13	61	10	673	74.178	6.23	High	High	High	High	High	High		84000000	90000000	83000000	70000000	52000000	56000000	1.081	High	0	210.686	13
O60716-3	Isoform 1AC of Catenin delta-1 [OS=Homo sapiens]	25.9851	17	60	17	939	104.912	6.87	High	High	High	High	High	High		72000000	95000000	100000000	95000000	94000000	84000000	1.154	High	0	210.653	17
Q9UNE7-1	E3 ubiquitin-protein ligase CHIP [OS=Homo sapiens]	45.5446	13	57	13	303	34.834	5.87	High	High	High	High	High	High	Phospho [S19(100)]	170000000	160000000	180000000	110000000	70000000	78000000	4.623	High	0	209.364	13
Q9UN81	LINE-1 retrotransposable element ORF1 protein [OS=Homo sapiens]	42.8994	15	84	15	338	40.031	9.51	High	High	High	High	High	High		260000000	260000000	260000000	160000000	130000000	150000000	7.031	High	0	208.6	15
Q9NZ63	Uncharacterized protein C9orf78 [OS=Homo sapiens]	49.481	13	58	13	289	33.667	6.74	High	High	High	High	High	High	Phospho [S15(100); S17(100); S261(100)]	280000000	260000000	260000000	110000000	59000000	69000000	5.813	High	0	208.267	13
P49585	choline-phosphate cytidylyltransferase A [OS=Homo sapiens]	52.861	15	59	15	367	41.705	7.25	High	High	High	High	High	High	Phospho [S343(98.6); S362(100)]	230000000	240000000	210000000	140000000	100000000	89000000	3.262	High	0	207.596	15
Q13247	Serine/arginine-rich splicing factor 6 [OS=Homo sapiens]	28.4884	11	69	10	344	39.563	11.43	High	High	High	High	High	High		490000000	450000000	400000000	290000000	220000000	230000000	3.642	High	0	207.323	11
Q9Y520-7	Isoform 7 of Protein PRRC2C [OS=Homo sapiens]	13.216	24	59	24	2898	316.888	9.13	High	High	High	High	High	High		86000000	83000000	92000000	63000000	57000000	46000000	0.542	High	0	206.89	24
Q14980-1	nuclear mitotic apparatus protein 1 [OS=Homo sapiens]	16.6903	25	66	25	2115	238.115	5.78	High	High	High	High	High	High	Phospho [T417(100)]; Acetyl [K405(100); K419(100)]	37000000	200000000	41000000	45000000	30000000	32000000	0.511	High	0	206.768	25
P62826	GTP-binding nuclear protein RAN [OS=Homo sapiens]	39.3519	11	56	11	216	24.408	7.49	High	High	High	High	High	High		330000000	440000000	290000000	310000000	290000000	240000000	22.101	High	0	206.14	11
Q9UKY7	Protein CDV3 homolog [OS=Homo sapiens]	75.1938	11	44	11	258	27.318	6.4	High	High	High	High	High	High	Phospho [S107(99.4)]	220000000	250000000	230000000	120000000	97000000	110000000	12.895	High	0	203.856	11
Q5T8P6	RNA-binding protein 26 [OS=Homo sapiens]	16.1867	16	63	2	1007	113.527	9.16	High	High	High	High	High	High		130000000	130000000	130000000	98000000	74000000	73000000	1.683	High	0	203.093	16
Q9H3N1	Thioredoxin-related transmembrane protein 1 [OS=Homo sapiens]	41.4286	12	66	12	280	31.771	4.98	High	High	High	High	High	High	Phospho [S247(100)]	210000000	240000000	240000000	210000000	140000000	140000000	16.783	High	0	202.83	12
Q07866-6	Isoform N of Kinesin light chain 1 [OS=Homo sapiens]	39.4904	21	72	16	628	70.962	6.67	High	High	High	High	High	High	Phospho [S591(100); S622(100)]	79000000	110000000	100000000	120000000	71000000	88000000	2.548	High	0	202.742	21
Q86VP6-1	cullin-associated nedd8-dissociated protein 1 [OS=Homo sapiens]	19.1057	17	59	17	1230	136.289	5.78	High	High	High	High	High	High		140000000	100000000	120000000	71000000	73000000	58000000	0.668	High	0	202.341	17
Q16629	serine/arginine-rich splicing factor 7 [OS=Homo sapiens]	34.4538	10	62	9	238	27.35	11.82	High	High	High	High	High	High		1700000000	1700000000	1600000000	130000000	98000000	110000000	7.66	High	0	201.948	10
Q9BVP2	Guanine nucleotide-binding protein-like 3 [OS=Homo sapiens]	29.5082	11	47	11	549	61.954	9.16	High	High	High	High	High	High		170000000	150000000	150000000	110000000	110000000	76000000	1.548	High	0	200.313	11
P11216	Glycogen phosphorylase, brain form [OS=Homo sapiens]	29.7746	19	54	17	843	96.635	6.86	High	High	High	High	High	High		150000000	130000000	140000000	77000000	77000000	74000000	1.243	High	0	200.268	19
Q9NYF8-1	Bcl-2-associated transcription factor 1 [OS=Homo sapiens]	26.9565	22	68	1	920	106.059	9.98	High	High	Not Found	Not Found	Not Found	Not Found	Phospho [S177(100); S385(100); S512(100)]	6900000	15000000					2.025	High	0	199.173	22
P27708	CAD protein [OS=Homo sapiens]	12.1798	20	55	20	2225	242.829	6.46	High	High	High	High	High	High	Phospho [S1859(100)]	75000000	97000000	75000000	64000000	64000000	52000000	0.506	High	0	198.499	20
Q9P2N5	RNA-binding protein 27 [OS=Homo sapiens]	20.3774	17	54	15	1060	118.645	9.19	High	High	High	High	High	High		130000000	120000000	140000000	110000000	100000000	100000000	1.33	High	0	197.463	17
Q7L576-1	cytoplasmic FMR1-interacting protein 1 [OS=Homo sapiens]	17.3184	16	61	16	1253	145.089	6.9	High	High	High	High	High	High		170000000	180000000	170000000	98000000	95000000	110000000	0.624	High	0	197.195	16
P60660-2	Isoform Smooth muscle of Myosin light polypeptide 6 [OS=Homo sapiens]	77.4834	12	62	12	151	16.95	4.55	High	High	High	High	High	High		580000000	560000000	570000000	290000000	250000000	230000000	22.101	High	0	196.164	12
P50552	Vasodilator-stimulated phosphoprotein [OS=Homo sapiens]	35.5263	10	63	10	380	39.805	8.94	High	High	High	High	High	High		170000000	130000000	160000000	120000000	110000000	98000000	4.995	High	0	195.717	10
O43707	Alpha-actinin-4 [OS=Homo sapiens]	30.955	19	57	16	911	104.788	5.44	High	High	High	High	High	High		65000000	69000000	73000000	68000000	61000000	61000000	1.077	High	0	195.407	19
Q16531	DNA damage-binding protein 1 [OS=Homo sapiens]	24.2982	18	56	18	1140	126.887	5.26	High	High	High	High	High	High		110000000	110000000	86000000	82000000	73000000	52000000	0.973	High	0	195.109	18
Q9NYF8-3	Isoform 3 of Bcl-2-associated transcription factor 1 [OS=Homo sapiens]	28.7687	21	66	1	869	100.172	9.95	High	High	High	Not Found	High	High	Phospho [S175(100); S383(100); S510(100)]	50000000	45000000	37000000		26000000	22000000	2.02	High	0	195.062	21
Q9UDY2-7	Isoform 7 of Tight junction protein ZO-2 [OS=Homo sapiens]	20.9664	19	67	19	1221	137.258	8.05	High	High	High	High	High	High	Phospho [S997(100); S1187(98.8)]	100000000	82000000	78000000	110000000	87000000	100000000	0.73	High	0	194.462	19
Q9BQG0-2	Isoform 2 of Myb-binding protein 1A [OS=Homo sapiens]	18.5435	18	57	18	1332	149.274	9.28	High	High	High	High	High	High	Phospho [S1267(99.2)]	120000000	130000000	130000000	72000000	68000000	67000000	0.778	High	0	192.906	18
P36507	Dual specificity mitogen-activated protein kinase kinase 2 [OS=Homo sapiens]	36.5	16	48	10	400	44.396	6.55	High	High	High	High	High	High	Phospho [T394(99.5)]	180000000	210000000	260000000	180000000	81000000	150000000	7.031	High	0	192.749	16
Q9BTM1-2	Isoform 2 of Histone H2A.J [OS=Homo sapiens]	17.8808	5	54	2	151	16.1	10.23	High	High	High	High	High	High		190000000	230000000	130000000	170000000	190000000	140000000	9	High	0	191.871	5
Q9Y2W2	WW domain-binding protein 11 [OS=Homo sapiens]	24.181	14	57	14	641	69.954	8.38	High	High	High	High	High	High		180000000	190000000	150000000	85000000	54000000	60000000	2.687	High	0	191.563	14
P34932	Heat shock 70 kDa protein 4 [OS=Homo sapiens]	24.881	16	60	13	840	94.271	5.19	High	High	High	High	High	High		52000000	52000000	40000000	49000000	46000000	33000000	1.043	High	0	191.468	16
Q14694-2	Isoform 2 of Ubiquitin carboxyl-terminal hydrolase 10 [OS=Homo sapiens]	25.5319	12	55	12	846	92.54	5.69	High	High	High	High	High	High		260000000	220000000	210000000	140000000	110000000	120000000	0.974	High	0	191.45	12
P63244	Guanine nucleotide-binding protein subunit beta-2-like 1 [OS=Homo sapiens]	46.0568	12	55	12	317	35.055	7.69	High	High	High	High	High	High		140000000	160000000	100000000	110000000	81000000	76000000	3.329	High	0	189.765	12
Q5BKZ1	DBIRD complex subunit ZNF326 [OS=Homo sapiens]	34.7079	16	53	16	582	65.613	5.15	High	High	High	High	High	High		230000000	120000000	270000000	150000000	90000000	89000000	2.162	High	0	189.181	16
Q99436	Proteasome subunit beta type-7 [OS=Homo sapiens]	36.4621	8	53	8	277	29.946	7.68	High	High	High	High	High	High		460000000	370000000	320000000	260000000	390000000	280000000	4.179	High	0	188.432	8
Q8WVV9	Heterogeneous nuclear ribonucleoprotein L-like [OS=Homo sapiens]	32.1033	10	45	10	542	60.045	7.72	High	High	High	High	High	High		130000000	120000000	110000000	100000000	43000000	59000000	1.106	High	0	187.542	10
Q96K17-1	transcription factor BTF3 homolog 4 [OS=Homo sapiens]	55.0633	7	35	7	158	17.26	6.35	High	High	High	High	High	High	Acetyl [K5(100)]	590000000	510000000	390000000	150000000	190000000	110000000	9	High	0	187.368	7
P62316	Small nuclear ribonucleoprotein Sm D2 [OS=Homo sapiens]	67.7966	9	57	9	118	13.518	9.91	High	High	High	High	High	High		290000000	330000000	310000000	320000000	170000000	150000000	20.544	High	0	185.987	9
P27348	14-3-3 protein theta [OS=Homo sapiens]	39.5918	12	55	10	245	27.747	4.78	High	High	High	High	High	High	Acetyl [K3(100)]	230000000	190000000	200000000	270000000	120000000	160000000	5.813	High	0	185.065	12
O43765	Small glutamine-rich tetratricopeptide repeat-containing protein alpha [OS=Homo sapiens]	33.2268	11	62	11	313	34.042	4.87	High	High	High	High	High	High		290000000	280000000	290000000	150000000	120000000	120000000	9	High	0	184.778	11
O75494-1	Serine/arginine-rich splicing factor 10 [OS=Homo sapiens]	24.8092	9	55	9	262	31.282	11.27	High	High	High	High	High	High		440000000	420000000	420000000	140000000	140000000	130000000	9	High	0	184.299	9
P11388-4	Isoform 4 of DNA topoisomerase 2-alpha [OS=Homo sapiens]	16.4392	19	61	13	1612	182.567	8.63	High	High	High	High	High	High		51000000	38000000	45000000	48000000	42000000	39000000	0.646	High	0	183.976	19
P31689-1	DnaJ homolog subfamily A member 1 [OS=Homo sapiens]	47.1033	13	47	13	397	44.839	7.08	High	High	High	High	High	High		320000000	300000000	310000000	100000000	100000000	150000000	3.806	High	0	183.775	13
Q15691	Microtubule-associated protein RP/EB family member 1 [OS=Homo sapiens]	39.9254	6	48	6	268	29.98	5.14	High	High	High	High	High	High		86000000	190000000	170000000	140000000	61000000	78000000	1.783	High	0	183.687	6
O00571	ATP-dependent RNA helicase DDX3X [OS=Homo sapiens]	30.9668	16	55	15	662	73.198	7.18	High	High	High	High	High	High		140000000	110000000	95000000	92000000	86000000	70000000	1.404	High	0	182.7	16
P55196-5	Isoform 5 of Afadin [OS=Homo sapiens]	11.4504	12	49	12	1834	207.659	6.39	High	High	High	High	High	High		90000000	110000000	93000000	120000000	98000000	100000000	0.407	High	0	182.611	12
P62158	Calmodulin [OS=Homo sapiens]	32.8859	7	53	7	149	16.827	4.22	High	High	High	High	High	High		1700000000	1700000000	1500000000	77000000	39000000	41000000	14.849	High	0	182.476	7
P62995	transformer-2 protein homolog beta [OS=Homo sapiens]	26.3889	7	64	5	288	33.646	11.25	High	High	High	High	High	High	Phospho [S264(100)]	720000000	450000000	610000000	480000000	440000000	130000000	14.199	High	0	181.724	7
Q09666-1	Neuroblast differentiation-associated protein AHNAK [OS=Homo sapiens]	12.6146	19	52	19	5890	628.699	6.15	High	High	High	High	High	High	Phospho [S93(100)]	56000000	83000000	83000000	42000000	36000000	26000000	0.123	High	0	180.162	19
Q13045-1	protein flightless-1 homolog [OS=Homo sapiens]	15.2876	15	53	15	1269	144.659	6.05	High	High	High	High	High	High		120000000	85000000	100000000	81000000	77000000	60000000	0.645	High	0	179.8	15
Q9UHB6-4	Isoform 4 of LIM domain and actin-binding protein 1 [OS=Homo sapiens]	33.4211	19	57	19	760	85.171	6.76	High	High	High	High	High	High	Phospho [S363(100)]	120000000	93000000	110000000	67000000	35000000	25000000	1.532	High	0	179.796	19
Q9H6Y2	WD repeat-containing protein 55 [OS=Homo sapiens]	39.1645	12	44	12	383	42.044	4.92	High	High	High	High	High	High	Phospho [S14(100)]	110000000	140000000	120000000	58000000	42000000	32000000	3.806	High	0	179.702	12
P78527	DNA-dependent protein kinase catalytic subunit [OS=Homo sapiens]	7.04942	20	53	20	4128	468.788	7.12	High	High	High	High	High	High		41000000	46000000	43000000	41000000	34000000	30000000	0.197	High	0	179.281	20
P26358-2	Isoform 2 of DNA (cytosine-5)-methyltransferase 1 [OS=Homo sapiens]	14.277	20	58	20	1632	184.703	7.85	High	High	High	High	High	High		65000000	83000000	71000000	65000000	45000000	55000000	0.664	High	0	178.501	20
Q8N8S7-2	Isoform 2 of Protein enabled homolog [OS=Homo sapiens]	30.5263	12	53	12	570	63.886	6.43	High	High	High	High	High	High	Phospho [S508(100)]	140000000	130000000	140000000	120000000	79000000	78000000	3.062	High	0	178.015	12
Q5T8P6-3	Isoform 3 of RNA-binding protein 26 [OS=Homo sapiens]	16.3265	15	54	1	980	110.598	9.07	High	High	Not Found	High	Not Found	Not Found		47000000	49000000		30000000			1.728	High	0	177.193	15
P26639-2	Isoform 2 of Threonine--tRNA ligase, cytoplasmic [OS=Homo sapiens]	24.3386	15	45	15	756	86.806	6.77	High	High	High	High	High	High		110000000	140000000	180000000	90000000	70000000	86000000	1.33	High	0	177.018	15
P30101	Protein disulfide-isomerase A3 [OS=Homo sapiens]	40.5941	19	56	19	505	56.747	6.35	High	High	High	High	High	High		120000000	110000000	120000000	130000000	70000000	79000000	3.642	High	0	176.96	19
Q13418	Integrin-linked protein kinase [OS=Homo sapiens]	36.2832	12	56	12	452	51.386	8.07	High	High	High	High	High	High		160000000	170000000	160000000	130000000	100000000	97000000	2.728	High	0	176.696	12
Q15084-2	Isoform 2 of Protein disulfide-isomerase A6 [OS=Homo sapiens]	24.3902	11	48	11	492	53.867	5.33	High	High	High	High	High	High		170000000	180000000	190000000	170000000	160000000	150000000	2.162	High	0	175.865	11
Q9BQ61	Uncharacterized protein C19orf43 [OS=Homo sapiens]	32.9545	11	45	11	176	18.408	9.44	High	High	High	High	High	High		110000000	130000000	98000000	100000000	22000000	32000000	13.678	High	0	175.677	11
P51397	Death-associated protein 1 [OS=Homo sapiens]	62.7451	4	30	4	102	11.158	9.32	High	High	High	Not Found	Not Found	Not Found	Phospho [S51(100)]	89000000	79000000	93000000				9	High	0	175.487	4
Q8WUA2	Peptidyl-prolyl cis-trans isomerase-like 4 [OS=Homo sapiens]	34.1463	15	53	15	492	57.189	5.92	High	High	High	High	High	High	Phospho [S178(100)]	140000000	200000000	180000000	110000000	81000000	79000000	3.52	High	0	175.464	15
P25789	Proteasome subunit alpha type-4 [OS=Homo sapiens]	37.1648	10	50	10	261	29.465	7.72	High	High	High	High	High	High		300000000	400000000	290000000	190000000	190000000	170000000	4.412	High	0	175.415	10
Q7Z5L9-1	Interferon regulatory factor 2-binding protein 2 [OS=Homo sapiens]	42.5894	14	46	12	587	60.987	8.69	High	High	High	High	High	High	Phospho [S360(100)]	140000000	150000000	140000000	90000000	85000000	86000000	1.848	High	0	172.533	14
P35269	General transcription factor iif subunit 1 [OS=Homo sapiens]	24.5648	13	51	13	517	58.205	7.49	High	High	High	High	High	High		180000000	170000000	180000000	99000000	79000000	54000000	3.125	High	0	172.294	13
P29590	Protein PML [OS=Homo sapiens]	24.6032	16	51	16	882	97.489	6.21	High	High	High	High	High	High	Phospho [S530(100)]	110000000	90000000	84000000	88000000	120000000	64000000	1.154	High	0	171.855	16
Q05519	serine/arginine-rich splicing factor 11 [OS=Homo sapiens]	26.8595	11	45	11	484	53.51	10.52	High	High	High	High	High	High	Phospho [S434(100)]	190000000	210000000	150000000	140000000	110000000	94000000	7.733	High	0	171.343	11
Q13243-1	Serine/arginine-rich splicing factor 5 [OS=Homo sapiens]	34.9265	10	50	9	272	31.245	11.59	High	High	High	High	High	High		400000000	410000000	400000000	130000000	79000000	98000000	6.197	High	0	170.694	10
P35268	60S ribosomal protein L22 [OS=Homo sapiens]	48.4375	8	56	8	128	14.778	9.19	High	High	High	High	High	High		640000000	650000000	650000000	400000000	320000000	270000000	99	High	0	170.295	8
P46937-9	Isoform 9 of Transcriptional coactivator YAP1 [OS=Homo sapiens]	31.6929	9	45	9	508	54.908	5.24	High	High	High	High	High	High	Phospho [S127(99.5)]	110000000	120000000	100000000	80000000	73000000	67000000	2.162	High	0	169.961	9
Q6NYC8	Phostensin [OS=Homo sapiens]	22.6754	9	49	9	613	67.902	5.4	High	High	High	High	High	High		190000000	190000000	180000000	180000000	120000000	120000000	1.106	High	0	169.529	9
Q9BQ39	ATP-dependent RNA helicase DDX50 [OS=Homo sapiens]	17.3677	11	53	8	737	82.514	9.17	High	High	High	High	High	High		19000000	79000000	60000000	39000000	39000000	40000000	1.075	High	0	167.912	11
Q92769	Histone deacetylase 2 [OS=Homo sapiens]	29.3033	9	46	6	488	55.329	5.91	High	High	High	High	High	High	Phospho [S394(100); S422(100); S424(100)]	150000000	38000000	150000000	160000000	150000000	140000000	1.913	High	0	166.933	9
Q8N9N8	probable RNA-binding protein EIF1AD [OS=Homo sapiens]	43.6364	8	44	8	165	19.041	5.21	High	High	High	High	High	High		290000000	330000000	270000000	120000000	77000000	84000000	34.938	High	0	165.578	8
Q13200	26S proteasome non-ATPase regulatory subunit 2 [OS=Homo sapiens]	17.6211	11	43	11	908	100.136	5.2	High	High	High	High	High	High	Acetyl [K8(100)]; Phospho [S16(100)]	92000000	100000000	93000000	120000000	74000000	68000000	0.727	High	0	165.433	11
Q9BUL8	programmed cell death protein 10 [OS=Homo sapiens]	49.0566	10	46	10	212	24.686	8.19	High	High	High	High	High	High		300000000	330000000	320000000	170000000	140000000	140000000	6.356	High	0	165.22	10
O00629	Importin subunit alpha-3 [OS=Homo sapiens]	19.1939	8	41	5	521	57.851	4.96	High	High	High	High	High	High		150000000	140000000	150000000	60000000	230000000	81000000	1.31	High	0	164.301	8
Q7Z417	Nuclear fragile X mental retardation-interacting protein 2 [OS=Homo sapiens]	38.5612	18	55	18	695	76.075	8.7	High	High	High	High	High	High		120000000	120000000	110000000	100000000	85000000	67000000	2.652	High	0	164.177	18
Q08211	Atp-dependent rna helicase a [OS=Homo sapiens]	15.6693	15	46	15	1270	140.869	6.84	High	High	High	High	High	High		200000000	180000000	120000000	150000000	210000000	52000000	0.652	High	0	163.698	15
Q9BTC0	Death-inducer obliterator 1 [OS=Homo sapiens]	14.8661	21	48	21	2240	243.723	7.88	High	High	High	High	High	High	Acetyl [K4(100)]	73000000	67000000	74000000	320000000	59000000	630000000	0.431	High	0	163.595	21
P18669	Phosphoglycerate mutase 1 [OS=Homo sapiens]	47.6378	10	51	10	254	28.786	7.18	High	High	High	High	High	High		220000000	210000000	220000000	200000000	160000000	130000000	6.356	High	0	163.528	10
O00425	Insulin-like growth factor 2 mRNA-binding protein 3 [OS=Homo sapiens]	33.506	14	46	11	579	63.666	8.87	High	High	High	High	High	High		74000000	91000000	87000000	76000000	65000000	50000000	1.683	High	0	163.098	14
P48059-3	Isoform 3 of LIM and senescent cell antigen-like-containing domain protein 1 [OS=Homo sapiens]	33.0749	10	53	10	387	44.36	8.02	High	High	High	High	High	High		160000000	190000000	180000000	120000000	100000000	81000000	2.455	High	0	163.023	10
Q9Y3T9	Nucleolar complex protein 2 homolog [OS=Homo sapiens]	16.2884	13	55	13	749	84.866	5.62	High	High	High	High	High	High		130000000	120000000	110000000	86000000	90000000	77000000	1.297	High	0	162.255	13
O43432-3	Isoform 3 of Eukaryotic translation initiation factor 4 gamma 3 [OS=Homo sapiens]	8.10811	10	52	5	1591	177.169	5.39	High	High	High	High	High	Not Found		18000000	16000000	23000000	27000000	10000000		0.38	High	0	162.205	10
Q9HCD5	Nuclear receptor coactivator 5 [OS=Homo sapiens]	41.2781	13	47	13	579	65.496	9.6	High	High	High	High	High	High		150000000	110000000	170000000	180000000	130000000	97000000	2.3	High	0	161.368	13
O43491-1	band 4.1-like protein 2 [OS=Homo sapiens]	19.005	15	47	1	1005	112.519	5.44	High	High	High	High	Not Found	High		72000000	73000000	73000000	110000000		63000000	0.763	High	0	161.27	15
Q66K74	Microtubule-associated protein 1S [OS=Homo sapiens]	13.0312	11	45	11	1059	112.142	7.3	High	High	High	High	High	High	Phospho [S759(100)]	110000000	100000000	110000000	87000000	96000000	68000000	0.866	High	0	160.547	11
Q7Z460-1	CLIP-associating protein 1 [OS=Homo sapiens]	17.9454	20	50	19	1538	169.346	9.03	High	High	High	High	High	High	Phospho [S600(99.7)]	66000000	63000000	83000000	47000000	50000000	58000000	0.551	High	0	160.503	20
P27635	60S ribosomal protein L10 [OS=Homo sapiens]	49.0654	10	43	10	214	24.588	10.08	High	High	High	High	High	High		190000000	220000000	210000000	120000000	99000000	110000000	7.377	High	0	160.45	10
Q9Y5S9	RNA-binding protein 8A [OS=Homo sapiens]	23.5632	5	39	5	174	19.877	5.72	High	High	High	High	High	High		2000000000	1600000000	1400000000	760000000	450000000	470000000	6.499	High	0	159.505	5
P04792	Heat shock protein beta-1 [OS=Homo sapiens]	63.9024	8	47	8	205	22.768	6.4	High	High	High	High	High	High	Phospho [S82(100)]	260000000	280000000	240000000	160000000	130000000	150000000	4.878	High	0	158.729	8
P50990	T-complex protein 1 subunit theta [OS=Homo sapiens]	40.3285	17	52	17	548	59.583	5.6	High	High	High	High	High	High		130000000	110000000	130000000	59000000	87000000	80000000	1.598	High	0	158.406	17
Q15393-1	Splicing factor 3B subunit 3 [OS=Homo sapiens]	15.2013	15	49	15	1217	135.492	5.26	High	High	High	High	High	High		110000000	100000000	120000000	86000000	76000000	66000000	0.701	High	0	157.45	15
P06400	Retinoblastoma-associated protein [OS=Homo sapiens]	23.8147	14	47	14	928	106.092	7.94	High	High	High	High	High	High	Phospho [S37(100); T356(96.7); S608(98.1); S612(100)]	94000000	80000000	96000000	63000000	60000000	49000000	0.954	High	0	157.323	14
Q9Y4H2	Insulin receptor substrate 2 [OS=Homo sapiens]	15.0972	13	40	13	1338	137.249	8.65	High	High	High	High	High	High	Phospho [S306(96.1); S1176(100)]	80000000	91000000	97000000	74000000	80000000	79000000	0.682	High	0	157.298	13
Q05639	Elongation factor 1-alpha 2 [OS=Homo sapiens]	19.2225	7	48	1	463	50.438	9.03	Not Found	Not Found	Not Found	High	High	High					76000000	160000000	83000000	1.089	High	0	156.683	7
Q9BQ04	RNA-binding protein 4B [OS=Homo sapiens]	34.2618	14	53	2	359	40.124	6.74	High	Not Found	Not Found	High	High	Not Found		25000000			41000000	25000000		4.109	High	0	156.473	14
Q9NX58	Cell growth-regulating nucleolar protein [OS=Homo sapiens]	33.5092	14	44	14	379	43.588	9.54	High	High	High	High	High	High		280000000	240000000	230000000	71000000	36000000	42000000	7.031	High	0	155.639	14
Q14690	Protein RRP5 homolog [OS=Homo sapiens]	15.5532	18	45	18	1871	208.57	8.87	High	High	High	High	High	High		51000000	56000000	69000000	83000000	52000000	66000000	0.512	High	0	155.298	18
Q71RC2-4	Isoform 4 of La-related protein 4 [OS=Homo sapiens]	27.8082	12	46	12	730	81.193	6.61	High	High	High	High	High	High	Phospho [S653(97.9)]	170000000	160000000	160000000	150000000	110000000	100000000	1.297	High	0	154.693	12
Q96I15-1	selenocysteine lyase [OS=Homo sapiens]	35.0562	9	43	9	445	48.119	7.12	High	High	High	High	High	High	Phospho [S129(100)]	170000000	220000000	190000000	150000000	120000000	110000000	1.471	High	0	154.082	9
Q13547	histone deacetylase 1 [OS=Homo sapiens]	25.9336	8	41	5	482	55.068	5.48	High	High	High	High	High	High	Phospho [S393(100)]	170000000	180000000	120000000	140000000	130000000	180000000	1.395	High	0	154.059	8
Q15366-2	Isoform 2 of Poly(rC)-binding protein 2 [OS=Homo sapiens]	30.0546	8	51	5	366	38.627	6.79	High	High	High	High	High	High	Phospho [S189(99.9)]	170000000	170000000	150000000	100000000	130000000	130000000	1.818	High	0	153.299	8
P09874	Poly [ADP-ribose] polymerase 1 [OS=Homo sapiens]	24.1617	19	49	19	1014	113.012	8.88	High	High	High	High	High	High		86000000	110000000	61000000	77000000	62000000	47000000	1.154	High	0	152.615	19
P49756-1	RNA-binding protein 25 [OS=Homo sapiens]	21.2337	12	48	12	843	100.124	6.32	High	High	High	High	High	High	Phospho [S677(100)]	140000000	130000000	140000000	150000000	97000000	95000000	1.955	High	0	151.908	12
P28070	Proteasome subunit beta type-4 [OS=Homo sapiens]	32.197	6	41	6	264	29.185	5.97	High	High	High	High	High	High		490000000	230000000	220000000	150000000	220000000	170000000	4.337	High	0	151.722	6
P06576	ATP synthase subunit beta, mitochondrial [OS=Homo sapiens]	29.8677	12	43	12	529	56.525	5.4	High	High	High	High	High	High		180000000	180000000	200000000	150000000	87000000	90000000	1.626	High	0	151.641	12
Q9H6Z4-2	Isoform 2 of Ran-binding protein 3 [OS=Homo sapiens]	22.7758	9	47	9	562	59.658	4.81	High	High	High	High	High	High		260000000	270000000	260000000	180000000	200000000	140000000	1.929	High	0	150.583	9
P14678-3	Isoform SM-B1 of Small nuclear ribonucleoprotein-associated proteins B and B' [OS=Homo sapiens]	19.0311	7	38	7	289	30.012	10.18	High	High	High	High	High	High		400000000	320000000	360000000	46000000	86000000	70000000	2.162	High	0	150.244	7
P49721	proteasome subunit beta type-2 [OS=Homo sapiens]	34.8259	8	42	8	201	22.822	7.02	High	High	High	High	High	High		280000000	290000000	270000000	240000000	190000000	190000000	4.878	High	0	150.193	8
O95400	CD2 antigen cytoplasmic tail-binding protein 2 [OS=Homo sapiens]	36.9501	9	48	9	341	37.623	4.61	High	High	High	High	High	High	Phospho [S49(100); S195(99.3)]	260000000	310000000	280000000	160000000	120000000	110000000	3.084	High	0	150.15	9
Q96HC4	PDZ and LIM domain protein 5 [OS=Homo sapiens]	34.2282	16	45	16	596	63.904	8.21	High	High	High	High	High	High		170000000	170000000	160000000	110000000	87000000	76000000	2.511	High	0	149.84	16
Q6UN15-3	Isoform 3 of Pre-mRNA 3'-end-processing factor FIP1 [OS=Homo sapiens]	28.8462	13	44	13	520	58.341	5.55	High	High	High	High	High	High	Phospho [S418(100); S480(100)]	190000000	120000000	120000000	95000000	49000000	60000000	5.158	High	0	149.803	13
Q96B97-1	SH3 domain-containing kinase-binding protein 1 [OS=Homo sapiens]	29.0226	13	41	13	665	73.082	6.62	High	High	High	High	High	High		230000000	190000000	170000000	85000000	48000000	51000000	1.456	High	0	149.764	13
P10644	cAMP-dependent protein kinase type I-alpha regulatory subunit [OS=Homo sapiens]	30.7087	11	48	11	381	42.955	5.35	High	High	High	High	High	High	Phospho [S83(100)]	160000000	180000000	160000000	120000000	89000000	94000000	4.012	High	0	149.708	11
O95232-1	Luc7-like protein 3 [OS=Homo sapiens]	29.3981	14	50	14	432	51.435	9.79	High	High	High	High	High	High		380000000	320000000	340000000	110000000	67000000	56000000	4.78	High	0	149.655	14
P31943	Heterogeneous nuclear ribonucleoprotein H [OS=Homo sapiens]	32.294	9	44	5	449	49.198	6.3	High	High	High	High	High	High	Phospho [S104(100)]	79000000	85000000	82000000	84000000	51000000	45000000	2.02	High	0	149.629	9
Q14444-1	Caprin-1 [OS=Homo sapiens]	15.9379	8	36	8	709	78.318	5.25	High	High	High	High	High	High		280000000	260000000	290000000	120000000	74000000	110000000	1.424	High	0	148.786	8
Q13838-2	Isoform 2 of Spliceosome RNA helicase DDX39B [OS=Homo sapiens]	27.088	8	43	3	443	50.647	5.88	High	High	High	High	High	High		56000000	71000000	85000000	52000000	65000000	44000000	1.212	High	0	148.298	8
P60981-1	Destrin [OS=Homo sapiens]	44.2424	10	50	8	165	18.493	7.85	High	High	High	High	High	High		87000000	140000000	79000000	70000000	100000000	57000000	9	High	0	148.106	10
Q04323-2	Isoform 2 of UBX domain-containing protein 1 [OS=Homo sapiens]	42.6282	10	42	10	312	35.086	5.35	High	High	High	High	High	High	Phospho [S200(97.4)]	410000000	360000000	370000000	61000000	78000000	110000000	7.577	High	0	147.396	10
O95373	Importin-7 [OS=Homo sapiens]	11.8497	11	39	11	1038	119.44	4.82	High	High	High	High	High	High		110000000	110000000	110000000	66000000	97000000	63000000	0.677	High	0	146.242	11
O43491-4	Isoform 4 of Band 4.1-like protein 2 [OS=Homo sapiens]	21.7136	15	45	1	852	95.484	5.77	Not Found	High	Not Found	High	Not Found	High			24000000		26000000		15000000	0.931	High	0	146.188	15
Q14684	Ribosomal RNA processing protein 1 homolog B [OS=Homo sapiens]	24.8021	13	37	13	758	84.375	9.76	High	High	High	High	High	High		64000000	78000000	71000000	60000000	50000000	34000000	1.285	High	0	145.633	13
P10809	60 kDa heat shock protein, mitochondrial [OS=Homo sapiens]	29.4939	11	37	11	573	61.016	5.87	High	High	High	High	High	High		160000000	98000000	170000000	110000000	130000000	100000000	1.021	High	0	144.159	11
Q5QNW6-2	Isoform 2 of Histone H2B type 2-F [OS=Homo sapiens]	44.0299	8	48	4	134	14.832	10.35	High	High	High	High	High	High		280000000	580000000	270000000	280000000	100000000	170000000	11.115	High	0	144.158	8
Q96EY4	translation machinery-associated protein 16 [OS=Homo sapiens]	42.8571	12	46	12	203	23.849	9.26	High	High	High	High	High	High		290000000	390000000	390000000	84000000	68000000	59000000	38.811	High	0	143.903	12
O15173-2	Isoform 2 of Membrane-associated progesterone receptor component 2 [OS=Homo sapiens]	36.0324	9	48	8	247	26.154	5.31	High	High	High	High	High	High	Phospho [T235(100)]	250000000	260000000	240000000	250000000	120000000	160000000	4.179	High	0	143.738	9
Q14320	Protein FAM50A [OS=Homo sapiens]	20.649	7	39	7	339	40.216	6.83	High	High	High	High	High	High		180000000	260000000	160000000	140000000	85000000	110000000	1.721	High	0	142.774	7
P19784	casein kinase II subunit alpha' [OS=Homo sapiens]	52.8571	14	43	14	350	41.187	8.56	High	High	High	High	High	High		110000000	120000000	130000000	140000000	91000000	62000000	3.489	High	0	142.571	14
Q9Y6M1	Insulin-like growth factor 2 mRNA-binding protein 2 [OS=Homo sapiens]	22.2037	10	44	8	599	66.081	8.46	High	High	High	High	High	High		81000000	87000000	83000000	91000000	46000000	34000000	1.062	High	0	141.582	10
Q9NZB2-6	Isoform F of Constitutive coactivator of PPAR-gamma-like protein 1 [OS=Homo sapiens]	16.3176	13	44	13	1146	125.192	9	High	High	High	High	High	High		85000000	100000000	90000000	91000000	60000000	65000000	0.696	High	0	139.791	13
O75122-3	Isoform 3 of CLIP-associating protein 2 [OS=Homo sapiens]	11.0231	12	47	11	1515	165.821	8.37	High	High	High	High	High	High	Phospho [S604(99.6)]	47000000	50000000	43000000	59000000	34000000	36000000	0.399	High	0	139.685	12
Q4G0J3-3	Isoform 3 of La-related protein 7 [OS=Homo sapiens]	27.674	12	53	12	589	67.612	9.54	High	High	High	High	High	High	Phospho [S268(100)]	70000000	64000000	48000000	72000000	39000000	38000000	1.39	High	0	139.618	12
Q9UJU6-3	Isoform 3 of Drebrin-like protein [OS=Homo sapiens]	34.3964	11	41	11	439	49.012	5.05	High	High	High	High	High	High		130000000	130000000	120000000	82000000	55000000	63000000	2.02	High	0	139.229	11
O00505	Importin subunit alpha-4 [OS=Homo sapiens]	16.8906	7	38	4	521	57.775	4.94	High	High	High	High	High	High		110000000	130000000	70000000	87000000	88000000	120000000	1.015	High	0	138.259	7
Q9Y262	eukaryotic translation initiation factor 3 subunit L [OS=Homo sapiens]	26.0638	11	36	11	564	66.684	6.34	High	High	High	High	High	High		69000000	82000000	87000000	66000000	55000000	39000000	1.477	High	0	137.367	11
O15042	U2 snRNP-associated SURP motif-containing protein [OS=Homo sapiens]	16.7153	11	36	11	1029	118.219	8.47	High	High	High	High	High	High		70000000	61000000	52000000	98000000	60000000	98000000	0.719	High	0	137.348	11
Q15121-2	Isoform 2 of Astrocytic phosphoprotein PEA-15 [OS=Homo sapiens]	46.3576	8	41	8	151	17.296	4.89	High	High	High	High	High	High	Phospho [S125(100); S137(100)]	350000000	550000000	360000000	68000000	60000000	60000000	15.681	High	0	137.233	8
O60256-1	Phosphoribosyl pyrophosphate synthase-associated protein 2 [OS=Homo sapiens]	40.1084	9	37	7	369	40.899	7.44	High	High	High	High	High	High	Phospho [S227(100)]	170000000	130000000	150000000	120000000	130000000	87000000	1.649	High	0	136.954	9
O94979	Protein transport protein Sec31A [OS=Homo sapiens]	17.377	16	43	16	1220	132.931	6.89	High	High	High	High	High	High	Phospho [S799(100)]	77000000	86000000	81000000	94000000	66000000	76000000	1.093	High	0	136.86	16
P60174	Triosephosphate isomerase [OS=Homo sapiens]	45.1049	11	44	11	286	30.772	5.92	High	High	High	High	High	High		150000000	170000000	170000000	150000000	88000000	94000000	3.833	High	0	136.395	11
Q92888-3	Isoform 3 of Rho guanine nucleotide exchange factor 1 [OS=Homo sapiens]	21.7907	15	46	15	927	104.001	5.62	High	High	High	High	High	High		110000000	100000000	83000000	47000000	76000000	69000000	0.943	High	0	136.159	15
Q9UN37	Vacuolar protein sorting-associated protein 4A [OS=Homo sapiens]	26.087	9	37	6	437	48.867	7.8	High	Not Found	High	High	High	High		75000000		89000000	62000000	78000000	81000000	1.512	High	0	135.738	9
Q86U42-1	polyadenylate-binding protein 2 [OS=Homo sapiens]	43.4641	10	36	10	306	32.729	5.06	High	High	High	High	High	High		260000000	190000000	240000000	54000000	76000000	44000000	3.87	High	0	134.084	10
P40222	alpha-taxilin [OS=Homo sapiens]	37.1795	19	47	19	546	61.853	6.52	High	High	High	High	High	High		120000000	250000000	120000000	160000000	27000000		3.437	High	0	133.697	19
Q9H814	Phosphorylated adapter RNA export protein [OS=Homo sapiens]	41.3706	13	41	13	394	44.375	5.4	High	High	High	High	High	High		170000000	200000000	180000000	30000000	72000000	84000000	4.179	High	0	133.324	13
P78371-1	T-complex protein 1 subunit beta [OS=Homo sapiens]	34.3925	12	32	12	535	57.452	6.46	High	High	High	High	High	High		100000000	92000000	72000000	81000000	57000000	54000000	1.154	High	0	132.796	12
Q96JM3	Chromosome alignment-maintaining phosphoprotein 1 [OS=Homo sapiens]	22.1675	13	43	13	812	89.043	8.44	High	High	High	High	High	High	Phospho [S204(100)]	120000000	120000000	120000000	73000000	75000000	63000000	0.814	High	0	132.449	13
Q7LBC6-1	Lysine-specific demethylase 3B [OS=Homo sapiens]	10.6758	12	37	12	1761	191.461	7.18	High	High	High	High	High	High		79000000	80000000	79000000	68000000	58000000	51000000	0.357	High	0	132.363	12
Q5JTH9-1	RRP12-like protein [OS=Homo sapiens]	13.0301	10	36	10	1297	143.611	8.75	High	High	High	High	High	High		60000000	65000000	60000000	61000000	57000000	62000000	0.354	High	0	132.239	10
Q8IZP0	abl interactor 1 [OS=Homo sapiens]	24.6063	9	33	7	508	55.047	7.06	High	High	High	High	High	High	Phospho [S183(100)]	160000000	150000000	130000000	120000000	74000000	86000000	1.683	High	0	131.816	9
Q8NI27-1	THO complex subunit 2 [OS=Homo sapiens]	14.5009	17	37	17	1593	182.659	8.44	High	High	High	High	High	High	Phospho [S1417(100)]	55000000	59000000	63000000	65000000	35000000	39000000	0.593	High	0	131.333	17
Q8WTT2	Nucleolar complex protein 3 homolog [OS=Homo sapiens]	19.875	14	34	14	800	92.49	9.17	High	High	High	High	High	High		78000000	88000000	63000000	68000000	77000000	57000000	1.356	High	0	131.186	14
Q09028	Histone-binding protein RBBP4 [OS=Homo sapiens]	20.4706	5	29	4	425	47.626	4.89	High	High	High	High	High	High		300000000	420000000	410000000	230000000	210000000	160000000	1.239	High	0	131.142	5
O75815-1	Breast cancer anti-estrogen resistance protein 3 [OS=Homo sapiens]	22.4242	13	37	13	825	92.507	7.96	High	High	High	High	High	High		96000000	100000000	97000000	85000000	38000000	86000000	0.696	High	0	130.934	13
Q13177	Serine/threonine-protein kinase PAK 2 [OS=Homo sapiens]	33.2061	10	35	9	524	58.006	5.96	High	High	High	High	High	High		150000000	140000000	100000000	95000000	85000000	56000000	2.03	High	0	130.916	10
Q15029	116 kDa U5 small nuclear ribonucleoprotein component [OS=Homo sapiens]	19.3416	12	43	11	972	109.366	5	High	High	High	High	High	High		59000000	74000000	85000000	56000000	53000000	48000000	0.597	High	0	130.09	12
P11177	Pyruvate dehydrogenase E1 component subunit beta, mitochondrial [OS=Homo sapiens]	28.9694	9	40	9	359	39.208	6.65	High	High	High	High	High	High		110000000	100000000	110000000	130000000	130000000	99000000	2.162	High	0	130.02	9
O75821	Eukaryotic translation initiation factor 3 subunit G [OS=Homo sapiens]	37.5	9	33	9	320	35.589	6.13	High	High	High	High	High	High		260000000	270000000	250000000	180000000	140000000	110000000	2.162	High	0	129.518	9
Q9Y6E2	Basic leucine zipper and W2 domain-containing protein 2 [OS=Homo sapiens]	19.3317	10	44	8	419	48.132	6.68	High	High	High	High	High	High	Acetyl [K3(100)]	290000000	300000000	250000000	290000000	190000000	140000000	1.438	High	0	129.446	10
Q00577	Transcriptional activator protein Pur-alpha [OS=Homo sapiens]	29.8137	8	32	5	322	34.889	6.44	High	High	High	High	High	High		210000000	190000000	190000000	100000000	81000000	80000000	2.384	High	0	129.292	8
Q9BPX3	Condensin complex subunit 3 [OS=Homo sapiens]	16.7488	13	38	13	1015	114.262	5.59	High	High	High	High	High	High	Phospho [S674(100)]	92000000	100000000	97000000	72000000	54000000	58000000	0.707	High	0	129.187	13
Q9UPT8	Zinc finger CCCH domain-containing protein 4 [OS=Homo sapiens]	16.4236	12	35	12	1303	140.169	6.27	High	High	High	High	High	High	Phospho [S92(100); S94(100)]	130000000	100000000	130000000	82000000	77000000	100000000	0.778	High	0	128.948	12
P36915-1	Guanine nucleotide-binding protein-like 1 [OS=Homo sapiens]	20.7578	10	43	10	607	68.619	5.8	High	High	High	High	High	High	Phospho [S51(98.6)]	75000000	94000000	83000000	66000000	58000000	51000000	0.833	High	0	128.523	10
P08240-1	signal recognition particle receptor subunit alpha [OS=Homo sapiens]	19.7492	11	38	11	638	69.767	8.95	High	High	High	High	High	High		68000000	93000000	68000000	84000000	45000000	41000000	0.855	High	0	128.52	11
Q15021	condensin complex subunit 1 [OS=Homo sapiens]	7.99429	8	33	8	1401	157.082	6.61	High	High	High	High	High	High		68000000	67000000	51000000	53000000	43000000	37000000	0.292	High	0	128.064	8
Q9BV36	Melanophilin [OS=Homo sapiens]	22	9	36	9	600	65.909	6.07	High	High	High	High	High	High		100000000	110000000	100000000	42000000	50000000	31000000	1.054	High	0	127.663	9
P85037-1	Forkhead box protein K1 [OS=Homo sapiens]	20.0546	10	42	8	733	75.411	9.32	High	High	High	High	High	High	Phospho [S213(99.8); S445(100)]	150000000	130000000	140000000	160000000	88000000	90000000	1.246	High	0	127.292	10
Q7Z6Z7	E3 ubiquitin-protein ligase HUWE1 [OS=Homo sapiens]	6.65295	20	41	20	4374	481.589	5.22	High	High	High	High	High	High		44000000	50000000	44000000	33000000	120000000	33000000	0.228	High	0	126.811	20
Q5SSJ5-1	Heterochromatin protein 1-binding protein 3 [OS=Homo sapiens]	25.6781	13	43	13	553	61.169	9.67	High	High	High	High	High	High		110000000	120000000	120000000	120000000	61000000	51000000	1.848	High	0	126.762	13
Q9H0D6-1	5'-3' exoribonuclease 2 [OS=Homo sapiens]	13.3684	9	34	9	950	108.513	7.47	High	High	High	High	High	High		110000000	120000000	110000000	86000000	77000000	74000000	0.498	High	0	126.531	9
Q14669-2	Isoform 2 of E3 ubiquitin-protein ligase TRIP12 [OS=Homo sapiens]	10.7654	13	39	1	2025	223.76	8.4	High	High	High	Not Found	High	High		52000000	70000000	69000000		44000000	41000000	0.276	High	0	126.421	13
Q02880	DNA topoisomerase 2-beta [OS=Homo sapiens]	11.6851	13	44	7	1626	183.152	8	High	High	High	High	High	High		50000000	43000000	37000000	31000000	23000000	26000000	0.372	High	0	125.572	13
Q9BT78	COP9 signalosome complex subunit 4 [OS=Homo sapiens]	34.4828	10	38	10	406	46.24	5.83	High	High	High	High	High	High		59000000	73000000	58000000	61000000	51000000	42000000	1.683	High	0	125.376	10
Q8N163-1	Cell cycle and apoptosis regulator protein 2 [OS=Homo sapiens]	18.7432	9	36	9	923	102.838	5.22	High	High	High	High	High	High		110000000	77000000	92000000	55000000	55000000	72000000	0.52	High	0	125.313	9
O60927	Protein phosphatase 1 regulatory subunit 11 [OS=Homo sapiens]	42.8571	6	33	6	126	13.944	7.01	High	High	High	High	High	High		140000000	140000000	160000000	60000000	39000000	52000000	62.096	High	0	125.127	6
P19525	interferon-induced, double-stranded RNA-activated protein kinase [OS=Homo sapiens]	20.5082	9	41	9	551	62.056	8.4	High	High	High	High	High	High		100000000	120000000	110000000	86000000	81000000	73000000	2.775	High	0	124.682	9
Q14257-2	Isoform 2 of Reticulocalbin-2 [OS=Homo sapiens]	27.1642	6	30	6	335	39.115	4.45	High	High	High	High	High	High		190000000	190000000	160000000	77000000	57000000	48000000	0.995	High	0	124.68	6
P33992	DNA replication licensing factor mcm5 [OS=Homo sapiens]	24.3869	12	38	12	734	82.233	8.37	High	High	High	High	High	High		100000000	83000000	82000000	69000000	51000000	56000000	0.778	High	0	124.188	12
Q92599-1	Septin-8 [OS=Homo sapiens]	17.8054	8	36	3	483	55.721	6.28	Not Found	High	High	High	High	High			33000000	75000000	46000000	33000000	29000000	1.346	High	0	123.558	8
Q49A26-1	Putative oxidoreductase GLYR1 [OS=Homo sapiens]	23.8698	10	36	10	553	60.518	9.17	High	High	High	High	High	High		160000000	150000000	150000000	100000000	74000000	83000000	1.264	High	0	123.507	10
O95104	Splicing factor, arginine/serine-rich 15 [OS=Homo sapiens]	9.59024	5	26	5	1147	125.79	9.55	High	High	High	High	High	High		190000000	220000000	200000000	150000000	130000000	110000000	0.585	High	0	123.492	5
P47712	Cytosolic phospholipase A2 [OS=Homo sapiens]	22.964	14	38	14	749	85.184	5.38	High	High	High	High	High	High	Phospho [S437(100)]	110000000	110000000	76000000	49000000	74000000	63000000	1.482	High	0	123.246	14
O94992	Protein HEXIM1 [OS=Homo sapiens]	33.4262	8	30	8	359	40.598	4.89	High	High	High	High	High	High		260000000	250000000	190000000	64000000	110000000	56000000	3.084	High	0	122.822	8
Q07666	KH domain-containing, RNA-binding, signal transduction-associated protein 1 [OS=Homo sapiens]	21.8962	9	53	9	443	48.197	8.66	High	High	High	High	High	High	Phospho [S20(100)]	190000000	190000000	190000000	220000000	200000000	160000000	2.162	High	0	122.723	9
P08865	40S ribosomal protein SA [OS=Homo sapiens]	29.1525	5	28	5	295	32.833	4.87	High	High	High	High	High	High		180000000	170000000	120000000	130000000	140000000	110000000	1.154	High	0	122.363	5
Q15459	splicing factor 3A subunit 1 [OS=Homo sapiens]	14.1236	7	30	7	793	88.831	5.22	High	High	High	High	High	High		52000000	59000000	52000000	44000000	36000000	37000000	0.551	High	0	121.721	7
Q15020	Squamous cell carcinoma antigen recognized by T-cells 3 [OS=Homo sapiens]	15.161	10	32	10	963	109.865	5.57	High	High	High	High	High	High		88000000	98000000	72000000	84000000	51000000	61000000	0.525	High	0	121.448	10
Q5JSH3	WD repeat-containing protein 44 [OS=Homo sapiens]	18.0723	16	39	16	913	101.304	5.45	High	High	High	High	High	High		74000000	97000000	54000000	53000000	45000000	40000000	0.9	High	0	121.255	16
Q9UKV3-1	Apoptotic chromatin condensation inducer in the nucleus [OS=Homo sapiens]	14.616	14	37	14	1341	151.771	6.43	High	High	High	High	High	High		120000000	72000000	51000000	71000000	50000000	54000000	0.594	High	0	121.255	14
P56537-1	eukaryotic translation initiation factor 6 [OS=Homo sapiens]	42.449	6	27	6	245	26.582	4.68	High	High	High	High	High	High		100000000	130000000	110000000	130000000	110000000	64000000	2.831	High	0	120.927	6
Q68E01-2	Isoform 2 of Integrator complex subunit 3 [OS=Homo sapiens]	16.6027	12	31	12	1042	117.937	5.8	High	High	High	High	High	High		120000000	63000000	48000000	63000000	55000000	42000000	0.691	High	0	120.746	12
O00148	ATP-dependent RNA helicase DDX39A [OS=Homo sapiens]	21.0773	6	35	1	427	49.098	5.68	Not Found	Not Found	Not Found	High	High	Not Found					18000000	21000000		0.931	High	0	120.567	6
P25705-1	ATP synthase subunit alpha, mitochondrial [OS=Homo sapiens]	20.7957	9	31	9	553	59.714	9.13	High	High	High	High	High	High		120000000	110000000	98000000	83000000	110000000	84000000	0.863	High	0	120.499	9
Q9UPQ0-3	Isoform 3 of LIM and calponin homology domains-containing protein 1 [OS=Homo sapiens]	14.7239	14	36	14	1467	164.338	6.27	High	High	High	High	High	High	Phospho [S72(99)]	60000000	70000000	49000000	69000000	24000000	40000000	0.486	High	0	120.484	14
Q96N67	Dedicator of cytokinesis protein 7 [OS=Homo sapiens]	9.6729	14	37	14	2140	242.407	6.8	High	High	High	High	High	High		42000000	46000000	45000000	43000000	37000000	40000000	0.292	High	0	119.909	14
P18887	DNA repair protein XRCC1 [OS=Homo sapiens]	26.6983	10	41	10	633	69.434	6.39	High	High	High	High	High	High		92000000	100000000	88000000	62000000	39000000	65000000	1.154	High	0	119.397	10
P62258-1	14-3-3 protein epsilon [OS=Homo sapiens]	29.4118	7	38	6	255	29.155	4.74	High	High	High	High	High	High		150000000	160000000	150000000	110000000	75000000	75000000	2.162	High	0	118.976	7
Q99496	E3 ubiquitin-protein ligase RING2 [OS=Homo sapiens]	22.0238	6	34	4	336	37.632	6.84	High	High	High	High	High	High		90000000	82000000	110000000	54000000	37000000	46000000	1.336	High	0	118.935	6
O43143	Pre-mRNA-splicing factor ATP-dependent RNA helicase DHX15 [OS=Homo sapiens]	21.6352	14	39	13	795	90.875	7.46	High	High	High	High	High	High		66000000	85000000	84000000	110000000	55000000	68000000	1.047	High	0	118.893	14
Q9NUQ6-3	Isoform 3 of SPATS2-like protein [OS=Homo sapiens]	24.4898	11	35	11	588	65.111	9.66	High	High	High	High	High	High		84000000	100000000	95000000	110000000	38000000	69000000	0.855	High	0	118.811	11
Q8WU90	Zinc finger CCCH domain-containing protein 15 [OS=Homo sapiens]	29.8122	8	31	8	426	48.573	5.31	High	High	High	High	High	High		170000000	160000000	190000000	40000000	44000000	40000000	0.995	High	0	118.509	8
O94826	Mitochondrial import receptor subunit TOM70 [OS=Homo sapiens]	24.6711	10	35	10	608	67.412	7.12	High	High	High	High	High	High	Phospho [S91(100)]	76000000	69000000	95000000	64000000	61000000	61000000	0.983	High	0	118.463	10
P42704	Leucine-rich PPR motif-containing protein, mitochondrial [OS=Homo sapiens]	15.6385	17	39	17	1394	157.805	6.13	High	High	High	High	High	High		51000000	50000000	50000000	35000000	41000000	39000000	0.501	High	0	117.391	17
Q9Y265	RuvB-like 1 [OS=Homo sapiens]	30.9211	10	36	10	456	50.196	6.42	High	High	High	High	High	High		91000000	71000000	83000000	76000000	53000000	59000000	1.61	High	0	117.222	10
Q86WB0	Nuclear-interacting partner of ALK [OS=Homo sapiens]	21.3147	9	31	9	502	55.226	5.62	High	High	High	High	High	High	Phospho [S344(100); S395(99.5)]	81000000	81000000	80000000	61000000	68000000	49000000	1.264	High	0	116.838	9
O43159	ribosomal rna-processing protein 8 [OS=Homo sapiens]	28.5088	8	30	8	456	50.683	9.42	High	High	High	High	High	High		95000000	130000000	89000000	73000000	61000000	53000000	1.219	High	0	116.789	8
Q9Y2A7-2	Isoform 2 of Nck-associated protein 1 [OS=Homo sapiens]	13.4039	14	37	14	1134	129.433	6.68	High	High	High	High	High	High		54000000	52000000	66000000	54000000	49000000	69000000	0.607	High	0	116.595	14
P25912-1	Protein max [OS=Homo sapiens]	37.5	6	34	6	160	18.264	6.3	High	High	High	High	High	High		81000000	160000000	67000000	95000000	100000000	110000000	7.111	High	0	116.451	6
O94776	Metastasis-associated protein MTA2 [OS=Homo sapiens]	30.3892	13	39	11	668	74.976	9.66	High	High	High	High	High	High		92000000	65000000	42000000	51000000	28000000	29000000	0.931	High	0	116.391	13
Q9Y3F4-2	Isoform 2 of Serine-threonine kinase receptor-associated protein [OS=Homo sapiens]	24.7934	7	33	7	363	39.753	5.31	High	High	High	High	High	High		130000000	130000000	110000000	110000000	74000000	70000000	1.154	High	0	116.123	7
P49720	proteasome subunit beta type-3 [OS=Homo sapiens]	34.6341	8	34	8	205	22.933	6.55	High	High	High	High	High	High		290000000	240000000	210000000	180000000	170000000	170000000	11.915	High	0	116.079	8
Q7L2H7	Eukaryotic translation initiation factor 3 subunit M [OS=Homo sapiens]	27.2727	8	28	8	374	42.476	5.63	High	High	High	High	High	High		110000000	150000000	59000000	80000000	74000000	62000000	1.462	High	0	115.804	8
P49407-2	Isoform 1B of Beta-arrestin-1 [OS=Homo sapiens]	26.5854	8	33	8	410	46.28	6.34	High	High	High	High	High	High	Phospho [S404(100)]	130000000	130000000	140000000	83000000	64000000	85000000	1.565	High	0	115.449	8
Q9H6S3-3	Isoform 3 of Epidermal growth factor receptor kinase substrate 8-like protein 2 [OS=Homo sapiens]	16.4159	9	32	9	731	82.271	7.03	High	High	High	High	High	High		120000000	100000000	98000000	64000000	63000000	36000000	0.602	High	0	114.719	9
P83916	Chromobox protein homolog 1 [OS=Homo sapiens]	39.4595	8	29	8	185	21.405	4.93	High	High	High	Not Found	Not Found	Not Found		410000000	440000000	410000000				7.254	High	0	114.509	8
P21333	Filamin-A [OS=Homo sapiens]	9.67133	15	34	15	2647	280.564	6.06	High	High	High	High	High	High		43000000	48000000	57000000	37000000	37000000	25000000	0.255	High	0	114.365	15
Q96G46	tRNA-dihydrouridine(47) synthase [NAD(P)(+)]-like [OS=Homo sapiens]	27.6923	13	33	13	650	72.548	8.05	High	High	High	High	High	High		84000000	66000000	67000000	60000000	31000000	40000000	1.192	High	0	114.301	13
Q9UHB9	Signal recognition particle subunit SRP68 [OS=Homo sapiens]	21.6906	10	35	10	627	70.686	8.56	High	High	High	High	High	High		110000000	85000000	110000000	91000000	49000000	46000000	1.006	High	0	113.596	10
Q969S3	Zinc finger protein 622 [OS=Homo sapiens]	26.4151	11	35	11	477	54.237	6.15	High	High	High	High	High	High		89000000	120000000	110000000	82000000	79000000	92000000	1.593	High	0	112.891	11
P31946-2	Isoform Short of 14-3-3 protein beta/alpha [OS=Homo sapiens]	35.6557	7	36	4	244	27.833	4.83	High	High	High	High	High	High	Acetyl [K3(100)]	140000000	120000000	130000000	73000000	68000000	63000000	2.384	High	0	112.408	7
Q9HB07	UPF0160 protein MYG1, mitochondrial [OS=Homo sapiens]	30.3191	8	33	8	376	42.422	6.67	High	High	High	High	High	High		110000000	110000000	100000000	97000000	90000000	84000000	1.096	High	0	112.146	8
Q96GX9-1	Methylthioribulose-1-phosphate dehydratase [OS=Homo sapiens]	35.5372	7	34	7	242	27.107	7.12	High	High	High	High	High	High	Phospho [S87(100)]	210000000	220000000	170000000	63000000	36000000	75000000	1.783	High	0	111.824	7
Q8IVM0	Coiled-coil domain-containing protein 50 [OS=Homo sapiens]	48.0392	10	31	10	306	35.8	6.65	High	High	High	High	High	High		100000000	110000000	100000000	94000000	51000000	33000000	2.548	High	0	110.707	10
Q9NQW6	actin-binding protein anillin [OS=Homo sapiens]	15.5694	11	31	11	1124	124.122	8.07	High	High	High	High	High	High	Phospho [S295(99.5); S323(100)]	62000000	71000000	54000000	40000000	41000000	34000000	0.468	High	0	110.697	11
P09012	U1 SMALL NUCLEAR RIBONUCLEOPROTEIN A [OS=Homo sapiens]	18.0851	4	25	4	282	31.259	9.83	High	High	High	High	High	High		180000000	170000000	140000000	36000000	110000000	61000000	1.61	High	0	110.292	4
Q16576-1	Histone-binding protein RBBP7 [OS=Homo sapiens]	24.7059	5	25	4	425	47.79	5.05	High	High	High	High	High	High		220000000	220000000	170000000	100000000	72000000	76000000	1.512	High	0	109.77	5
Q14240-2	Isoform 2 of Eukaryotic initiation factor 4A-II [OS=Homo sapiens]	21.5686	9	33	2	408	46.46	5.48	High	High	Not Found	High	High	High		53000000	59000000		54000000	32000000	31000000	1.61	High	0	109.747	9
P04083	annexin A1 [OS=Homo sapiens]	24.8555	6	25	6	346	38.69	7.02	High	High	High	High	High	High		150000000	160000000	170000000	110000000	73000000	92000000	0.931	High	0	109.668	6
Q15369-1	Transcription elongation factor B polypeptide 1 [OS=Homo sapiens]	58.0357	5	31	5	112	12.465	4.78	High	High	High	High	High	High		90000000	96000000	74000000	81000000	62000000	58000000	6.499	High	0	108.464	5
Q9UNZ2-5	Isoform 3 of NSFL1 cofactor p47 [OS=Homo sapiens]	34.6774	9	30	9	372	40.791	5.15	High	High	High	High	High	High	Phospho [S116(100)]	150000000	130000000	120000000	140000000	57000000	60000000	1.873	High	0	107.263	9
Q9UKK9	ADP-sugar pyrophosphatase [OS=Homo sapiens]	35.6164	8	32	8	219	24.312	4.94	High	High	High	High	High	High		120000000	120000000	110000000	38000000	43000000	44000000	3.642	High	0	107.143	8
P63167	Dynein light chain 1, cytoplasmic [OS=Homo sapiens]	64.0449	6	29	6	89	10.359	7.4	High	High	High	High	High	High		150000000	150000000	150000000	86000000	40000000	80000000	62.096	High	0	107.1	6
Q9Y613	FH1/FH2 domain-containing protein 1 [OS=Homo sapiens]	8.33333	7	27	7	1164	126.473	6.39	High	High	High	High	High	High		67000000	65000000	69000000	57000000	46000000	47000000	0.277	High	0	107.04	7
P20962	Parathymosin [OS=Homo sapiens]	27.451	4	37	4	102	11.523	4.16	High	High	High	High	High	High		1900000000	2400000000	2000000000	210000000	150000000	230000000	99	High	0	106.984	4
Q15599	Na(+)/H(+) exchange regulatory cofactor NHE-RF2 [OS=Homo sapiens]	28.7834	9	28	2	337	37.391	7.93	High	High	Not Found	High	Not Found	Not Found		80000000	69000000		43000000			1.994	High	0	106.563	9
Q99961	Endophilin-A2 [OS=Homo sapiens]	31.5217	10	28	10	368	41.464	5.43	High	High	High	High	High	High		110000000	85000000	92000000	54000000	79000000	58000000	2.008	High	0	106.339	10
P00338-3	Isoform 3 of L-lactate dehydrogenase A chain [OS=Homo sapiens]	34.349	9	34	8	361	39.812	8.43	High	High	High	High	High	High	Phospho [S330(94.9)]; Acetyl [K307(100); K313(100); K334(100)]	81000000	81000000	76000000	92000000	39000000	230000000	1.276	High	0	106.076	9
Q14669-3	Isoform 3 of E3 ubiquitin-protein ligase TRIP12 [OS=Homo sapiens]	10.2451	13	35	1	2040	225.379	8.69	Not Found	Not Found	Not Found	Not Found	High	Not Found						22000000		0.271	High	0	105.966	13
Q9Y3Z3	deoxynucleoside triphosphate triphosphohydrolase SAMHD1 [OS=Homo sapiens]	20.9265	13	37	13	626	72.155	7.14	High	High	High	High	High	High		70000000	63000000	52000000	62000000	47000000	38000000	1.075	High	0	105.944	13
Q9BRX2	Protein pelota homolog [OS=Homo sapiens]	23.6364	8	35	8	385	43.332	6.34	High	High	High	High	High	High		84000000	97000000	87000000	71000000	38000000	50000000	1.154	High	0	105.819	8
Q9H0G5	Nuclear speckle splicing regulatory protein 1 [OS=Homo sapiens]	17.5627	9	29	9	558	66.35	8.84	High	High	High	High	High	High	Phospho [S33(99)]	81000000	120000000	110000000	50000000	38000000	38000000	1.102	High	0	105.478	9
Q9P0V9-2	Isoform 2 of Septin-10 [OS=Homo sapiens]	16.8986	6	26	4	503	58.099	7.34	High	High	High	High	High	High		34000000	37000000	46000000	33000000	25000000	26000000	0.682	High	0	105.444	6
O60884	DnaJ homolog subfamily A member 2 [OS=Homo sapiens]	25.4854	8	33	8	412	45.717	6.48	High	High	High	High	High	High		100000000	140000000	98000000	76000000	53000000	48000000	1.371	High	0	105.205	8
Q15599-3	Isoform 3 of Na(+)/H(+) exchange regulatory cofactor NHE-RF2 [OS=Homo sapiens]	40.708	8	28	1	226	24.703	9.36	High	High	High	Not Found	Not Found	Not Found		130000000	160000000	140000000				2.981	High	0	104.955	8
P62314	Small nuclear ribonucleoprotein Sm D1 [OS=Homo sapiens]	42.0168	4	27	4	119	13.273	11.56	High	High	High	High	High	High		290000000	270000000	320000000	67000000	66000000	61000000	24.119	High	0	104.163	4
Q8ND56	protein LSM14 homolog A [OS=Homo sapiens]	28.9417	8	34	8	463	50.499	9.52	High	High	High	High	High	High	Phospho [S182(97.5); S183(97.5); S216(100)]	240000000	220000000	160000000	70000000	50000000	46000000	1.721	High	0	103.853	8
Q8N9T8	Protein KRI1 homolog [OS=Homo sapiens]	23.3286	11	30	11	703	82.548	5.14	High	High	High	High	High	High		120000000	99000000	63000000	61000000	59000000	43000000	1.106	High	0	103.692	11
Q07065	Cytoskeleton-associated protein 4 [OS=Homo sapiens]	25.7475	10	28	10	602	65.983	5.92	High	High	High	High	High	High		53000000	68000000	31000000	58000000	45000000	48000000	0.714	High	0	103.618	10
P22059	Oxysterol-binding protein 1 [OS=Homo sapiens]	15.1177	8	28	8	807	89.365	7.3	High	High	High	High	High	High		74000000	74000000	43000000	63000000	52000000	49000000	0.571	High	0	103.525	8
Q14C86-6	Isoform 6 of GTPase-activating protein and VPS9 domain-containing protein 1 [OS=Homo sapiens]	6.3887	6	22	6	1487	166.064	5.21	High	High	High	High	High	High		87000000	93000000	93000000	64000000	59000000	69000000	0.186	High	0	102.374	6
Q9Y5K6	CD2-associated protein [OS=Homo sapiens]	26.7606	14	30	14	639	71.407	6.4	High	High	High	High	High	High		130000000	84000000	100000000	34000000	53000000	36000000	1.081	High	0	102.025	14
P49368-1	T-complex protein 1 subunit gamma [OS=Homo sapiens]	22.3853	8	27	8	545	60.495	6.49	High	High	High	High	High	High		100000000	110000000	150000000	110000000	120000000	98000000	0.833	High	0	102.008	8
P52756	RNA-binding protein 5 [OS=Homo sapiens]	16.8098	10	29	10	815	92.097	6.28	High	High	High	High	High	High		59000000	57000000	57000000	59000000	42000000	47000000	0.833	High	0	101.968	10
Q03701	CCAAT/enhancer-binding protein zeta [OS=Homo sapiens]	18.7856	13	31	13	1054	120.898	5.94	High	High	High	High	High	High		56000000	73000000	62000000	46000000	43000000	45000000	0.675	High	0	101.757	13
Q8WXF1	Paraspeckle component 1 [OS=Homo sapiens]	28.1071	10	32	10	523	58.706	6.67	High	High	High	High	High	High		120000000	120000000	110000000	63000000	62000000	48000000	1.276	High	0	101.633	10
O75400-3	Isoform 3 of Pre-mRNA-processing factor 40 homolog A [OS=Homo sapiens]	11.0756	8	34	8	939	106.84	7.43	High	High	High	High	High	High		97000000	110000000	96000000	100000000	60000000	69000000	0.884	High	0	101.537	8
O43818	U3 small nucleolar RNA-interacting protein 2 [OS=Homo sapiens]	19.1579	8	30	8	475	51.809	7.85	High	High	High	High	High	High		77000000	89000000	78000000	98000000	51000000	48000000	0.995	High	0	101.029	8
Q9NRY4	Rho GTPase-activating protein 35 [OS=Homo sapiens]	10.6738	9	27	9	1499	170.407	6.64	High	High	High	High	High	High		48000000	54000000	49000000	36000000	38000000	38000000	0.266	High	0	100.861	9
O95747	Serine/threonine-protein kinase OSR1 [OS=Homo sapiens]	24.0987	8	27	7	527	57.986	6.43	High	High	High	High	High	High	Phospho [S339(100)]	38000000	48000000	44000000	57000000	53000000	36000000	1.043	High	0	100.794	8
Q9BY44-1	Eukaryotic translation initiation factor 2A [OS=Homo sapiens]	20.5128	7	31	7	585	64.949	8.87	High	High	High	High	High	High	Phospho [S503(99.4)]	48000000	49000000	50000000	61000000	40000000	37000000	0.546	High	0	100.632	7
Q8N6H7	ADP-ribosylation factor GTPase-activating protein 2 [OS=Homo sapiens]	20.1536	8	28	8	521	56.685	7.99	High	High	High	High	High	High	Phospho [S146(100)]	99000000	100000000	96000000	85000000	57000000	40000000	0.874	High	0	100.276	8
Q96D46	60S ribosomal export protein NMD3 [OS=Homo sapiens]	19.4831	7	31	7	503	57.566	7.14	High	High	High	High	High	High		49000000	49000000	48000000	60000000	38000000	30000000	0.743	High	0	100.18	7
Q99584	Protein S100-A13 [OS=Homo sapiens]	39.7959	4	32	4	98	11.464	6.16	High	High	High	Not Found	High	High		1400000000	1600000000	1600000000		46000000	39000000	6.197	High	0	100.015	4
P60228	Eukaryotic translation initiation factor 3 subunit E [OS=Homo sapiens]	24.0449	11	34	11	445	52.187	6.04	High	High	High	High	High	High		81000000	98000000	76000000	93000000	60000000	59000000	1.371	High	0	99.9469	11
Q06323-2	Isoform 2 of Proteasome activator complex subunit 1 [OS=Homo sapiens]	46.8	9	31	9	250	28.584	6.71	High	High	High	High	High	High		110000000	100000000	110000000	94000000	52000000	43000000	2.793	High	0	99.8007	9
Q93009	Ubiquitin carboxyl-terminal hydrolase 7 [OS=Homo sapiens]	15.0635	12	29	12	1102	128.22	5.55	High	High	High	High	High	High		83000000	68000000	80000000	62000000	59000000	37000000	0.553	High	0	99.6924	12
Q9H2J4	phosducin-like protein 3 [OS=Homo sapiens]	33.8912	7	26	7	239	27.597	4.84	High	High	High	High	High	High		160000000	110000000	98000000	64000000	83000000	64000000	1.581	High	0	99.4294	7
Q9NPQ8	Synembryn-A [OS=Homo sapiens]	23.3522	10	28	10	531	59.671	5.33	High	High	High	High	High	High		110000000	97000000	79000000	110000000	73000000	56000000	1.154	High	0	99.3605	10
O75351	Vacuolar protein sorting-associated protein 4B [OS=Homo sapiens]	24.7748	9	31	6	444	49.271	7.23	High	High	High	High	High	High		82000000	120000000	72000000	70000000	57000000	53000000	1.212	High	0	99.0645	9
P28072	Proteasome subunit beta type-6 [OS=Homo sapiens]	21.3389	5	35	5	239	25.341	4.92	High	High	High	High	High	High		330000000	400000000	380000000	300000000	180000000	220000000	1.894	High	0	99.0546	5
P83731	60S ribosomal protein L24 [OS=Homo sapiens]	49.0446	8	32	8	157	17.768	11.25	High	High	High	High	High	High		210000000	230000000	220000000	150000000	150000000	140000000	6.943	High	0	98.8113	8
Q92882	osteoclast-stimulating factor 1 [OS=Homo sapiens]	25.2336	4	21	4	214	23.772	5.68	High	High	High	High	High	High		240000000	240000000	230000000	70000000	92000000	66000000	1.276	High	0	98.7829	4
Q15642	Cdc42-interacting protein 4 [OS=Homo sapiens]	15.1414	6	26	6	601	68.31	5.73	High	High	High	High	High	High		38000000	33000000	46000000	48000000	34000000	35000000	0.607	High	0	98.4701	6
Q9NTJ3-1	Structural maintenance of chromosomes protein 4 [OS=Homo sapiens]	9.47205	9	29	9	1288	147.091	6.79	High	High	High	High	High	High		28000000	39000000	40000000	51000000	43000000	27000000	0.266	High	0	98.3853	9
P22087	rRNA 2'-O-methyltransferase fibrillarin [OS=Homo sapiens]	28.6604	7	28	7	321	33.763	10.18	High	High	High	High	High	High		63000000	73000000	70000000	55000000	28000000	45000000	1.721	High	0	98.2533	7
O00139-2	Isoform 2 of Kinesin-like protein KIF2A [OS=Homo sapiens]	14.8485	7	29	7	660	74.996	6.4	High	High	High	High	High	High		38000000	45000000	56000000	60000000	56000000	48000000	0.455	High	0	98.2104	7
Q16537	Serine/threonine-protein phosphatase 2A 56 kDa regulatory subunit epsilon isoform [OS=Homo sapiens]	19.4861	8	31	6	467	54.664	6.95	High	High	High	High	High	High		83000000	95000000	83000000	41000000	59000000	59000000	1.291	High	0	98.1463	8
P27695	DNA-(apurinic or apyrimidinic site) lyase [OS=Homo sapiens]	28.9308	7	30	7	318	35.532	8.12	High	High	High	High	High	High		89000000	86000000	45000000	62000000	33000000	45000000	1.783	High	0	98.0298	7
Q9BZZ5-2	Isoform 2 of Apoptosis inhibitor 5 [OS=Homo sapiens]	15.2778	8	26	8	504	56.735	5.92	High	High	High	High	High	High		46000000	46000000	73000000	93000000	58000000	58000000	0.808	High	0	97.7923	8
Q8IU81	Interferon regulatory factor 2-binding protein 1 [OS=Homo sapiens]	20.8904	7	26	7	584	61.649	8.18	High	High	High	High	High	High	Phospho [S453(100)]	55000000	48000000	45000000	54000000	41000000	43000000	0.624	High	0	97.6561	7
P82979	SAP domain-containing ribonucleoprotein [OS=Homo sapiens]	39.0476	10	27	10	210	23.656	6.42	High	High	High	High	High	High		100000000	87000000	92000000	71000000	58000000	55000000	7.377	High	0	97.2874	10
O43768	alpha-endosulfine [OS=Homo sapiens]	90.0826	11	29	9	121	13.381	7.24	High	High	High	High	High	High		160000000	170000000	140000000	87000000	56000000	28000000	26.826	High	0	96.9501	11
O00303	Eukaryotic translation initiation factor 3 subunit F [OS=Homo sapiens]	28.2913	9	28	9	357	37.54	5.45	High	High	High	High	High	High		130000000	110000000	110000000	50000000	67000000	54000000	2.384	High	0	96.8399	9
Q92734-1	Protein TFG [OS=Homo sapiens]	23.75	5	25	5	400	43.421	5.1	High	High	High	High	High	High		91000000	110000000	110000000	40000000	60000000	81000000	1.424	High	0	96.8373	5
Q96CV9-1	Optineurin [OS=Homo sapiens]	25.3033	13	36	13	577	65.88	5.24	High	High	High	High	High	High	Phospho [S198(98.7)]	100000000	94000000	110000000	83000000	60000000	79000000	1.424	High	0	96.6877	13
Q9Y6G9	Cytoplasmic dynein 1 light intermediate chain 1 [OS=Homo sapiens]	25.4302	10	30	10	523	56.544	6.42	High	High	High	High	High	High		91000000	45000000	83000000	59000000	35000000	49000000	1.264	High	0	96.6397	10
Q9NZN4	EH domain-containing protein 2 [OS=Homo sapiens]	26.151	8	26	8	543	61.123	6.46	High	High	High	High	High	High		55000000	61000000	35000000	67000000	68000000	75000000	0.668	High	0	96.6126	8
P40227-1	T-complex protein 1 subunit zeta [OS=Homo sapiens]	24.4821	10	25	10	531	57.988	6.68	High	High	High	High	High	High		68000000	86000000	69000000	61000000	54000000	48000000	1.264	High	0	96.5873	10
O60749	Sorting nexin-2 [OS=Homo sapiens]	22.3507	10	31	8	519	58.435	5.12	High	High	High	High	High	High		73000000	32000000	60000000	64000000	50000000	30000000	1.154	High	0	96.3001	10
Q01130	serine/arginine-rich splicing factor 2 [OS=Homo sapiens]	25.3394	8	39	8	221	25.461	11.85	High	High	High	High	High	High		2500000000	2500000000	2100000000	380000000	240000000	190000000	5.579	High	0	95.7863	8
Q12904-2	Isoform 2 of Aminoacyl tRNA synthase complex-interacting multifunctional protein 1 [OS=Homo sapiens]	36.9048	7	26	7	336	37.016	8.65	High	High	High	High	High	High		75000000	59000000	81000000	77000000	61000000	40000000	1.404	High	0	95.3415	7
Q15417	Calponin-3 [OS=Homo sapiens]	28.5714	8	27	8	329	36.391	6.05	High	High	High	High	High	High		84000000	95000000	100000000	58000000	58000000	35000000	1.637	High	0	95.1297	8
P56945-6	Isoform 6 of Breast cancer anti-estrogen resistance protein 1 [OS=Homo sapiens]	18.0131	9	25	9	916	97.817	5.63	High	High	High	High	High	High		75000000	61000000	65000000	56000000	47000000	37000000	0.778	High	0	94.786	9
Q9BSJ8-2	Isoform 2 of Extended synaptotagmin-1 [OS=Homo sapiens]	12.1185	9	27	9	1114	123.925	5.78	High	High	High	High	High	High		55000000	57000000	50000000	48000000	46000000	44000000	0.487	High	0	94.1494	9
Q99700-1	Ataxin-2 [OS=Homo sapiens]	12.4905	11	28	11	1313	140.196	9.57	High	High	High	High	High	High		50000000	40000000	45000000	82000000	41000000	92000000	0.82	High	0	93.8555	11
Q96MU7-1	YTH domain-containing protein 1 [OS=Homo sapiens]	7.70289	4	27	4	727	84.649	6.23	High	High	High	High	High	High		62000000	69000000	64000000	61000000	43000000	45000000	0.453	High	0	93.8231	4
P28370-1	Probable global transcription activator SNF2L1 [OS=Homo sapiens]	11.4801	11	32	6	1054	122.527	8.09	High	High	High	High	High	High		44000000	44000000	51000000	54000000	28000000	47000000	0.553	High	0	93.7559	11
P13984	General transcription factor IIF subunit 2 [OS=Homo sapiens]	41.3655	9	28	9	249	28.363	9.23	High	High	High	High	High	High		63000000	97000000	52000000	46000000	39000000	35000000	2.875	High	0	93.4445	9
Q9NZI8	Insulin-like growth factor 2 mRNA-binding protein 1 [OS=Homo sapiens]	19.7574	9	29	6	577	63.441	9.2	High	High	High	High	High	High	Phospho [S181(100)]	18000000	96000000	28000000	27000000	20000000	30000000	0.778	High	0	93.0879	9
P62318	small nuclear ribonucleoprotein sm d3 [OS=Homo sapiens]	45.2381	5	21	5	126	13.907	10.32	High	High	High	High	High	High		340000000	340000000	320000000	230000000	94000000	100000000	4.995	High	0	92.2519	5
Q14141-1	Septin-6 [OS=Homo sapiens]	25.8065	11	32	2	434	49.685	6.67	High	High	High	Not Found	High	High		40000000	37000000	27000000		17000000	14000000	1.649	High	0	91.7798	11
Q9P287-2	Isoform 2 of BRCA2 and CDKN1A-interacting protein [OS=Homo sapiens]	24.2236	6	26	6	322	36.192	4.69	High	High	High	High	High	High		97000000	97000000	86000000	55000000	160000000	91000000	1.239	High	0	91.7733	6
P41227-1	N-alpha-acetyltransferase 10 [OS=Homo sapiens]	27.6596	6	27	6	235	26.442	5.64	High	High	High	High	High	High		100000000	180000000	100000000	79000000	59000000	55000000	2.162	High	0	91.7596	6
Q9BWU0	kanadaptin [OS=Homo sapiens]	16.4573	11	29	11	796	88.759	5.19	High	High	High	High	High	High		91000000	100000000	79000000	30000000	28000000	29000000	0.66	High	0	91.6927	11
Q9UNN5-1	fas-associated factor 1 [OS=Homo sapiens]	13.3846	6	25	6	650	73.908	4.88	High	High	High	High	High	High		91000000	95000000	74000000	64000000	51000000	47000000	0.54	High	0	91.6771	6
Q9H0S4	Probable ATP-dependent RNA helicase DDX47 [OS=Homo sapiens]	21.0989	7	27	7	455	50.615	9.1	High	High	High	High	High	High		89000000	85000000	68000000	44000000	45000000	54000000	1.031	High	0	91.6461	7
Q9Y5M8	signal recognition particle receptor subunit beta [OS=Homo sapiens]	31.3653	6	22	6	271	29.684	9.04	High	High	High	High	High	High		69000000	84000000	78000000	65000000	44000000	42000000	1.069	High	0	91.2959	6
Q14966-1	Zinc finger protein 638 [OS=Homo sapiens]	7.98787	10	24	10	1978	220.488	6.38	High	High	High	High	High	High		61000000	53000000	54000000	39000000	29000000	20000000	0.233	High	0	90.8696	10
P40818-2	Isoform 2 of Ubiquitin carboxyl-terminal hydrolase 8 [OS=Homo sapiens]	9.88142	8	29	1	1012	115.009	8.46	High	High	Not Found	High	High	Not Found		14000000	14000000		18000000	22000000		0.353	High	0	90.4567	8
P61201-2	Isoform 2 of COP9 signalosome complex subunit 2 [OS=Homo sapiens]	16.2222	6	24	6	450	52.371	5.47	High	High	High	High	High	High		130000000	150000000	140000000	88000000	74000000	72000000	0.817	High	0	90.4196	6
Q96F86	Enhancer of mRNA-decapping protein 3 [OS=Homo sapiens]	28.7402	9	26	9	508	56.042	7.11	High	High	High	High	High	High		83000000	61000000	57000000	63000000	44000000	33000000	0.951	High	0	89.9617	9
Q13098-7	Isoform 2 of COP9 signalosome complex subunit 1 [OS=Homo sapiens]	19.1651	9	29	9	527	59.013	6.32	High	High	High	High	High	High		45000000	76000000	48000000	46000000	27000000	29000000	1.276	High	0	89.6891	9
O14950	Myosin regulatory light chain 12B [OS=Homo sapiens]	23.2558	5	28	5	172	19.767	4.84	High	High	High	High	High	High		520000000	600000000	470000000	250000000	230000000	190000000	1.848	High	0	89.6195	5
O15541	RING finger protein 113A [OS=Homo sapiens]	23.3236	8	25	8	343	38.763	5.69	High	High	High	High	High	High		160000000	160000000	170000000	49000000	69000000	25000000	1.818	High	0	89.564	8
Q13136	Liprin-alpha-1 [OS=Homo sapiens]	14.2263	12	28	12	1202	135.695	6.29	High	High	High	High	High	High		22000000	54000000	56000000	49000000	21000000	36000000	0.454	High	0	89.5132	12
Q96SY0	von Willebrand factor A domain-containing protein 9 [OS=Homo sapiens]	19.112	5	25	5	518	57.434	5.12	High	High	High	High	High	High		95000000	85000000	74000000	51000000	40000000	33000000	0.532	High	0	89.333	5
P55795	heterogeneous nuclear ribonucleoprotein H2 [OS=Homo sapiens]	19.5991	6	27	2	449	49.232	6.3	High	High	Not Found	High	High	High	Phospho [S104(100)]	27000000	23000000		61000000	16000000	25000000	1.291	High	0	89.1125	6
Q9UNH7-1	Sorting nexin-6 [OS=Homo sapiens]	25.1232	9	25	8	406	46.62	6.16	High	High	High	High	High	High		140000000	110000000	130000000	81000000	60000000	35000000	1.346	High	0	88.9715	9
Q641Q2	WASH complex subunit FAM21A [OS=Homo sapiens]	11.484	10	22	10	1341	147.095	4.81	High	High	High	High	High	High		49000000	63000000	42000000	81000000	26000000	32000000	0.389	High	0	88.892	10
P04843	Dolichyl-diphosphooligosaccharide--protein glycosyltransferase subunit 1 [OS=Homo sapiens]	25.5354	11	26	11	607	68.527	6.38	High	High	High	High	High	High		68000000	95000000	67000000	42000000	52000000	47000000	0.855	High	0	88.7797	11
Q9BTA9-1	WW domain-containing adapter protein with coiled-coil [OS=Homo sapiens]	20.2473	6	27	6	647	70.681	9.45	High	High	High	High	High	High	Phospho [S511(100)]	110000000	110000000	90000000	73000000	80000000	64000000	0.778	High	0	88.7145	6
Q9Y230	RuvB-like 2 [OS=Homo sapiens]	22.8942	8	31	8	463	51.125	5.64	High	High	High	High	High	High		73000000	70000000	74000000	66000000	49000000	53000000	1.043	High	0	88.4625	8
Q8IUD2-1	ELKS/Rab6-interacting/CAST family member 1 [OS=Homo sapiens]	16.0394	10	21	10	1116	128.008	5.97	High	High	High	Not Found	High	High	Phospho [S21(100)]	57000000	31000000	46000000		51000000	64000000	0.338	High	0	88.4317	10
Q92538	Golgi-specific brefeldin A-resistance guanine nucleotide exchange factor 1 [OS=Homo sapiens]	7.0468	8	28	8	1859	206.315	5.73	High	High	High	High	High	High	Phospho [S1318(99.5)]	43000000	56000000	34000000	53000000	23000000	27000000	0.182	High	0	88.4307	8
Q06587	E3 ubiquitin-protein ligase RING1 [OS=Homo sapiens]	13.0542	4	26	2	406	42.403	5.62	High	Not Found	Not Found	High	High	High		68000000			23000000	53000000		0.833	High	0	87.3953	4
Q9BRZ2-1	E3 ubiquitin-protein ligase TRIM56 [OS=Homo sapiens]	18.4106	8	26	8	755	81.437	7.74	High	High	High	High	High	High		51000000	59000000	50000000	46000000	27000000	36000000	0.48	High	0	87.3806	8
Q14558-2	Isoform 2 of Phosphoribosyl pyrophosphate synthase-associated protein 1 [OS=Homo sapiens]	28.5714	7	27	5	385	42.44	8.47	High	High	High	High	High	High		93000000	77000000	53000000	61000000	58000000	40000000	1.219	High	0	87.3662	7
P46777	60S ribosomal protein L5 [OS=Homo sapiens]	29.6296	8	27	8	297	34.341	9.72	High	High	High	High	High	High		46000000	38000000	45000000	60000000	34000000	47000000	1.783	High	0	86.9664	8
Q16513	Serine/threonine-protein kinase N2 [OS=Homo sapiens]	12.3984	7	25	7	984	111.964	6.3	High	High	High	High	High	High	Phospho [T958(100)]	57000000	63000000	71000000	54000000	45000000	44000000	0.292	High	0	86.8974	7
Q9NW13-1	RNA-binding protein 28 [OS=Homo sapiens]	18.8406	12	30	12	759	85.685	9.22	High	High	High	High	High	High		76000000	70000000	68000000	53000000	45000000	35000000	0.758	High	0	86.6178	12
Q9NYV4-1	Cyclin-dependent kinase 12 [OS=Homo sapiens]	9.0604	7	24	7	1490	164.054	9.44	High	High	High	High	High	High		38000000	72000000	53000000	26000000	40000000	45000000	0.283	High	0	86.4696	7
Q9H089	Large subunit GTPase 1 homolog [OS=Homo sapiens]	16.4134	8	26	8	658	75.178	6.38	High	High	High	High	High	High		85000000	75000000	84000000	56000000	45000000	35000000	0.602	High	0	85.3574	8
Q96JP5-1	E3 ubiquitin-protein ligase ZFP91 [OS=Homo sapiens]	17.7193	6	30	6	570	63.406	7.36	High	High	High	High	High	High		100000000	92000000	100000000	88000000	65000000	63000000	0.61	High	0	85.154	6
P39023	60S ribosomal protein L3 [OS=Homo sapiens]	21.0918	8	27	8	403	46.08	10.18	High	High	High	High	High	High		190000000	130000000	200000000	130000000	42000000	42000000	1.565	High	0	84.9905	8
Q12929	Epidermal growth factor receptor kinase substrate 8 [OS=Homo sapiens]	17.8832	8	22	8	822	91.824	7.5	High	High	High	High	High	High		40000000	43000000	46000000	60000000	39000000	30000000	0.585	High	0	84.6682	8
P23527	Histone H2B type 1-O [OS=Homo sapiens]	46.8254	6	29	2	126	13.898	10.32	Not Found	Not Found	High	High	High	Not Found				58000000	120000000	38000000		7.111	High	0	84.6645	6
Q01658	Protein Dr1 [OS=Homo sapiens]	19.8864	5	22	5	176	19.432	4.75	High	High	High	High	High	High		680000000	820000000	660000000	130000000	100000000	81000000	4.995	High	0	84.2886	5
P51812	Ribosomal protein S6 kinase alpha-3 [OS=Homo sapiens]	16.2162	9	23	5	740	83.683	6.89	High	High	High	High	High	Not Found		40000000	62000000	52000000	45000000	42000000		0.616	High	0	84.2716	9
P51003	Poly(A) polymerase alpha [OS=Homo sapiens]	24.1611	12	23	12	745	82.791	7.37	High	High	High	High	High	High		110000000	60000000	73000000	57000000	74000000	55000000	0.738	High	0	84.2446	12
Q8IX12	Cell division cycle and apoptosis regulator protein 1 [OS=Homo sapiens]	16.6957	10	25	10	1150	132.739	5.76	High	High	High	High	High	High		70000000	79000000	49000000	49000000	37000000	40000000	0.498	High	0	83.994	10
Q9BZQ8	Protein Niban [OS=Homo sapiens]	8.94397	6	21	6	928	103.07	4.78	High	High	High	High	High	High		82000000	81000000	66000000	53000000	64000000	36000000	0.431	High	0	83.8488	6
P56182	Ribosomal RNA processing protein 1 homolog A [OS=Homo sapiens]	21.2581	6	27	6	461	52.807	9.33	High	High	High	High	High	High		110000000	100000000	50000000	35000000	77000000	28000000	0.817	High	0	83.7349	6
P51608-2	Isoform B of Methyl-CpG-binding protein 2 [OS=Homo sapiens]	21.4859	8	29	8	498	53.291	9.88	High	High	High	High	High	High		93000000	100000000	80000000	51000000	39000000	40000000	1.154	High	0	83.5844	8
Q8WWY3	U4/U6 small nuclear ribonucleoprotein Prp31 [OS=Homo sapiens]	22.8457	9	28	9	499	55.421	5.78	High	High	High	High	High	High		73000000	55000000	79000000	47000000	47000000	53000000	1.649	High	0	83.2787	9
Q9UNS2	COP9 signalosome complex subunit 3 [OS=Homo sapiens]	25.2955	6	22	6	423	47.842	6.65	High	High	High	High	High	High		150000000	130000000	72000000	72000000	73000000	50000000	0.817	High	0	82.7829	6
P51572-2	Isoform 2 of B-cell receptor-associated protein 31 [OS=Homo sapiens]	23.3227	10	24	10	313	34.73	7.84	High	High	High	High	High	High		72000000	53000000	81000000	80000000	51000000	36000000	2.793	High	0	82.3997	10
Q9NQX3-2	Isoform 2 of Gephyrin [OS=Homo sapiens]	17.8153	8	28	8	769	83.395	5.58	High	High	High	High	High	High		74000000	69000000	66000000	69000000	59000000	58000000	0.554	High	0	82.3228	8
Q05209-1	Tyrosine-protein phosphatase non-receptor type 12 [OS=Homo sapiens]	13.0769	9	27	9	780	88.051	5.62	High	High	High	High	High	High		59000000	73000000	56000000	50000000	42000000	44000000	0.526	High	0	81.7876	9
P40818	ubiquitin carboxyl-terminal hydrolase 8 [OS=Homo sapiens]	9.21288	8	26	1	1118	127.444	8.51	Not Found	Not Found	Not Found	Not Found	Not Found	High							35000000	0.301	High	0	81.732	8
P35658-5	Isoform 5 of Nuclear pore complex protein Nup214 [OS=Homo sapiens]	6.92785	8	23	8	2093	215.269	7.69	High	High	High	High	High	High		54000000	63000000	52000000	59000000	43000000	38000000	0.245	High	0	81.7232	8
P40925-3	Isoform 3 of Malate dehydrogenase, cytoplasmic [OS=Homo sapiens]	31.25	7	23	7	352	38.603	7.71	High	High	High	High	High	High		65000000	88000000	91000000	82000000	72000000	63000000	0.905	High	0	81.5285	7
P07602-3	Isoform Sap-mu-9 of Prosaposin [OS=Homo sapiens]	20.3036	7	25	7	527	58.445	5.14	High	High	High	High	Not Found	High		240000000	250000000	230000000	34000000		40000000	0.84	High	0	81.3862	7
O75150	E3 ubiquitin-protein ligase BRE1B [OS=Homo sapiens]	20.1798	12	21	12	1001	113.581	6.23	High	High	High	High	High	High		130000000	130000000	82000000	29000000	66000000	47000000	0.562	High	0	81.3097	12
Q6XZF7	Dynamin-binding protein [OS=Homo sapiens]	10.5263	10	24	10	1577	177.236	5.39	High	High	High	High	High	High		44000000	65000000	91000000	39000000	43000000	34000000	0.281	High	0	81.0227	10
Q9GZU8	Protein FAM192A [OS=Homo sapiens]	36.6142	8	26	8	254	28.895	5.45	High	High	High	High	High	High		100000000	120000000	94000000	28000000	25000000	2800000	2.652	High	0	81.0078	8
P54136-1	arginine--tRNA ligase, cytoplasmic [OS=Homo sapiens]	16.5152	9	25	9	660	75.331	6.68	High	High	High	High	High	High		68000000	77000000	55000000	60000000	43000000	42000000	0.619	High	0	80.8348	9
Q9BQ75	Protein CMSS1 [OS=Homo sapiens]	19.7133	5	26	5	279	31.864	9.19	High	High	High	High	High	High		150000000	150000000	89000000	110000000	100000000	93000000	1.929	High	0	80.5632	5
Q5VTL8	Pre-mRNA-splicing factor 38B [OS=Homo sapiens]	17.5824	8	24	8	546	64.429	10.54	High	High	High	High	High	High		84000000	71000000	96000000	51000000	60000000	26000000	1.721	High	0	80.4825	8
P42677	40S ribosomal protein S27 [OS=Homo sapiens]	25	4	25	3	84	9.455	9.45	High	High	High	High	High	High		80000000	120000000	110000000	120000000	84000000	84000000	14.849	High	0	80.3776	4
O60271	C-jun-amino-terminal kinase-interacting protein 4 [OS=Homo sapiens]	10.598	9	25	9	1321	146.115	5.15	High	High	High	High	High	High		44000000	37000000	45000000	44000000	39000000	41000000	0.338	High	0	80.2968	9
P12268	inosine-5'-monophosphate dehydrogenase 2 [OS=Homo sapiens]	21.5953	8	21	8	514	55.77	6.9	High	High	High	High	High	High		83000000	77000000	110000000	25000000	24000000	30000000	1.154	High	0	80.2237	8
Q16512-2	Isoform 2 of Serine/threonine-protein kinase N1 [OS=Homo sapiens]	15.0844	9	25	9	948	104.608	6.15	High	High	High	High	High	High		76000000	91000000	55000000	30000000	48000000	45000000	0.514	High	0	80.0833	9
Q9Y4X5	E3 ubiquitin-protein ligase ARIH1 [OS=Homo sapiens]	14.1831	5	23	5	557	64.076	5.08	High	High	High	High	High	High		65000000	69000000	80000000	47000000	40000000	49000000	0.61	High	0	79.7272	5
O00273-1	DNA fragmentation factor subunit alpha [OS=Homo sapiens]	21.148	5	21	5	331	36.5	4.79	High	High	High	High	High	High		180000000	130000000	150000000	37000000	36000000	43000000	0.778	High	0	79.2116	5
Q8WXI9	Transcriptional repressor p66-beta [OS=Homo sapiens]	27.8246	10	23	9	593	65.22	9.7	High	High	High	High	High	High		30000000	56000000	43000000	34000000	17000000	20000000	0.947	High	0	79.1912	10
P48643	T-complex protein 1 subunit epsilon [OS=Homo sapiens]	13.6784	6	27	5	541	59.633	5.66	High	High	High	High	High	High		67000000	84000000	42000000	40000000	45000000	54000000	0.528	High	0	79.1492	6
Q01970-1	1-phosphatidylinositol 4,5-bisphosphate phosphodiesterase beta-3 [OS=Homo sapiens]	9.07618	8	23	8	1234	138.713	5.9	High	High	High	High	High	High		36000000	35000000	43000000	38000000	32000000	32000000	0.322	High	0	79.0745	8
P62195-1	26S protease regulatory subunit 8 [OS=Homo sapiens]	27.0936	7	21	6	406	45.597	7.55	High	High	High	High	High	High		93000000	45000000	78000000	55000000	52000000	56000000	0.931	High	0	79.0086	7
Q8WUD4	Coiled-coil domain-containing protein 12 [OS=Homo sapiens]	44.5783	5	19	5	166	19.169	7.34	High	High	High	High	High	High	Phospho [S165(100)]	200000000	150000000	160000000	41000000	31000000	38000000	4.012	High	0	78.785	5
P14868	Aspartate--tRNA ligase, cytoplasmic [OS=Homo sapiens]	27.7445	11	25	11	501	57.1	6.55	High	High	High	High	High	High		66000000	83000000	85000000	60000000	52000000	44000000	0.884	High	0	78.4941	11
Q2NL82	Pre-rRNA-processing protein TSR1 homolog [OS=Homo sapiens]	15.5473	10	26	10	804	91.752	7.42	High	High	High	High	High	High		110000000	81000000	81000000	63000000	28000000	48000000	0.833	High	0	78.4412	10
Q9Y3B9	RRP15-like protein [OS=Homo sapiens]	27.6596	8	27	8	282	31.465	5.52	High	High	High	High	High	High		150000000	130000000	99000000	120000000	76000000	95000000	3.87	High	0	78.2182	8
Q9UGP4	LIM domain-containing protein 1 [OS=Homo sapiens]	13.7574	5	20	5	676	72.144	6.65	High	High	High	High	High	High		42000000	33000000	37000000	41000000	28000000	30000000	0.365	High	0	78.2075	5
P78316	Nucleolar protein 14 [OS=Homo sapiens]	15.1692	11	25	11	857	97.607	7.58	High	High	High	High	High	High		59000000	62000000	31000000	66000000	29000000	41000000	0.8	High	0	78.1783	11
O00541-1	Pescadillo homolog [OS=Homo sapiens]	18.1973	8	26	8	588	67.96	7.33	High	High	High	High	High	High		62000000	74000000	68000000	71000000	42000000	38000000	0.725	High	0	78.0066	8
P35998	26S protease regulatory subunit 7 [OS=Homo sapiens]	20.5543	7	25	7	433	48.603	5.95	High	High	High	High	High	High		41000000	61000000	50000000	62000000	51000000	40000000	0.682	High	0	77.993	7
Q9NYB0	Telomeric repeat-binding factor 2-interacting protein 1 [OS=Homo sapiens]	25.8145	6	17	6	399	44.233	4.73	High	High	High	High	High	High	Phospho [S203(100)]	99000000	88000000	95000000	27000000	19000000	33000000	0.874	High	0	77.9389	6
Q9Y5X3	sorting nexin-5 [OS=Homo sapiens]	22.5248	7	24	6	404	46.787	6.76	High	High	High	High	High	High		71000000	85000000	79000000	67000000	47000000	43000000	0.905	High	0	77.79	7
Q9UEE9-1	Craniofacial development protein 1 [OS=Homo sapiens]	22.7425	5	21	5	299	33.573	4.81	High	High	High	High	High	High		190000000	190000000	180000000	86000000	61000000	49000000	1.154	High	0	77.7175	5
Q9UJM3	ERBB receptor feedback inhibitor 1 [OS=Homo sapiens]	22.5108	6	23	6	462	50.528	8.1	High	High	High	High	High	High	Phospho [S251(100)]	64000000	84000000	80000000	35000000	86000000	47000000	0.701	High	0	77.5993	6
Q99543-1	dnaJ homolog subfamily C member 2 [OS=Homo sapiens]	13.5266	7	23	7	621	71.952	8.7	High	High	High	High	High	High		55000000	64000000	65000000	54000000	36000000	37000000	0.607	High	0	77.5369	7
Q9H3P2-1	Negative elongation factor A [OS=Homo sapiens]	22.7273	7	22	7	528	57.241	9.03	High	High	High	High	High	High		84000000	55000000	60000000	54000000	48000000	42000000	0.778	High	0	77.3007	7
Q9Y2V2	Calcium-regulated heat stable protein 1 [OS=Homo sapiens]	57.1429	5	20	5	147	15.882	8.21	High	High	High	High	High	High	Phospho [S30(100); S32(100)]	570000000	680000000	450000000	17000000	99000000	72000000	4.995	High	0	77.1102	5
P49790	Nuclear pore complex protein Nup153 [OS=Homo sapiens]	7.18644	7	24	7	1475	153.843	8.73	High	High	High	High	High	High		69000000	91000000	56000000	66000000	61000000	48000000	0.267	High	0	76.8926	7
Q13144	Translation initiation factor eIF-2B subunit epsilon [OS=Homo sapiens]	12.8988	6	20	6	721	80.329	5.08	High	High	High	High	High	High		99000000	98000000	100000000	80000000	41000000	68000000	0.453	High	0	76.7688	6
P62805	histone H4 [OS=Homo sapiens]	42.7184	5	25	5	103	11.36	11.36	High	High	High	High	High	High		180000000	300000000	220000000	420000000	290000000	160000000	13.678	High	0	76.7607	5
Q8TEQ6	gem-associated protein 5 [OS=Homo sapiens]	10.2785	11	22	11	1508	168.483	6.62	High	High	High	High	High	High		47000000	48000000	49000000	40000000	15000000	16000000	0.298	High	0	76.6488	11
P62136-1	serine/threonine-protein phosphatase PP1-alpha catalytic subunit [OS=Homo sapiens]	22.4242	6	24	2	330	37.488	6.33	High	High	High	Not Found	High	Not Found		97000000	78000000	110000000		25000000		1.239	High	0	76.5725	6
P48436	transcription factor SOX-9 [OS=Homo sapiens]	13.1631	4	19	4	509	56.102	6.81	High	High	High	High	High	High		89000000	90000000	81000000	39000000	50000000	44000000	0.73	High	0	76.3892	4
P49757	Protein numb homolog [OS=Homo sapiens]	30.722	13	26	13	651	70.759	8.51	High	High	High	High	High	High		60000000	50000000	55000000	57000000	47000000	42000000	2.03	High	0	76.3855	13
Q7Z422	SUZ domain-containing protein 1 [OS=Homo sapiens]	40.1316	5	26	5	152	16.987	8.95	High	High	High	High	High	High	Phospho [S107(100)]	260000000	140000000	170000000	110000000	77000000	65000000	9	High	0	76.2058	5
Q9Y4E8	ubiquitin carboxyl-terminal hydrolase 15 [OS=Homo sapiens]	12.6402	9	22	9	981	112.348	5.22	High	High	High	High	High	High		93000000	83000000	35000000	44000000	67000000	55000000	0.429	High	0	76.029	9
P62140	Serine/threonine-protein phosphatase PP1-beta catalytic subunit [OS=Homo sapiens]	25.9939	7	23	3	327	37.163	6.19	High	High	High	High	Not Found	High		72000000	84000000	35000000	69000000		17000000	1.239	High	0	75.8801	7
Q9BVJ6-1	U3 small nucleolar RNA-associated protein 14 homolog A [OS=Homo sapiens]	25.6809	12	24	12	771	87.924	7.87	High	High	High	High	High	High		61000000	39000000	54000000	53000000	63000000	20000000	0.8	High	0	75.8606	12
O75607	Nucleoplasmin-3 [OS=Homo sapiens]	8.42697	1	17	1	178	19.331	4.63	High	High	High	High	High	High		860000000	890000000	200000000	240000000	260000000	210000000	1.154	High	0	75.4376	1
Q9UJV9	Probable ATP-dependent RNA helicase DDX41 [OS=Homo sapiens]	17.8457	8	22	8	622	69.793	6.84	High	High	High	High	High	High		56000000	64000000	58000000	32000000	42000000	25000000	0.48	High	0	75.3864	8
P35226	Polycomb complex protein BMI-1 [OS=Homo sapiens]	23.9264	5	21	5	326	36.925	8.63	High	High	High	High	High	High		63000000	63000000	65000000	63000000	41000000	41000000	1.581	High	0	75.3361	5
P23284	peptidyl-prolyl cis-trans isomerase B [OS=Homo sapiens]	46.7593	9	24	9	216	23.728	9.41	High	High	High	High	High	High		95000000	73000000	58000000	29000000	44000000	38000000	3.217	High	0	75.2773	9
P38919	Eukaryotic initiation factor 4A-III [OS=Homo sapiens]	9.73236	4	21	1	411	46.841	6.73	Not Found	Not Found	Not Found	High	Not Found	High					20000000		10000000	0.585	High	0	75.2228	4
P49959-3	Isoform 3 of Double-strand break repair protein MRE11A [OS=Homo sapiens]	17.0183	9	25	9	711	81.02	6.15	High	High	High	High	High	High		63000000	58000000	47000000	38000000	30000000	27000000	0.658	High	0	74.9035	9
O43242	26S proteasome non-ATPase regulatory subunit 3 [OS=Homo sapiens]	22.4719	7	20	7	534	60.939	8.44	High	High	High	High	High	High		37000000	37000000	53000000	29000000	58000000	41000000	0.604	High	0	74.5553	7
P17987	T-complex protein 1 subunit alpha [OS=Homo sapiens]	15.2878	8	25	8	556	60.306	6.11	High	High	High	High	High	High		51000000	54000000	54000000	58000000	58000000	36000000	0.778	High	0	74.5295	8
Q7L5N1	COP9 signalosome complex subunit 6 [OS=Homo sapiens]	27.8287	5	18	5	327	36.14	5.73	High	High	High	High	High	High		69000000	88000000	74000000	62000000	40000000	31000000	1.154	High	0	74.3287	5
Q9UHR4	Brain-specific angiogenesis inhibitor 1-associated protein 2-like protein 1 [OS=Homo sapiens]	25.4403	10	26	10	511	56.847	8.68	High	High	High	High	High	High		53000000	78000000	54000000	85000000	39000000	64000000	0.833	High	0	74.105	10
P67870	Casein kinase II subunit beta [OS=Homo sapiens]	32.093	6	21	6	215	24.926	5.55	High	High	High	High	High	High		200000000	200000000	200000000	75000000	91000000	90000000	2.162	High	0	73.6473	6
Q13523	Serine/threonine-protein kinase PRP4 homolog [OS=Homo sapiens]	11.3208	8	24	8	1007	116.916	10.26	High	High	High	High	High	High	Phospho [Y849(100)]	67000000	23000000	57000000	30000000	26000000	25000000	0.398	High	0	73.2177	8
Q9HC52	chromobox protein homolog 8 [OS=Homo sapiens]	22.8792	5	18	5	389	43.369	9.91	High	High	High	High	High	High		90000000	89000000	61000000	61000000	28000000	27000000	0.874	High	0	73.0709	5
Q02790	Peptidyl-prolyl cis-trans isomerase FKBP4 [OS=Homo sapiens]	24.4009	9	21	9	459	51.772	5.43	High	High	High	High	High	High		70000000	74000000	47000000	56000000	16000000	33000000	1.102	High	0	72.9349	9
P11387	DNA topoisomerase 1 [OS=Homo sapiens]	16.9935	11	26	11	765	90.669	9.31	High	High	High	High	High	High		41000000	45000000	35000000	36000000	30000000	28000000	0.8	High	0	72.6053	11
P53367-2	Isoform A of Arfaptin-1 [OS=Homo sapiens]	33.7243	6	15	6	341	38.575	6.55	High	High	High	High	High	High		38000000		39000000	31000000	32000000	25000000	0.701	High	0	72.1608	6
P62280	40S ribosomal protein S11 [OS=Homo sapiens]	47.4684	6	25	6	158	18.419	10.3	High	High	High	High	High	High		72000000	78000000	54000000	68000000	47000000	25000000	5.31	High	0	72.1045	6
Q8WVK2	U4/U6.U5 small nuclear ribonucleoprotein 27 kDa protein [OS=Homo sapiens]	38.0645	5	18	5	155	18.849	11.62	High	High	High	High	High	High		230000000	300000000	230000000	88000000	150000000	110000000	9	High	0	71.9208	5
P40938	replication factor C subunit 3 [OS=Homo sapiens]	20.7865	5	21	5	356	40.53	8.34	High	High	High	High	High	High		56000000	63000000	50000000	40000000	38000000	26000000	0.532	High	0	71.1961	5
P24928	DNA-directed RNA polymerase II subunit RPB1 [OS=Homo sapiens]	8.4264	9	22	9	1970	217.039	7.37	High	High	High	High	High	High		36000000	38000000	39000000	39000000	32000000	34000000	0.199	High	0	70.851	9
Q5H9R7-5	Isoform 5 of Serine/threonine-protein phosphatase 6 regulatory subunit 3 [OS=Homo sapiens]	12.5142	8	22	8	879	98.423	4.64	High	High	High	High	High	High		38000000	47000000	51000000	27000000	32000000	15000000	0.445	High	0	70.5118	8
P23497	Nuclear autoantigen Sp-100 [OS=Homo sapiens]	8.98749	7	29	4	879	100.354	8.22	High	High	High	Not Found	Not Found	High		120000000	190000000	42000000			40000000	0.407	High	0	70.47	7
P35251-1	Replication factor C subunit 1 [OS=Homo sapiens]	10.453	8	19	8	1148	128.175	9.36	High	High	High	High	High	High		47000000	26000000	60000000	55000000	26000000	46000000	0.369	High	0	70.4058	8
Q14203	Dynactin subunit 1 [OS=Homo sapiens]	8.92019	10	24	10	1278	141.607	5.81	High	High	High	High	High	High		21000000	33000000	22000000	40000000	23000000	19000000	0.377	High	0	70.3301	10
Q12874	splicing factor 3a subunit 3 [OS=Homo sapiens]	13.1737	5	20	5	501	58.812	5.38	High	High	High	High	High	High		53000000	64000000	63000000	41000000	38000000	24000000	0.509	High	0	70.2244	5
Q96QZ7	Membrane-associated guanylate kinase, WW and PDZ domain-containing protein 1 [OS=Homo sapiens]	10.0604	10	20	10	1491	164.481	7.58	High	High	High	High	High	High		49000000	90000000	42000000	50000000	40000000	71000000	0.384	High	0	70.2209	10
Q96EV2	RNA-binding protein 33 [OS=Homo sapiens]	6.15385	5	23	5	1170	129.906	6.93	High	High	High	High	High	High		74000000	78000000	72000000	57000000	41000000	55000000	0.342	High	0	69.9806	5
O43847-2	Isoform 2 of Nardilysin [OS=Homo sapiens]	9.35961	9	26	9	1218	139.196	5.01	High	High	High	High	High	High		41000000	47000000	41000000	44000000	47000000	20000000	0.448	High	0	69.7991	9
Q9NRF9	DNA polymerase epsilon subunit 3 [OS=Homo sapiens]	38.7755	5	18	5	147	16.849	4.74	High	High	High	High	High	High		150000000	55000000	190000000	88000000	110000000	86000000	4.012	High	0	69.7444	5
Q9H3Q1	Cdc42 effector protein 4 [OS=Homo sapiens]	28.3708	5	21	5	356	37.957	5.19	High	High	High	High	High	High		59000000	55000000	43000000	38000000	41000000	55000000	0.833	High	0	69.6999	5
P62333	26S protease regulatory subunit 10B [OS=Homo sapiens]	22.365	8	22	8	389	44.145	7.49	High	High	High	High	High	High		45000000	40000000	45000000	43000000	38000000	34000000	0.978	High	0	69.3411	8
Q96P16-1	Regulation of nuclear pre-mRNA domain-containing protein 1A [OS=Homo sapiens]	25.3205	5	16	4	312	35.698	7.55	High	High	High	High	High	High		91000000	130000000	180000000	90000000	80000000	120000000	0.778	High	0	68.9887	5
O75764	Transcription elongation factor A protein 3 [OS=Homo sapiens]	21.5517	6	21	6	348	38.947	9.19	High	High	High	High	High	High		96000000	100000000	99000000	43000000	33000000	32000000	1.081	High	0	68.9401	6
Q9NQG5	regulation of nuclear pre-mRNA domain-containing protein 1B [OS=Homo sapiens]	25.7669	6	21	5	326	36.877	5.97	High	High	High	High	High	High		140000000	110000000	100000000	75000000	49000000	57000000	1.448	High	0	68.8874	6
Q99627-1	COP9 signalosome complex subunit 8 [OS=Homo sapiens]	20.0957	3	21	3	209	23.211	5.38	High	High	High	High	High	High		72000000	87000000	78000000	54000000	52000000	47000000	1.512	High	0	68.6959	3
P07195	L-lactate dehydrogenase B chain [OS=Homo sapiens]	30.2395	8	23	7	334	36.615	6.05	High	High	High	High	High	High		61000000	67000000	70000000	99000000	30000000	56000000	1.683	High	0	68.501	8
Q8IWZ8-1	SURP and G-patch domain-containing protein 1 [OS=Homo sapiens]	27.7519	9	19	9	645	72.425	7.61	High	High	High	High	High	High	Phospho [S485(100)]	75000000	74000000	52000000	44000000	31000000	28000000	0.725	High	0	68.429	9
O00178	GTP-binding protein 1 [OS=Homo sapiens]	12.855	5	17	5	669	72.408	8.34	High	High	High	High	High	High		69000000	69000000	67000000	58000000	45000000	48000000	0.417	High	0	68.3596	5
P04908	histone H2A type 1-B/E [OS=Homo sapiens]	20.7692	5	24	2	130	14.127	11.05	Not Found	High	Not Found	High	High	High			100000000		140000000	84000000	73000000	6.197	High	0	68.2805	5
O14579-1	coatomer subunit epsilon [OS=Homo sapiens]	17.2078	4	16	4	308	34.46	5.12	High	High	High	High	High	High		78000000	94000000	62000000	49000000	40000000	47000000	0.833	High	0	68.1796	4
Q8N6N3	UPF0690 protein C1orf52 [OS=Homo sapiens]	24.7253	3	21	3	182	20.586	5.21	High	High	High	High	High	High	Phospho [S158(100)]	130000000	160000000	92000000	73000000	75000000	67000000	1.683	High	0	68.1416	3
Q92900	Regulator of nonsense transcripts 1 [OS=Homo sapiens]	12.5775	10	20	10	1129	124.267	6.61	High	High	High	High	High	High		45000000	39000000	38000000	42000000	29000000	25000000	0.45	High	0	67.8586	10
P62191	26S protease regulatory subunit 4 [OS=Homo sapiens]	29.0909	9	21	8	440	49.154	6.21	High	High	High	High	High	High		56000000	42000000	33000000	36000000	51000000	37000000	1.096	High	0	67.558	9
Q9Y5U2-1	Protein TSSC4 [OS=Homo sapiens]	14.5897	4	22	4	329	34.305	5.19	High	High	High	High	High	High		120000000	120000000	90000000	88000000	67000000	62000000	1.61	High	0	67.2033	4
Q9Y4P1-2	Isoform 2 of Cysteine protease ATG4B [OS=Homo sapiens]	17.3077	6	20	6	468	52.495	8.59	High	High	High	High	High	High		58000000	71000000	88000000	56000000	26000000	39000000	0.874	High	0	67.1336	6
Q9H6T3	RNA polymerase II-associated protein 3 [OS=Homo sapiens]	16.2406	9	21	9	665	75.672	6.84	High	High	High	High	High	High		60000000	60000000	50000000	25000000	25000000	26000000	0.638	High	0	66.8291	9
Q8IZL8	Proline-, glutamic acid- and leucine-rich protein 1 [OS=Homo sapiens]	6.81416	5	20	5	1130	119.624	4.34	High	High	High	High	High	High		53000000	53000000	49000000	37000000	31000000	34000000	0.413	High	0	66.4462	5
Q9ULA0	Aspartyl aminopeptidase [OS=Homo sapiens]	18.3158	6	21	6	475	52.395	7.42	High	High	High	High	High	High		77000000	76000000	59000000	54000000	52000000	44000000	0.701	High	0	66.4316	6
Q96C57	Uncharacterized protein C12orf43 [OS=Homo sapiens]	34.3511	5	17	5	262	28.153	9.42	High	High	High	High	High	High		100000000	89000000	120000000	75000000	42000000	54000000	1.276	High	0	66.3232	5
Q9BW85	Coiled-coil domain-containing protein 94 [OS=Homo sapiens]	32.1981	7	17	7	323	37.063	5.92	High	High	High	High	High	High		56000000	63000000	65000000	37000000	35000000	33000000	1.581	High	0	66.0389	7
Q7L2J0-1	7SK snRNA methylphosphate capping enzyme [OS=Homo sapiens]	7.98258	3	17	3	689	74.31	9.57	High	High	High	High	High	High		51000000	58000000	67000000	31000000	43000000	25000000	0.343	High	0	65.9764	3
Q96ER3	protein saal1 [OS=Homo sapiens]	12.4473	4	17	4	474	53.524	4.5	High	High	High	High	High	High		62000000	95000000	50000000	78000000	48000000	46000000	0.532	High	0	65.6891	4
P06737-1	Glycogen phosphorylase, liver form [OS=Homo sapiens]	14.1677	9	21	7	847	97.087	7.17	High	High	High	High	High	High		48000000	42000000	45000000	30000000	30000000	21000000	0.429	High	0	65.4922	9
P55081	microfibrillar-associated protein 1 [OS=Homo sapiens]	19.59	6	19	6	439	51.927	4.98	High	High	High	High	High	High		120000000	110000000	110000000	32000000	46000000	34000000	0.874	High	0	65.0205	6
Q9NX24	H/ACA ribonucleoprotein complex subunit 2 [OS=Homo sapiens]	25.4902	3	16	3	153	17.19	8.22	High	High	High	High	High	High		110000000	140000000	110000000	52000000	55000000	18000000	3.642	High	0	65.006	3
P35250-1	Replication factor C subunit 2 [OS=Homo sapiens]	30.5085	7	20	7	354	39.132	6.44	High	High	High	High	High	High		59000000	62000000	68000000	69000000	37000000	29000000	0.905	High	0	64.8062	7
P15104	Glutamine synthetase [OS=Homo sapiens]	16.0858	5	16	5	373	42.037	6.89	High	High	High	High	High	High		60000000	56000000	48000000	29000000	26000000	31000000	0.995	High	0	64.1878	5
P56192	Methionine--tRNA ligase, cytoplasmic [OS=Homo sapiens]	9.33333	6	22	6	900	101.052	6.16	High	High	High	High	High	High		55000000	75000000	49000000	47000000	32000000	42000000	0.35	High	0	64.0091	6
O60231	Putative pre-mRNA-splicing factor ATP-dependent RNA helicase DHX16 [OS=Homo sapiens]	9.2219	7	21	6	1041	119.189	6.8	High	High	High	High	High	High		41000000	40000000	51000000	28000000	21000000	18000000	0.374	High	0	63.7639	7
P35249	replication factor C subunit 4 [OS=Homo sapiens]	28.9256	7	18	7	363	39.657	8.02	High	High	High	High	High	High		110000000	47000000	75000000	60000000	38000000	45000000	0.817	High	0	63.6316	7
Q4KMP7	TBC1 domain family member 10B [OS=Homo sapiens]	8.91089	4	14	4	808	87.145	9.19	High	High	High	Not Found	High	High		95000000	54000000	41000000		61000000	48000000	0.417	High	0	63.4989	4
Q13595-1	Transformer-2 protein homolog alpha [OS=Homo sapiens]	11.7021	3	23	1	282	32.669	11.27	High	High	High	High	Not Found	Not Found	Phospho [S260(100)]	40000000	76000000	71000000	11000000			1.154	High	0	63.3332	3
P17612	cAMP-dependent protein kinase catalytic subunit alpha [OS=Homo sapiens]	14.245	5	19	2	351	40.564	8.79	High	High	High	High	High	High		60000000	66000000	63000000	69000000	39000000	40000000	0.931	High	0.000437254	63.0351	5
O43314-1	inositol hexakisphosphate and diphosphoinositol-pentakisphosphate kinase 2 [OS=Homo sapiens]	6.35559	5	17	5	1243	140.318	8.22	High	High	High	High	High	High		46000000	71000000	33000000	79000000	31000000	43000000	0.199	High	0.000437254	62.998	5
O75909-4	Isoform 4 of Cyclin-K [OS=Homo sapiens]	14.5	4	18	4	600	66.095	8.63	High	High	High	High	High	High		30000000	140000000	32000000	120000000	24000000	100000000	0.874	High	0.000437254	62.9396	4
Q96FZ2	embryonic stem cell-specific 5-hydroxymethylcytosine-binding protein [OS=Homo sapiens]	29.096	7	18	7	354	40.549	8.15	High	High	High	High	High	High		44000000	39000000	45000000	27000000	41000000	54000000	0.817	High	0.000437254	62.3989	7
P50991	T-complex protein 1 subunit delta [OS=Homo sapiens]	14.1002	6	22	5	539	57.888	7.83	High	High	High	High	High	High		52000000	62000000	59000000	43000000	43000000	36000000	0.438	High	0.000437254	62.3471	6
Q9Y490	Talin-1 [OS=Homo sapiens]	5.549	10	23	10	2541	269.599	6.07	High	High	High	High	High	High		29000000	21000000	27000000	46000000	29000000	29000000	0.157	High	0.000437254	61.8005	10
Q9H444	Charged multivesicular body protein 4b [OS=Homo sapiens]	27.6786	6	19	6	224	24.935	4.82	High	High	High	Not Found	Not Found	Not Found		160000000	170000000	170000000				2.162	High	0.000437254	61.7349	6
P62847-4	Isoform 4 of 40S ribosomal protein S24 [OS=Homo sapiens]	11.4187	5	19	5	289	32.41	10.15	High	High	High	High	High	High		86000000	72000000	90000000	100000000	66000000	62000000	1.276	High	0.000437254	61.6858	5
Q16890-1	tumor protein D53 [OS=Homo sapiens]	22.549	5	19	5	204	22.435	5.62	High	High	High	High	High	High		65000000	66000000	49000000	38000000	34000000	33000000	1.683	High	0.000437254	61.6801	5
Q6NZI2-1	polymerase I and transcript release factor [OS=Homo sapiens]	24.6154	6	17	6	390	43.45	5.6	High	High	High	High	High	High		46000000	42000000	45000000	27000000	40000000	17000000	1.154	High	0.000437254	61.0715	6
Q9NT62	ubiquitin-like-conjugating enzyme ATG3 [OS=Homo sapiens]	12.7389	3	19	3	314	35.841	4.74	High	High	High	High	High	High		62000000	90000000	61000000	74000000	55000000	40000000	0.624	High	0.000437254	61.0536	3
Q9Y3L3-1	SH3 domain-binding protein 1 [OS=Homo sapiens]	18.5449	8	17	8	701	75.666	6.77	High	High	High	High	High	High		37000000	43000000	40000000	25000000	19000000	27000000	0.645	High	0.000437254	60.7003	8
P52948-1	nuclear pore complex protein Nup98-Nup96 [OS=Homo sapiens]	7.81508	10	19	10	1817	197.457	6.4	High	High	High	High	High	High		68000000	47000000	28000000	50000000	33000000	27000000	0.329	High	0.000437254	60.5418	10
Q9Y2K7	Lysine-specific demethylase 2A [OS=Homo sapiens]	8.95009	8	20	8	1162	132.708	7.58	High	High	High	High	High	High		55000000	67000000	67000000	49000000	46000000	36000000	0.287	High	0.000437254	60.4432	8
P63208	s-phase kinase-associated protein 1 [OS=Homo sapiens]	24.5399	4	20	4	163	18.646	4.54	High	High	High	High	Not Found	High		160000000	99000000	150000000	29000000		21000000	2.162	High	0.000437254	60.2469	4
Q00765	Receptor expression-enhancing protein 5 [OS=Homo sapiens]	17.9894	4	19	4	189	21.479	8.1	High	High	High	High	High	High		130000000	150000000	140000000	110000000	83000000	60000000	2.162	High	0.000437254	60.188	4
Q7KZI7-1	Serine/threonine-protein kinase MARK2 [OS=Homo sapiens]	16.3706	9	18	9	788	87.856	9.72	High	High	High	High	High	High	Phospho [S486(100)]	32000000	39000000	37000000	37000000	29000000	38000000	0.554	High	0.000437254	60.1711	9
Q8NHH9	Atlastin-2 [OS=Homo sapiens]	12.3499	5	17	5	583	66.187	5.48	High	High	High	High	High	High		48000000	71000000	31000000	38000000	66000000	85000000	0.61	High	0.000437254	60.092	5
Q92922	SWI/SNF complex subunit SMARCC1 [OS=Homo sapiens]	12.3982	8	16	8	1105	122.79	5.76	High	High	High	High	High	High		63000000	51000000	130000000	27000000	28000000	16000000	0.397	High	0.000437254	60.0285	8
Q15418-2	Isoform 2 of Ribosomal protein S6 kinase alpha-1 [OS=Homo sapiens]	12.5	6	16	2	744	83.88	8.78	Not Found	Not Found	High	High	High	Not Found				41000000	30000000	37000000		0.409	High	0.000437254	59.7933	6
Q96QC0	Serine/threonine-protein phosphatase 1 regulatory subunit 10 [OS=Homo sapiens]	9.78723	7	17	7	940	98.996	9.17	High	High	High	High	High	High		40000000	80000000	29000000	83000000	73000000	72000000	0.399	High	0.000437254	59.6932	7
P52294	Importin subunit alpha-5 [OS=Homo sapiens]	8.73606	4	22	4	538	60.184	5.01	High	High	High	High	High	High		65000000	77000000	66000000	59000000	42000000	45000000	0.407	High	0.000437254	59.5656	4
P00558	phosphoglycerate kinase 1 [OS=Homo sapiens]	17.506	5	15	5	417	44.586	8.1	High	High	High	High	High	High		86000000	74000000	120000000	62000000	46000000	45000000	0.585	High	0.000437254	59.3985	5
Q9H0B6	Kinesin light chain 2 [OS=Homo sapiens]	18.4887	8	23	3	622	68.892	7.15	High	High	Not Found	High	High	High		28000000	30000000		36000000	24000000	25000000	0.585	High	0.000437254	59.261	8
P46379-3	Isoform 3 of Large proline-rich protein BAG6 [OS=Homo sapiens]	10.1549	8	19	8	1162	122.265	5.69	High	High	High	High	High	High		120000000	70000000	64000000	79000000	69000000	58000000	0.551	High	0.000437254	59.1823	8
O96013-1	serine/threonine-protein kinase PAK 4 [OS=Homo sapiens]	26.5651	8	18	8	591	64.032	9.73	High	High	High	High	High	High	Phospho [S181(100)]	62000000	43000000	58000000	45000000	23000000	42000000	1.102	High	0.000437254	58.9091	8
Q15018	BRISC complex subunit Abro1 [OS=Homo sapiens]	23.1325	6	20	6	415	46.872	6.21	High	High	High	High	High	High		50000000	39000000	43000000	37000000	19000000	25000000	0.823	High	0.000437254	58.8849	6
O95347-1	structural maintenance of chromosomes protein 2 [OS=Homo sapiens]	9.94152	9	19	9	1197	135.572	8.43	High	High	High	High	High	High		54000000	43000000	27000000	48000000	31000000	28000000	0.304	High	0.000437254	58.8162	9
Q13131-2	Isoform 2 of 5'-AMP-activated protein kinase catalytic subunit alpha-1 [OS=Homo sapiens]	9.93031	4	16	4	574	65.481	8.22	High	High	High	High	High	High		50000000	55000000	49000000	41000000	39000000	48000000	0.292	High	0.000437254	58.6914	4
Q969T4	Ubiquitin-conjugating enzyme E2 E3 [OS=Homo sapiens]	29.9517	5	22	4	207	22.898	7.18	High	High	High	High	High	High		180000000	110000000	54000000	72000000	33000000	66000000	2.162	High	0.000437254	58.6574	5
P55060-1	Exportin-2 [OS=Homo sapiens]	6.79712	5	19	5	971	110.346	5.77	High	High	High	High	High	High		39000000	46000000	51000000	43000000	33000000	29000000	0.22	High	0.000437254	58.4626	5
Q9UKS6	Protein kinase C and casein kinase substrate in neurons protein 3 [OS=Homo sapiens]	20.283	7	20	7	424	48.457	6.18	High	High	High	High	High	High		25000000	38000000	45000000	29000000	27000000	30000000	0.817	High	0.000437254	58.3074	7
Q9Y606	tRNA pseudouridine synthase A, mitochondrial [OS=Homo sapiens]	20.1405	7	19	7	427	47.44	8.41	High	High	High	High	High	High		75000000	57000000	61000000	53000000	27000000	24000000	0.655	High	0.000437254	58.0627	7
O95359-3	Isoform 3 of Transforming acidic coiled-coil-containing protein 2 [OS=Homo sapiens]	3.93591	9	20	9	2871	300.873	4.78	High	High	High	High	High	High		84000000	85000000	57000000	52000000	22000000	30000000	0.165	High	0.000437254	57.9861	9
Q8IY67-2	Isoform 2 of Ribonucleoprotein PTB-binding 1 [OS=Homo sapiens]	8.79567	6	18	6	739	77.811	8.84	High	High	High	High	High	High		63000000	67000000	86000000	58000000	58000000	42000000	0.453	High	0.000437254	57.9462	6
O75190	DnaJ homolog subfamily B member 6 [OS=Homo sapiens]	26.6871	6	16	6	326	36.065	9.16	High	High	High	High	High	High	Phospho [S277(100)]	110000000	39000000	70000000	49000000	40000000	34000000	1.683	High	0.000437254	57.9302	6
Q96B54	Zinc finger protein 428 [OS=Homo sapiens]	29.7872	4	22	4	188	20.468	4.17	High	High	High	High	High	High		65000000	71000000	68000000	37000000	19000000	22000000	3.642	High	0.000437254	57.9018	4
Q8TEA8	D-tyrosyl-tRNA(Tyr) deacylase 1 [OS=Homo sapiens]	25.8373	4	18	4	209	23.409	8.24	High	High	High	High	High	High		84000000	76000000	75000000	96000000	39000000	65000000	2.162	High	0.000437254	57.704	4
Q9Y3C6	Peptidyl-prolyl cis-trans isomerase-like 1 [OS=Homo sapiens]	33.1325	4	18	4	166	18.225	7.99	High	High	High	High	High	High		150000000	150000000	160000000	130000000	74000000	94000000	2.162	High	0.000437254	57.6838	4
Q7Z4V5	Hepatoma-derived growth factor-related protein 2 [OS=Homo sapiens]	6.85544	4	22	3	671	74.272	7.49	High	High	High	High	High	High		53000000	58000000	65000000	30000000	22000000		0.334	High	0.000437254	57.5785	4
O75116	Rho-associated protein kinase 2 [OS=Homo sapiens]	9.29395	9	21	9	1388	160.799	6.02	High	High	High	High	High	High		23000000	29000000	20000000	44000000	27000000	26000000	0.238	High	0.000437254	57.5282	9
P47813	Eukaryotic translation initiation factor 1A, X-chromosomal [OS=Homo sapiens]	56.9444	4	16	4	144	16.45	5.24	High	High	High	High	High	High		190000000	100000000	170000000	51000000	35000000	72000000	2.162	High	0.000437254	57.2616	4
P51532-1	Transcription activator BRG1 [OS=Homo sapiens]	6.61809	8	16	8	1647	184.53	7.88	High	High	High	High	High	High		38000000	35000000	38000000	34000000	17000000	45000000	0.259	High	0.000437254	56.7985	8
P49902	Cytosolic purine 5'-nucleotidase [OS=Homo sapiens]	16.934	7	19	7	561	64.928	6.14	High	High	High	High	High	High		54000000	45000000	36000000	25000000	24000000	18000000	0.711	High	0.000437254	56.5508	7
P12814-4	Isoform 4 of Alpha-actinin-1 [OS=Homo sapiens]	8.27957	6	17	3	930	107.074	5.58	Not Found	High	High	High	High	High			34000000	30000000	23000000	19000000	17000000	0.245	High	0.000437254	56.3531	6
Q13206	probable ATP-dependent RNA helicase DDX10 [OS=Homo sapiens]	12.4571	8	17	8	875	100.825	8.63	High	High	High	High	High	High		29000000	46000000	33000000	35000000	36000000	28000000	0.514	High	0.000437254	56.2346	8
Q96T88-2	Isoform 2 of E3 ubiquitin-protein ligase UHRF1 [OS=Homo sapiens]	9.67742	7	16	7	806	91.059	7.44	High	High	High	High	High	High		120000000	82000000	88000000	62000000	79000000	82000000	0.442	High	0.000437254	56.1909	7
P29083	General transcription factor IIE subunit 1 [OS=Homo sapiens]	13.4396	6	17	6	439	49.421	4.82	High	High	High	High	High	High		39000000	89000000	25000000	23000000	20000000	17000000	0.778	High	0.000437254	55.9617	6
Q15370-2	Isoform 2 of Transcription elongation factor B polypeptide 2 [OS=Homo sapiens]	37.8882	5	16	5	161	17.9	6.1	High	High	High	High	High	High		94000000	60000000	89000000	65000000	59000000	41000000	3.642	High	0.000437254	55.8534	5
Q14008-3	Isoform 3 of Cytoskeleton-associated protein 5 [OS=Homo sapiens]	7.79794	9	15	9	2039	226.114	7.77	High	High	High	High	High	High		19000000	48000000	61000000	34000000	50000000		0.156	High	0.000437254	55.8463	9
Q13586	stromal interaction molecule 1 [OS=Homo sapiens]	18.2482	7	16	7	685	77.375	6.67	High	High	High	High	High	High		52000000	35000000	44000000	36000000	27000000	40000000	0.528	High	0.000437254	55.6867	7
P27448-7	Isoform 6 of MAP/microtubule affinity-regulating kinase 3 [OS=Homo sapiens]	14.4737	7	15	7	760	85.388	9.57	High	High	High	High	High	High		43000000	52000000	33000000	46000000	22000000	15000000	0.48	High	0.000437254	55.6423	7
Q7L4I2-1	Arginine/serine-rich coiled-coil protein 2 [OS=Homo sapiens]	14.7465	5	18	5	434	50.529	11.33	High	High	High	High	High	High		51000000	49000000	54000000	44000000	30000000	29000000	0.778	High	0.000437254	55.6409	5
Q93052	Lipoma-preferred partner [OS=Homo sapiens]	12.5817	5	15	5	612	65.704	7.37	High	High	High	High	High	High		66000000	64000000	52000000	34000000	35000000	37000000	0.557	High	0.000437254	55.5693	5
Q9UGP8	Translocation protein SEC63 homolog [OS=Homo sapiens]	7.36842	4	16	4	760	87.942	5.31	High	High	High	High	High	High		54000000	48000000	47000000	37000000	26000000	34000000	0.245	High	0.000437254	55.4378	4
Q3KQU3	MAP7 domain-containing protein 1 [OS=Homo sapiens]	15.5767	9	19	9	841	92.764	10.11	High	High	High	High	High	High		77000000	49000000	76000000	64000000	43000000	45000000	0.616	High	0.000437254	55.4166	9
Q9BXJ9	N-alpha-acetyltransferase 15, NatA auxiliary subunit [OS=Homo sapiens]	15.127	10	20	10	866	101.208	7.42	High	High	High	High	High	High		22000000	52000000	39000000	73000000	30000000	28000000	0.562	High	0.000437254	55.3971	10
Q8WX92	Negative elongation factor B [OS=Homo sapiens]	10.1724	5	20	5	580	65.655	6.13	High	High	High	High	High	High		37000000	33000000	35000000	61000000	30000000	45000000	0.389	High	0.000437254	54.9106	5
Q92804-1	TATA-binding protein-associated factor 2N [OS=Homo sapiens]	11.3176	5	17	3	592	61.793	8.02	High	High	High	High	Not Found	Not Found		76000000	58000000	61000000	30000000			0.496	High	0.000437254	54.8817	5
Q15042-1	Rab3 GTPase-activating protein catalytic subunit [OS=Homo sapiens]	7.95107	7	19	7	981	110.454	5.55	High	High	High	High	High	High		49000000	62000000	54000000	53000000	31000000	38000000	0.327	High	0.000437254	54.8762	7
O14744	Protein arginine N-methyltransferase 5 [OS=Homo sapiens]	12.2449	5	18	5	637	72.638	6.29	High	High	High	High	High	High		77000000	58000000	55000000	65000000	53000000	51000000	0.354	High	0.000437254	54.7057	5
Q96QR8	Transcriptional activator protein Pur-beta [OS=Homo sapiens]	18.9103	7	19	4	312	33.22	5.43	High	High	High	High	High	Not Found		110000000	47000000	150000000	82000000	120000000		1.336	High	0.000437254	54.6762	7
O15372	Eukaryotic translation initiation factor 3 subunit H [OS=Homo sapiens]	15.0568	4	15	4	352	39.905	6.54	High	High	High	High	High	High		96000000	130000000	84000000	120000000	75000000	91000000	0.616	High	0.000437254	54.6401	4
Q7Z5K2-3	Isoform 3 of Wings apart-like protein homolog [OS=Homo sapiens]	6.19608	4	13	4	1275	142.436	6.06	High	High	High	High	High	High		62000000	64000000	91000000	41000000	28000000	26000000	0.116	High	0.000437254	54.3773	4
Q92905	COP9 signalosome complex subunit 5 [OS=Homo sapiens]	30.8383	7	18	7	334	37.555	6.54	High	High	High	High	High	High		45000000	120000000	62000000	51000000	41000000	52000000	1.239	High	0.000437254	54.2874	7
P50851-2	Isoform 2 of Lipopolysaccharide-responsive and beige-like anchor protein [OS=Homo sapiens]	4.66503	9	18	9	2851	317.501	5.57	High	High	High	High	High	High		57000000	44000000	37000000	55000000	28000000	20000000	0.132	High	0.000437254	54.1036	9
P50454	Serpin H1 [OS=Homo sapiens]	21.0526	5	14	5	418	46.411	8.69	High	High	High	High	High	High		24000000	46000000	32000000	41000000	19000000	16000000	0.905	High	0.000437254	53.8138	5
O75152	Zinc finger CCCH domain-containing protein 11A [OS=Homo sapiens]	17.6543	8	18	8	810	89.076	8.37	High	High	High	High	High	High		39000000	41000000	41000000	29000000	30000000	28000000	0.416	High	0.000437254	53.7951	8
A0FGR8-6	Isoform 6 of Extended synaptotagmin-2 [OS=Homo sapiens]	8.9172	5	16	5	942	104.643	9.33	High	High	High	High	High	High		58000000	53000000	56000000	54000000	34000000	29000000	0.238	High	0.000437254	53.6838	5
Q99614	tetratricopeptide repeat protein 1 [OS=Homo sapiens]	23.6301	6	17	6	292	33.505	4.84	High	High	High	High	High	Not Found		140000000	130000000	120000000	47000000	45000000		1.783	High	0.000437254	53.575	6
P33240	cleavage stimulation factor subunit 2 [OS=Homo sapiens]	20.2773	8	18	8	577	60.92	6.83	High	High	High	High	High	High		72000000	100000000	80000000	62000000	50000000		1.219	High	0.000437254	53.5408	8
Q8WXA9-2	Isoform 2 of Splicing regulatory glutamine/lysine-rich protein 1 [OS=Homo sapiens]	9.45513	4	15	4	624	71.606	10.2	High	High	High	High	High	High		62000000	81000000	73000000	57000000	40000000	28000000	0.624	High	0.000437254	53.4892	4
Q12959-2	Isoform 2 of Disks large homolog 1 [OS=Homo sapiens]	12.851	7	15	7	926	103.258	5.92	High	High	High	High	High	High		49000000	52000000	34000000	28000000	30000000	37000000	0.431	High	0.000437254	53.3233	7
Q9NPE3	H/ACA ribonucleoprotein complex subunit 3 [OS=Homo sapiens]	70.3125	5	14	5	64	7.701	9.99	High	High	High	High	High	High		55000000	69000000	85000000	53000000	42000000	39000000	30.623	High	0.000437254	53.2795	5
Q9UMX0-1	Ubiquilin-1 [OS=Homo sapiens]	12.5637	6	17	3	589	62.479	5.11	High	High	High	Not Found	Not Found	High		35000000	58000000	62000000			9400000	1.371	High	0.000437254	53.1267	6
O95197-3	Isoform 3 of Reticulon-3 [OS=Homo sapiens]	11.0169	2	16	2	236	25.593	8.51	High	High	High	High	High	High		180000000	190000000	170000000	150000000	83000000	86000000	1.512	High	0.000437254	53.0464	2
P21127-1	Cyclin-dependent kinase 11B [OS=Homo sapiens]	13.2075	12	18	12	795	92.65	5.57	High	Not Found	High	High	High	High		50000000		34000000	30000000	39000000	27000000	0.917	High	0.000437254	52.8832	12
Q8TD19	Serine/threonine-protein kinase Nek9 [OS=Homo sapiens]	9.2952	6	18	6	979	107.1	5.74	High	High	High	High	High	High		45000000	39000000	40000000	83000000	35000000	25000000	0.363	High	0.000437254	52.7614	6
Q9BY43-2	Isoform 2 of Charged multivesicular body protein 4a [OS=Homo sapiens]	33.9623	7	16	7	265	29.785	5.14	High	High	High	Not Found	Not Found	Not Found		94000000	180000000	200000000				2.415	High	0.000437254	52.6893	7
O60828	Polyglutamine-binding protein 1 [OS=Homo sapiens]	30.566	4	13	4	265	30.454	6.33	High	High	High	High	High	High		96000000	80000000	92000000	65000000	50000000	47000000	1.512	High	0.000437254	52.678	4
P52298-1	Nuclear cap-binding protein subunit 2 [OS=Homo sapiens]	26.2821	4	15	4	156	17.99	8.21	High	High	High	High	High	High		60000000	55000000	52000000	70000000	43000000	44000000	1.848	High	0.000437254	52.4281	4
P50402	Emerin [OS=Homo sapiens]	17.3228	3	17	3	254	28.976	5.5	High	High	High	High	High	High		65000000	96000000	43000000	69000000	44000000	48000000	0.848	High	0.000437254	52.4011	3
O14974	Protein phosphatase 1 regulatory subunit 12A [OS=Homo sapiens]	10.6796	8	18	8	1030	115.211	5.4	High	High	High	High	High	High		59000000	63000000	92000000	42000000	21000000	20000000	0.389	High	0.000437254	52.386	8
Q9Y3X0	coiled-coil domain-containing protein 9 [OS=Homo sapiens]	21.0923	9	16	9	531	59.667	5.4	High	High	High	High	High	High		57000000	29000000	54000000	33000000	27000000	19000000	0.995	High	0.000437254	52.1735	9
Q96SU4-6	Isoform 6 of Oxysterol-binding protein-related protein 9 [OS=Homo sapiens]	6.70241	3	14	3	746	84.202	6.25	High	High	High	High	High	High		62000000	52000000	51000000	30000000	20000000	24000000	0.301	High	0.000437254	52.1603	3
P62829	60S ribosomal protein L23 [OS=Homo sapiens]	35	4	12	4	140	14.856	10.51	High	High	High	High	High	High		290000000	180000000	120000000	98000000	62000000	85000000	1.512	High	0.000437254	52.0026	4
Q15056-1	Eukaryotic translation initiation factor 4H [OS=Homo sapiens]	23.7903	4	15	4	248	27.368	7.23	High	High	High	High	High	High		89000000	74000000	71000000	150000000	100000000	120000000	0.551	High	0.000437254	51.9349	4
P30153	serine/threonine-protein phosphatase 2A 65 kDa regulatory subunit A alpha isoform [OS=Homo sapiens]	11.3752	5	15	5	589	65.267	5.11	High	High	High	High	High	High		47000000	47000000	40000000	53000000	44000000	32000000	0.343	High	0.000437254	51.9192	5
Q96EI5-2	Isoform 2 of Transcription elongation factor A protein-like 4 [OS=Homo sapiens]	20.3911	6	18	6	358	40.553	7.36	High	High	High	Not Found	High	High	Phospho [S245(100)]	60000000	73000000	41000000		48000000	43000000	0.887	High	0.000437254	51.833	6
P46063	ATP-dependent DNA helicase Q1 [OS=Homo sapiens]	7.55008	4	16	4	649	73.41	7.88	High	High	High	High	High	High		34000000	48000000	37000000	29000000	30000000	26000000	0.266	High	0.000437254	51.7074	4
Q96SB4-3	Isoform 1 of SRSF protein kinase 1 [OS=Homo sapiens]	11.0169	7	17	6	826	92.354	7.71	High	High	High	High	High	High		54000000	72000000	74000000	32000000		54000000	0.468	High	0.000437254	51.4117	7
P05386	60S acidic ribosomal protein P1 [OS=Homo sapiens]	37.7193	1	7	1	114	11.507	4.32	Not Found	Not Found	High	High	High	High				880000000	400000000	280000000	390000000	1.512	High	0.000437254	51.3999	1
P51948-1	CDK-activating kinase assembly factor MAT1 [OS=Homo sapiens]	21.6828	4	13	4	309	35.8	6.09	High	High	High	High	High	High		72000000	85000000	69000000	47000000	38000000	33000000	0.719	High	0.000437254	51.2166	4
Q96C19	EF-hand domain-containing protein D2 [OS=Homo sapiens]	20.4167	5	18	5	240	26.68	5.2	High	High	High	High	High	High	Phospho [S74(100)]	40000000	43000000	42000000	59000000	23000000	33000000	0.968	High	0.000437254	51.1647	5
Q6DD87	Zinc finger protein 787 [OS=Homo sapiens]	10.4439	3	15	3	383	40.518	7.84	High	High	High	High	High	High		160000000	160000000	160000000	54000000	58000000	90000000	0.833	High	0.000437254	51.0328	3
P40937-1	Replication factor C subunit 5 [OS=Homo sapiens]	35.2941	8	15	8	340	38.472	7.2	High	High	High	High	High	High	Acetyl [K7(100)]	39000000	34000000	47000000	15000000	32000000	31000000	1.212	High	0.000437254	50.9225	8
P50416	Carnitine O-palmitoyltransferase 1, liver isoform [OS=Homo sapiens]	8.0207	5	18	5	773	88.311	8.65	High	High	High	High	High	High		39000000	37000000	33000000	40000000	42000000	35000000	0.284	High	0.000437254	50.7415	5
P61981	14-3-3 protein gamma [OS=Homo sapiens]	14.17	3	18	1	247	28.285	4.89	High	High	High	Not Found	High	High		34000000	36000000	30000000		20000000	14000000	0.896	High	0.000437254	50.7393	3
Q5VT52	Regulation of nuclear pre-mRNA domain-containing protein 2 [OS=Homo sapiens]	9.44559	7	16	7	1461	155.924	7.42	High	High	High	High	High	High		26000000	46000000	39000000	31000000	26000000	28000000	0.214	High	0.000437254	50.6664	7
Q8WYA6	Beta-catenin-like protein 1 [OS=Homo sapiens]	17.5844	7	15	7	563	65.132	5.05	High	Not Found	High	High	High	High		110000000		90000000	45000000	28000000	39000000	1.154	High	0.000437254	50.5302	7
P62269	40S ribosomal protein S18 [OS=Homo sapiens]	40.1316	7	20	7	152	17.708	10.99	High	High	High	High	High	High		56000000	79000000	70000000	100000000	41000000	49000000	2.831	High	0.000437254	50.4911	7
Q9P2I0	Cleavage and polyadenylation specificity factor subunit 2 [OS=Homo sapiens]	9.59079	3	13	3	782	88.431	5.11	High	High	High	High	High	High		44000000	43000000	46000000	19000000	29000000	22000000	0.166	High	0.000437254	50.4345	3
Q9Y2B0	Protein canopy homolog 2 [OS=Homo sapiens]	33.5165	4	14	4	182	20.639	4.92	High	High	High	Not Found	High	High		64000000	120000000	89000000		37000000	44000000	1.61	High	0.000437254	50.3588	4
Q9NVM9	Protein asunder homolog [OS=Homo sapiens]	11.7564	6	17	6	706	80.174	6.7	High	High	High	High	High	High		42000000	63000000	48000000	20000000	42000000	28000000	0.334	High	0.000437254	50.2513	6
P49593	Protein phosphatase 1F [OS=Homo sapiens]	16.2996	5	15	5	454	49.8	5.1	High	High	High	High	High	High		48000000	87000000	43000000	43000000	38000000	35000000	0.585	High	0.000437254	50.1449	5
O15446-2	Isoform 2 of DNA-directed RNA polymerase I subunit RPA34 [OS=Homo sapiens]	15.2344	5	15	5	512	55.137	8.37	High	High	High	High	High	High		80000000	110000000	75000000	56000000	64000000	56000000	0.778	High	0.000437254	50.1346	5
Q9NWS0-1	PIH1 domain-containing protein 1 [OS=Homo sapiens]	18.6207	4	16	4	290	32.342	5.14	High	High	High	High	High	High		59000000	58000000	54000000	49000000	34000000	32000000	0.668	High	0.000437254	50.07	4
Q93008-3	Probable ubiquitin carboxyl-terminal hydrolase FAF-X [OS=Homo sapiens]	2.56809	5	17	5	2570	292.094	5.8	High	High	High	High	High	High		45000000	42000000	40000000	40000000	25000000	27000000	0.084	High	0.000437254	49.9307	5
Q13115-1	Dual specificity protein phosphatase 4 [OS=Homo sapiens]	12.4365	4	15	4	394	42.926	7.36	High	High	High	High	High	High		57000000	59000000	44000000	62000000	33000000	37000000	0.668	High	0.000437254	49.7579	4
Q14562	ATP-dependent RNA helicase dhx8 [OS=Homo sapiens]	7.62295	7	16	6	1220	139.227	8.32	High	High	High	High	High	High		23000000	38000000	26000000	21000000	21000000	14000000	0.259	High	0.000437254	49.7466	7
P55265-4	Isoform 4 of Double-stranded RNA-specific adenosine deaminase [OS=Homo sapiens]	6.54058	6	16	6	1269	140.749	8.56	High	High	High	High	High	High		49000000	52000000	53000000	45000000	42000000	32000000	0.189	High	0.00087184	49.5045	6
Q9NY12-1	H/ACA ribonucleoprotein complex subunit 1 [OS=Homo sapiens]	23.9631	3	12	3	217	22.334	10.92	High	High	High	High	High	High		630000000	840000000	550000000	210000000	270000000	220000000	0.931	High	0.00087184	49.3976	3
Q8TB72-1	pumilio homolog 2 [OS=Homo sapiens]	5.34709	4	11	3	1066	114.145	7.08	High	High	High	High	High	High		37000000	48000000	47000000	47000000	37000000	21000000	0.334	High	0.00127768	49.1369	4
Q8TAD8	Smad nuclear-interacting protein 1 [OS=Homo sapiens]	22.2222	6	14	6	396	45.75	9.99	High	High	High	High	Not Found	High	Phospho [S35(100); S52(100); S54(100); S99(100)]	18000000	51000000	51000000	51000000		20000000	0.874	High	0.00127768	49.0342	6
P78362-2	Isoform 2 of SRSF protein kinase 2 [OS=Homo sapiens]	10.5866	6	19	5	699	78.979	5.22	High	High	High	High	High	High		19000000	32000000	29000000	33000000	25000000	20000000	0.52	High	0.00127768	48.9791	6
Q01469	Fatty acid-binding protein, epidermal [OS=Homo sapiens]	48.8889	6	14	6	135	15.155	7.01	High	High	High	High	Not Found	Not Found		93000000	98000000	93000000	11000000			2.981	High	0.00127768	48.7913	6
P50395-1	Rab GDP dissociation inhibitor beta [OS=Homo sapiens]	19.5506	6	15	6	445	50.631	6.47	High	High	High	High	High	High		67000000	45000000	52000000	55000000	41000000	48000000	0.61	High	0.00127768	48.6672	6
P48681	Nestin [OS=Homo sapiens]	6.23072	7	15	7	1621	177.332	4.36	High	High	High	Not Found	Not Found	Not Found		47000000	63000000	45000000				0.171	High	0.00127768	48.3304	7
Q00653-1	Nuclear factor NF-kappa-B p100 subunit [OS=Homo sapiens]	10.4444	7	16	7	900	96.689	6.25	High	High	Not Found	High	High	High		31000000	24000000		30000000	28000000	15000000	0.409	High	0.00127768	48.1983	7
Q9NRR5-1	Ubiquilin-4 [OS=Homo sapiens]	6.82196	4	16	1	601	63.812	5.22	High	High	High	Not Found	Not Found	High		37000000	34000000	41000000			28000000	0.551	High	0.00127768	48.1713	4
Q9Y6W5	Wiskott-Aldrich syndrome protein family member 2 [OS=Homo sapiens]	10.4418	5	16	5	498	54.25	5.53	High	High	High	High	High	High		94000000	86000000	120000000	64000000	73000000	63000000	0.778	High	0.00127768	47.8317	5
Q68CZ2-1	Tensin-3 [OS=Homo sapiens]	6.43599	6	14	6	1445	155.169	6.81	High	High	High	High	High	High		61000000	36000000	79000000	52000000	64000000	37000000	0.225	High	0.00127768	47.8259	6
Q9UBQ5	Eukaryotic translation initiation factor 3 subunit K [OS=Homo sapiens]	19.7248	4	16	4	218	25.043	4.93	High	High	High	High	High	High		57000000	63000000	54000000	77000000	35000000	29000000	1.61	High	0.00127768	47.6382	4
Q96P48-6	Arf-GAP with Rho-GAP domain, ANK repeat and PH domain-containing protein 1 [OS=Homo sapiens]	3.24138	3	12	3	1450	162.089	6.23	High	High	High	High	High	High		41000000	35000000	50000000	26000000	33000000	26000000	0.091	High	0.00127768	47.5956	3
Q96A33-1	Coiled-coil domain-containing protein 47 [OS=Homo sapiens]	18.6335	7	17	7	483	55.838	4.87	High	High	High	High	High	High		28000000	44000000	36000000	22000000	28000000	35000000	1.228	High	0.00127768	47.5913	7
Q14241	Transcription elongation factor B polypeptide 3 [OS=Homo sapiens]	10.5263	6	14	6	798	89.853	9.57	High	High	High	High	High	High		62000000	59000000	38000000	63000000	34000000	36000000	0.431	High	0.00127768	47.3375	6
O60341-2	Isoform 2 of Lysine-specific histone demethylase 1A [OS=Homo sapiens]	8.33333	6	16	6	876	95.096	6.25	High	High	High	High	High	High		51000000	56000000	53000000	32000000	39000000	29000000	0.334	High	0.00127768	47.3352	6
P61289-2	Isoform 2 of Proteasome activator complex subunit 3 [OS=Homo sapiens]	22.8464	5	15	5	267	30.867	6.11	High	High	High	High	High	High		41000000	49000000	43000000	57000000	17000000	15000000	0.995	High	0.00127768	47.314	5
Q9UFC0	Leucine-rich repeat and WD repeat-containing protein 1 [OS=Homo sapiens]	11.9011	4	12	4	647	70.816	7.21	High	High	High	High	High	High		160000000	90000000	53000000	110000000	45000000	25000000	0.311	High	0.00127768	47.2383	4
Q12931	heat shock protein 75 kDa, mitochondrial [OS=Homo sapiens]	3.83523	2	14	1	704	80.06	8.21	High	High	High	High	High	High		8000000000	5300000000	7900000000	120000000	3200000000	2800000000	0.155	High	0.00127768	47.1643	2
P51665	26S proteasome non-ATPase regulatory subunit 7 [OS=Homo sapiens]	17.5926	4	14	4	324	37.002	6.77	High	High	High	High	High	High		35000000	39000000	35000000	28000000	26000000	29000000	1.154	High	0.00127768	47.151	4
Q9GZV5	WW domain-containing transcription regulator protein 1 [OS=Homo sapiens]	17.5	3	17	3	400	44.073	5.82	High	High	High	High	High	High	Phospho [S89(98.7)]		41000000	95000000	80000000	54000000	100000000	0.778	High	0.00127768	47.1414	3
P63241-2	Isoform 2 of Eukaryotic translation initiation factor 5A-1 [OS=Homo sapiens]	25.5435	3	12	3	184	20.157	7.01	High	High	High	Not Found	High	Not Found		81000000	71000000	74000000		12000000		2.981	High	0.00127768	47.1041	3
P06730-2	Isoform 2 of Eukaryotic translation initiation factor 4E [OS=Homo sapiens]	14.5161	3	15	3	248	28.76	6.42	High	High	High	High	High	High		94000000	130000000	96000000	77000000	57000000	66000000	0.719	High	0.00127768	47.0588	3
Q14919-2	Isoform 2 of Dr1-associated corepressor [OS=Homo sapiens]	22.2749	3	11	3	211	23.133	5.27	High	High	High	Not Found	High	Not Found		250000000	260000000	260000000		23000000		1.512	High	0.00127768	47.0098	3
P16220-1	Cyclic AMP-responsive element-binding protein 1 [OS=Homo sapiens]	17.5953	4	15	4	341	36.666	5.57	High	High	High	High	High	High		67000000	120000000	63000000	42000000	28000000	24000000	3.642	High	0.00127768	46.9353	4
P56545-2	Isoform 2 of C-terminal-binding protein 2 [OS=Homo sapiens]	8.93401	7	15	7	985	106.121	8.02	High	High	High	High	High	High		49000000	37000000	27000000	59000000	37000000	36000000	0.314	High	0.00127768	46.9279	7
Q14692	ribosome biogenesis protein BMS1 homolog [OS=Homo sapiens]	9.51638	7	15	7	1282	145.716	6.44	High	High	High	High	High	High		32000000	52000000	30000000	24000000	20000000	28000000	0.272	High	0.00169779	46.6787	7
O60216	Double-strand-break repair protein rad21 homolog [OS=Homo sapiens]	17.4326	6	12	6	631	71.645	4.65	High	Not Found	High	High	High	High		100000000		75000000	40000000	25000000	36000000	0.638	High	0.00169779	46.5175	6
Q92530	proteasome inhibitor PI31 subunit [OS=Homo sapiens]	14.0221	2	13	2	271	29.798	5.74	High	High	High	High	High	High		79000000	45000000	81000000	75000000	30000000	31000000	0.334	High	0.00169779	46.3123	2
P60510	Serine/threonine-protein phosphatase 4 catalytic subunit [OS=Homo sapiens]	14.658	4	13	2	307	35.057	5.06	High	High	High	Not Found	High	Not Found		78000000	91000000	73000000		29000000		0.668	High	0.00197941	46.2936	4
Q9Y608	Leucine-rich repeat flightless-interacting protein 2 [OS=Homo sapiens]	11.2344	6	15	5	721	82.121	6.95	High	High	High	High	High	Not Found		32000000	52000000	43000000	21000000	10000000		0.342	High	0.00197941	46.1326	6
P84022	Mothers against decapentaplegic homolog 3 [OS=Homo sapiens]	16.2353	5	17	2	425	48.05	7.15	Not Found	High	Not Found	High	Not Found	High			86000000		62000000		81000000	0.73	High	0.00197941	46.0801	5
Q8N3D4	EH domain-binding protein 1-like protein 1 [OS=Homo sapiens]	6.23769	5	13	5	1523	161.756	4.83	High	High	High	High	High	High		54000000	42000000	38000000	34000000	37000000	32000000	0.153	High	0.00197941	46.0013	5
P13489	Ribonuclease inhibitor [OS=Homo sapiens]	17.5705	5	16	5	461	49.941	4.82	High	High	High	High	High	High		43000000	43000000	36000000	25000000	28000000	24000000	0.468	High	0.00197941	45.7527	5
Q0VDF9	Heat shock 70 kDa protein 14 [OS=Homo sapiens]	8.25147	3	11	3	509	54.76	5.59	High	High	High	High	High	High		50000000	67000000	49000000	25000000	19000000	28000000	0.241	High	0.00197941	45.7489	3
Q5QJE6	Deoxynucleotidyltransferase terminal-interacting protein 2 [OS=Homo sapiens]	15.3439	7	14	7	756	84.418	6.16	High	High	High	High	High	High		50000000	62000000	40000000	26000000	44000000	22000000	0.389	High	0.00197941	45.6109	7
Q6Y7W6-1	PERQ amino acid-rich with GYF domain-containing protein 2 [OS=Homo sapiens]	10.4696	8	18	8	1299	149.978	5.54	High	Not Found	High	High	High	High	Phospho [T382(98.7)]	40000000		72000000	45000000	39000000	36000000	0.346	High	0.00197941	45.5492	8
Q9P0L0-2	Isoform 2 of Vesicle-associated membrane protein-associated protein A [OS=Homo sapiens]	25.1701	5	15	5	294	32.593	8.91	High	High	High	High	High	High		57000000	71000000	79000000	52000000	49000000	28000000	1.581	High	0.00197941	45.5221	5
Q8WTS6	Histone-lysine N-methyltransferase SETD7 [OS=Homo sapiens]	18.5792	4	15	4	366	40.695	4.63	High	High	High	High	High	High		67000000	82000000	81000000	32000000	29000000	24000000	0.719	High	0.00197941	45.5036	4
Q1ED39	Lysine-rich nucleolar protein 1 [OS=Homo sapiens]	18.9956	6	13	6	458	51.557	9.86	High	High	High	High	High	High		47000000	40000000	45000000	27000000	19000000	19000000	0.668	High	0.00197941	45.4193	6
Q6IQ49-1	Protein SDE2 homolog [OS=Homo sapiens]	11.9734	4	15	4	451	49.711	6.05	High	High	High	High	High	High		41000000	62000000	51000000	43000000	33000000	26000000	0.389	High	0.00197941	45.3677	4
Q9BZK7	F-box-like/WD repeat-containing protein TBL1XR1 [OS=Homo sapiens]	7.97665	2	8	2	514	55.56	5.55	High	High	High	High	High	High		100000000	57000000	90000000	50000000	60000000	34000000	0.186	High	0.00197941	45.1656	2
P22694-2	Isoform 2 of cAMP-dependent protein kinase catalytic subunit beta [OS=Homo sapiens]	9.04523	4	14	1	398	46.207	8.69	High	High	High	High	Not Found	Not Found		66000000	53000000	63000000	46000000			0.65	High	0.00197941	44.7917	4
Q15796-1	Mothers against decapentaplegic homolog 2 [OS=Homo sapiens]	14.9893	5	16	2	467	52.273	6.58	Not Found	Not Found	High	Not Found	High	High				21000000		22000000	15000000	0.73	High	0.00197941	44.6545	5
Q13162	Peroxiredoxin-4 [OS=Homo sapiens]	12.1771	3	13	2	271	30.521	6.29	High	High	High	High	High	High		33000000	60000000	72000000	39000000	45000000	25000000	0.585	High	0.00197941	44.5506	3
P17252	Protein kinase C alpha type [OS=Homo sapiens]	7.58929	4	14	4	672	76.7	7.05	High	High	High	High	High	High		65000000	58000000	60000000	38000000	42000000	34000000	0.259	High	0.00197941	44.5088	4
Q5T5P2-1	Sickle tail protein homolog [OS=Homo sapiens]	5.35255	7	16	7	1943	213.983	7.06	High	High	High	High	High	High		56000000	15000000	43000000	45000000	27000000	8400000	0.14	High	0.00197941	44.4859	7
Q9P013	spliceosome-associated protein CWC15 homolog [OS=Homo sapiens]	15.7205	4	16	4	229	26.608	5.71	High	High	High	High	High	High		100000000	110000000	130000000	56000000	29000000	23000000	1.848	High	0.00197941	44.3928	4
P63220	40S ribosomal protein S21 [OS=Homo sapiens]	59.0361	4	13	4	83	9.106	8.5	High	High	High	High	High	High		65000000	76000000	75000000	34000000	35000000	26000000	2.728	High	0.00197941	44.2161	4
P17275	transcription factor jun-B [OS=Homo sapiens]	12.9683	3	12	3	347	35.857	9.22	High	High	High	High	High	High		88000000	88000000	84000000	120000000	38000000	44000000	0.638	High	0.00197941	44.1394	3
Q15942	Zyxin [OS=Homo sapiens]	17.1329	6	13	6	572	61.238	6.67	High	High	High	High	High	Not Found		58000000	22000000	88000000	32000000	30000000		0.823	High	0.00197941	44.1265	6
Q9NQ55-3	Isoform 3 of Suppressor of SWI4 1 homolog [OS=Homo sapiens]	5.76923	2	13	2	520	58.163	9.7	High	Not Found	High	High	High	High	Phospho [S359(100)]	58000000		56000000	47000000	37000000	31000000	0.292	High	0.00197941	44.1176	2
O14979-1	Heterogeneous nuclear ribonucleoprotein D-like [OS=Homo sapiens]	9.7619	4	16	2	420	46.409	9.57	High	High	High	Not Found	Not Found	Not Found		68000000	71000000	64000000				0.468	High	0.00197941	44.0467	4
P46779-3	Isoform 3 of 60S ribosomal protein L28 [OS=Homo sapiens]	28.4024	6	15	6	169	19.136	10.83	Not Found	High	High	High	High	High			43000000	30000000	44000000	28000000	18000000	2.455	High	0.00197941	43.812	6
Q15057	Arf-GAP with coiled-coil, ANK repeat and PH domain-containing protein 2 [OS=Homo sapiens]	15.8098	8	14	8	778	87.973	6.8	High	High	High	High	High	High		77000000		56000000	55000000	23000000	21000000	0.435	High	0.00197941	43.7855	8
Q5VTR2	E3 ubiquitin-protein ligase BRE1A [OS=Homo sapiens]	12.8205	7	12	7	975	113.592	5.94	High	High	Not Found	High	High	High		23000000	40000000		50000000	130000000	31000000	0.281	High	0.00197941	43.7768	7
O95391	Pre-mRNA-splicing factor SLU7 [OS=Homo sapiens]	9.55631	4	13	4	586	68.344	7.14	High	High	High	High	High	High	Phospho [S215(100)]	31000000	130000000	29000000	60000000	36000000	27000000	0.334	High	0.00197941	43.582	4
Q03252	Lamin-B2 [OS=Homo sapiens]	7.09677	4	17	3	620	69.906	5.59	High	High	High	Not Found	High	Not Found		39000000	37000000	37000000		22000000		0.245	High	0.00197941	43.5585	4
Q15555	Microtubule-associated protein RP/EB family member 2 [OS=Homo sapiens]	10.3976	2	10	2	327	37.008	5.57	High	High	High	High	High	High	Phospho [S200(100)]	57000000	42000000	51000000	36000000	58000000	63000000	0.438	High	0.00197941	43.5085	2
O94842	TOX high mobility group box family member 4 [OS=Homo sapiens]	12.3994	6	14	6	621	66.153	5.06	High	High	High	High	High	High		41000000	36000000	40000000	36000000	26000000	30000000	1.154	High	0.00197941	43.2785	6
Q9Y605	MORF4 family-associated protein 1 [OS=Homo sapiens]	26.7717	2	9	2	127	14.64	4.7	High	High	High	High	High	High		160000000	200000000	180000000	110000000	90000000	85000000	1.512	High	0.00197941	43.1964	2
Q86YP4-3	Isoform 3 of Transcriptional repressor p66-alpha [OS=Homo sapiens]	16.2461	7	15	6	634	68.092	9.94	High	High	High	High	High	High		33000000	49000000	32000000	20000000	29000000	29000000	0.468	High	0.00197941	43.0395	7
Q14137	Ribosome biogenesis protein BOP1 [OS=Homo sapiens]	8.0429	4	13	4	746	83.577	6.19	High	High	High	High	High	High		57000000	110000000	62000000	38000000	46000000	35000000	0.239	High	0.00197941	43.0073	4
Q9NY61	Protein AATF [OS=Homo sapiens]	11.4286	3	11	3	560	63.094	4.94	High	High	High	High	High	High		34000000	46000000	35000000	33000000	23000000	21000000	0.35	High	0.00197941	42.9932	3
Q13153	Serine/threonine-protein kinase PAK 1 [OS=Homo sapiens]	15.7798	5	14	4	545	60.609	5.76	High	High	High	High	High	High		41000000	56000000	39000000	30000000	55000000	39000000	0.509	High	0.00197941	42.895	5
P78406	mRNA export factor [OS=Homo sapiens]	20.6522	5	12	5	368	40.942	7.83	High	High	High	High	High	High		94000000	52000000	96000000	50000000	72000000	46000000	0.688	High	0.00197941	42.6642	5
Q8N6T3-1	ADP-ribosylation factor GTPase-activating protein 1 [OS=Homo sapiens]	24.6305	6	13	6	406	44.64	5.66	High	High	High	High	High	High		29000000	29000000	37000000	30000000	32000000	17000000	0.738	High	0.00197941	42.4975	6
O14641	Segment polarity protein dishevelled homolog DVL-2 [OS=Homo sapiens]	11.6848	4	11	4	736	78.899	6.02	High	High	High	High	High	High		45000000	51000000	57000000	46000000	32000000	38000000	0.292	High	0.00197941	42.449	4
O75554	WW domain-binding protein 4 [OS=Homo sapiens]	14.3617	5	13	5	376	42.481	5.57	High	High	High	High	High	High		75000000	64000000	51000000	30000000	4800000	24000000	1.054	High	0.00197941	42.4117	5
Q9UBU9-1	nuclear RNA export factor 1 [OS=Homo sapiens]	13.7318	6	13	6	619	70.139	8.51	High	High	High	High	High	High		27000000	31000000	32000000	23000000	18000000	20000000	0.468	High	0.00197941	42.2643	6
Q02447-1	transcription factor Sp3 [OS=Homo sapiens]	5.76184	3	11	3	781	81.876	5.26	High	High	High	Not Found	High	High		30000000	58000000	41000000		42000000	17000000	0.931	High	0.00197941	41.8369	3
Q32P44-2	Isoform 2 of Echinoderm microtubule-associated protein-like 3 [OS=Homo sapiens]	7.52454	4	12	4	917	97.927	8.97	High	High	High	High	High	High		33000000	38000000	46000000	28000000	18000000	19000000	0.207	High	0.00197941	41.6075	4
Q5RKV6	Exosome complex component MTR3 [OS=Homo sapiens]	16.1765	2	11	2	272	28.218	6.28	High	High	High	High	High	High		54000000	63000000	62000000	79000000	49000000	47000000	0.334	High	0.00197941	41.5813	2
Q86TB9	Protein PAT1 homolog 1 [OS=Homo sapiens]	5.32468	2	11	2	770	86.796	6.67	High	High	High	High	High	High		65000000	76000000	48000000	52000000	58000000	49000000	0.119	High	0.00197941	41.5379	2
O00299	chloride intracellular channel protein 1 [OS=Homo sapiens]	17.0124	3	12	3	241	26.906	5.17	High	High	High	High	High	High		96000000	91000000	87000000	92000000	96000000	46000000	0.501	High	0.00197941	41.5062	3
O60504-1	Vinexin [OS=Homo sapiens]	17.8838	7	11	7	671	75.295	9.45	High	High	High	Not Found	Not Found	Not Found	Phospho [T529(99.6)]	90000000	82000000	88000000				0.482	High	0.00197941	41.4353	7
Q14166	Tubulin--tyrosine ligase-like protein 12 [OS=Homo sapiens]	7.76398	4	12	4	644	74.356	5.53	High	High	High	High	High	High		58000000	83000000		32000000	41000000	32000000	0.292	High	0.00197941	41.4129	4
Q6ZSR9	Uncharacterized protein FLJ45252 [OS=Homo sapiens]	13.5211	3	13	3	355	37.953	5.26	High	High	High	High	High	High		130000000	50000000	69000000	41000000	37000000	74000000	0.501	High	0.00197941	41.3329	3
Q14676	Mediator of DNA damage checkpoint protein 1 [OS=Homo sapiens]	6.41455	6	11	6	2089	226.529	5.47	High	High	High	High	High	High		60000000	78000000	73000000	22000000	6300000	54000000	0.151	High	0.00197941	41.2318	6
O00233-1	26S proteasome non-ATPase regulatory subunit 9 [OS=Homo sapiens]	30.4933	6	14	6	223	24.667	6.95	High	High	High	Not Found	Not Found	Not Found		65000000	89000000	72000000				2.511	High	0.00197941	41.2255	6
Q8IWX8	Calcium homeostasis endoplasmic reticulum protein [OS=Homo sapiens]	7.53275	4	10	4	916	103.637	9.04	High	High	High	High	High	High		60000000	42000000	40000000	39000000	29000000	18000000	0.266	High	0.00197941	41.2164	4
Q13057-2	Isoform 2 of Bifunctional coenzyme A synthase [OS=Homo sapiens]	9.10624	3	12	3	593	65.299	7.64	High	High	High	High	High	High		130000000	30000000	49000000	25000000	19000000	50000000	0.292	High	0.00197941	41.1272	3
P29401-2	Isoform 2 of Transketolase [OS=Homo sapiens]	8.39937	3	13	3	631	68.77	7.52	High	High	High	High	High	High		42000000	41000000	41000000	26000000		25000000	0.205	High	0.00197941	41.115	3
Q13416	Origin recognition complex subunit 2 [OS=Homo sapiens]	8.83882	4	12	4	577	65.931	6.51	High	High	High	High	High	High		50000000	39000000	48000000		34000000	35000000	0.311	High	0.00197941	40.8045	4
P55735-3	Isoform 3 of Protein SEC13 homolog [OS=Homo sapiens]	11.1413	3	12	3	368	40.721	5.85	High	High	High	High	High	High		110000000	120000000	110000000	38000000	55000000	44000000	0.585	High	0.00197941	40.5808	3
O95218-1	Zinc finger Ran-binding domain-containing protein 2 [OS=Homo sapiens]	19.697	5	16	5	330	37.382	10.01	High	High	High	High	High	High	Phospho [S153(100)]	45000000	66000000	39000000	32000000	22000000	19000000	0.833	High	0.00197941	40.4046	5
Q9UKL0	REST corepressor 1 [OS=Homo sapiens]	8.71369	4	11	4	482	52.996	7.03	High	High	High	High	High	High		70000000	48000000	42000000	33000000	28000000	22000000	0.359	High	0.00197941	40.348	4
Q9BRT9	DNA replication complex GINS protein SLD5 [OS=Homo sapiens]	14.7982	2	10	2	223	26.03	4.98	High	High	High	High	High	High		69000000	65000000	47000000	31000000	53000000		0.389	High	0.00197941	40.2402	2
Q99832	T-complex protein 1 subunit eta [OS=Homo sapiens]	12.3389	5	13	5	543	59.329	7.65	High	High	High	High	High	High		47000000	68000000	40000000	37000000	25000000	33000000	0.377	High	0.00197941	40.0011	5
Q9BRJ6	Uncharacterized protein C7orf50 [OS=Homo sapiens]	28.866	4	9	4	194	22.07	9.64	High	High	High	High	High	High		81000000	58000000	110000000	21000000	50000000	32000000	1.31	High	0.00197941	39.7895	4
P62304	small nuclear ribonucleoprotein E [OS=Homo sapiens]	17.3913	2	13	2	92	10.797	9.44	High	High	High	High	High	High		260000000	270000000	690000000	370000000	300000000	420000000	2.162	High	0.00197941	39.5767	2
Q9Y4W2	Ribosomal biogenesis protein LAS1L [OS=Homo sapiens]	9.80926	6	13	6	734	83.013	4.73	High	Not Found	High	High	High	High		25000000		24000000	32000000	19000000	18000000	0.379	High	0.00197941	39.4429	6
P28482	mitogen-activated protein kinase 1 [OS=Homo sapiens]	22.2222	7	14	7	360	41.363	6.98	High	Not Found	High	Not Found	High	High	Phospho [T185(100); Y187(100)]	21000000		16000000		25000000	40000000	1.015	High	0.00197941	39.4247	7
Q06787-7	Isoform 7 of Fragile X mental retardation protein 1 [OS=Homo sapiens]	6.82927	3	12	1	615	69.137	7.23	High	Not Found	High	High	High	High		17000000		18000000	12000000	15000000	11000000	0.199	High	0.00197941	39.222	3
O95602	DNA-directed RNA polymerase I subunit RPA1 [OS=Homo sapiens]	5.87209	5	11	5	1720	194.687	7.03	Not Found	High	High	High	High	High			42000000	47000000	40000000	35000000	33000000	0.111	High	0.00197941	39.2088	5
Q6IN85	Serine/threonine-protein phosphatase 4 regulatory subunit 3A [OS=Homo sapiens]	11.4046	8	15	5	833	95.308	4.94	High	Not Found	High	High	High	High				28000000	94000000	62000000	55000000	0.468	High	0.0022194	39.1391	8
Q9BXB5	Oxysterol-binding protein-related protein 10 [OS=Homo sapiens]	10.0785	6	14	6	764	83.917	8.31	High	High	High	High	High	High		22000000	24000000	19000000	26000000	24000000	16000000	0.369	High	0.0022194	38.8663	6
Q9UGV2	protein NDRG3 [OS=Homo sapiens]	11.2	3	13	3	375	41.382	5.31	High	High	High	High	High	High		93000000	140000000	93000000	72000000	85000000	59000000	0.719	High	0.0022194	38.8148	3
Q9HAU5	Regulator of nonsense transcripts 2 [OS=Homo sapiens]	7.15409	6	12	6	1272	147.717	5.69	High	High	High	High	High	High		46000000	28000000	53000000	35000000	23000000	7600000	0.222	High	0.0022194	38.7344	6
Q7L523	Ras-related GTP-binding protein A [OS=Homo sapiens]	13.4185	4	14	4	313	36.543	7.72	High	High	High	High	High	High		52000000	58000000	68000000	42000000	35000000	38000000	0.668	High	0.0022194	38.6877	4
Q01167	Forkhead box protein K2 [OS=Homo sapiens]	11.0606	4	11	2	660	69.02	9.54	High	High	High	High	Not Found	High		54000000	52000000	50000000	17000000		26000000	0.403	High	0.0022194	38.61	4
P18621-3	Isoform 3 of 60S ribosomal protein L17 [OS=Homo sapiens]	22.807	5	12	5	228	26.356	10.1	High	High	High	High	High	High		38000000	43000000	50000000	61000000	19000000	37000000	1.512	High	0.0022194	38.5805	5
P35613	Basigin [OS=Homo sapiens]	8.83117	2	10	2	385	42.174	5.66	High	High	High	High	High	High		74000000	79000000	70000000	24000000	44000000	29000000	0.259	High	0.0022194	38.5507	2
Q5T3I0-3	Isoform 3 of G patch domain-containing protein 4 [OS=Homo sapiens]	14.6341	4	11	4	451	50.897	9.63	High	High	High	High	High	High		29000000	59000000	50000000	20000000	38000000	38000000	0.359	High	0.0022194	38.5142	4
Q9Y261-2	Isoform 2 of Hepatocyte nuclear factor 3-beta [OS=Homo sapiens]	8.85529	2	8	2	463	48.875	8.69	High	High	High	High	High	High		79000000	68000000	82000000	65000000	65000000	62000000	0.468	High	0.0022194	38.353	2
Q9NR50-1	Translation initiation factor eIF-2B subunit gamma [OS=Homo sapiens]	15.0442	5	13	5	452	50.208	6.47	High	High	High	High	High	High		52000000	51000000	75000000	38000000	39000000	64000000	0.532	High	0.0022194	38.3284	5
Q92878-2	Isoform 2 of DNA repair protein RAD50 [OS=Homo sapiens]	9.48407	8	13	8	1318	154.491	6.89	High	High	High	High	High	High		24000000	27000000	21000000	26000000	23000000	30000000	0.207	High	0.0022194	38.3192	8
P40855-1	Peroxisomal biogenesis factor 19 [OS=Homo sapiens]	26.087	4	9	4	299	32.786	4.34	High	High	High	Not Found	High	High		65000000	60000000	62000000		94000000	68000000	0.624	High	0.0022194	38.2323	4
Q8WUM0	Nuclear pore complex protein Nup133 [OS=Homo sapiens]	3.11419	2	10	2	1156	128.898	5.1	High	High	High	High	High	High		42000000	42000000	50000000	36000000	40000000	29000000	0.073	High	0.0022194	38.2191	2
Q9Y6X9-1	MORC family CW-type zinc finger protein 2 [OS=Homo sapiens]	3.00388	2	8	2	1032	117.75	8.38	High	High	High	High	High	High		110000000	130000000	75000000	55000000	57000000	69000000	0.076	High	0.0022194	38.1098	2
Q9H446	rwd domain-containing protein 1 [OS=Homo sapiens]	4.93827	3	13	3	243	27.922	4.2	High	High	High	High	High	High		67000000	85000000	53000000	29000000	30000000	24000000	1.512	High	0.0022194	38.1055	3
Q9NTM9	Copper homeostasis protein cutC homolog [OS=Homo sapiens]	26.7399	4	11	4	273	29.322	8.18	High	High	High	High	High	High		110000000	110000000	100000000	43000000	41000000	34000000	0.778	High	0.0022194	38.1035	4
P50579	methionine aminopeptidase 2 [OS=Homo sapiens]	13.3891	3	9	3	478	52.858	5.82	High	High	High	High	Not Found	Not Found		47000000	68000000	46000000	23000000			0.346	High	0.0022194	38.0636	3
P62714	serine/threonine-protein phosphatase 2A catalytic subunit beta isoform [OS=Homo sapiens]	16.1812	4	12	2	309	35.552	5.43	High	High	High	Not Found	Not Found	High		24000000	86000000	55000000			9700000	0.624	High	0.0022194	38.0307	4
Q96MW1	Coiled-coil domain-containing protein 43 [OS=Homo sapiens]	27.6786	3	10	3	224	25.233	4.92	High	High	High	High	High	High	Phospho [T139(100)]	140000000	160000000	110000000	75000000	94000000	110000000	0.874	High	0.0022194	38.0015	3
Q7Z7K6-1	Centromere protein V [OS=Homo sapiens]	20.7273	3	10	3	275	29.927	9.73	High	High	High	High	Not Found	High		30000000	46000000	57000000	36000000		39000000	0.54	High	0.0022194	37.8622	3
Q96B36-3	Isoform 3 of Proline-rich AKT1 substrate 1 [OS=Homo sapiens]	15.5797	4	10	4	276	29.244	4.73	High	High	Not Found	High	High	High		110000000	210000000		49000000	34000000	21000000	2.511	High	0.0022194	37.777	4
Q15181	Inorganic pyrophosphatase [OS=Homo sapiens]	28.7197	5	10	5	289	32.639	5.86	High	High	High	High	High	Not Found		63000000	68000000	59000000	14000000	44000000		0.778	High	0.0022194	37.7057	5
Q96KR1	Zinc finger RNA-binding protein [OS=Homo sapiens]	7.16946	5	12	5	1074	116.939	9.04	High	High	High	High	High	High		27000000	32000000	20000000	24000000	18000000	28000000	0.265	High	0.0022194	37.3268	5
Q14493-1	Histone RNA hairpin-binding protein [OS=Homo sapiens]	15.1852	4	10	4	270	31.266	7.47	High	High	High	High	High	High		77000000	87000000	79000000	51000000	25000000	40000000	0.931	High	0.0022194	37.2968	4
Q9Y3Q8	TSC22 domain family protein 4 [OS=Homo sapiens]	10.6329	2	10	2	395	41.001	7.21	High	High	High	High	Not Found	High		45000000	52000000	45000000	49000000		30000000	0.233	High	0.0022194	37.1893	2
P52597	Heterogeneous nuclear ribonucleoprotein F [OS=Homo sapiens]	14.6988	4	11	3	415	45.643	5.58	High	High	High	High	Not Found	Not Found		33000000	42000000	32000000	30000000			0.65	High	0.0022194	37.1818	4
Q15061	WD repeat-containing protein 43 [OS=Homo sapiens]	5.46529	2	11	2	677	74.843	5.57	High	High	High	High	High	High		90000000	89000000	26000000	46000000	19000000	68000000	0.119	High	0.0022194	37.1007	2
Q9Y221-1	60S ribosome subunit biogenesis protein NIP7 homolog [OS=Homo sapiens]	29.4444	3	11	3	180	20.449	8.51	High	High	High	High	High	High		58000000	86000000	51000000	33000000	51000000	51000000	1.31	High	0.0022194	37.0755	3
Q15054	DNA polymerase delta subunit 3 [OS=Homo sapiens]	15.6652	5	13	5	466	51.368	9.35	High	High	High	High	High	High		38000000	46000000	43000000	27000000	28000000	25000000	0.509	High	0.0022194	36.9541	5
Q8WUF5	RelA-associated inhibitor [OS=Homo sapiens]	5.91787	3	11	3	828	89.036	6.81	High	High	High	High	High	High		23000000	37000000	18000000	33000000	30000000	18000000	0.184	High	0.0022194	36.9487	3
P30876	DNA-directed RNA polymerase II subunit RPB2 [OS=Homo sapiens]	7.06985	6	12	6	1174	133.811	6.87	High	High	High	High	High	High		17000000	35000000	30000000	29000000	18000000	20000000	0.208	High	0.0022194	36.9065	6
Q9Y450-1	HBS1-like protein [OS=Homo sapiens]	13.0117	5	11	5	684	75.426	6.61	High	High	Not Found	High	High	High		61000000	210000000		35000000	26000000	52000000	0.369	High	0.0022194	36.847	5
Q8NAF0	Zinc finger protein 579 [OS=Homo sapiens]	4.62633	2	10	2	562	60.471	8.69	High	Not Found	High	High	High	High		61000000		100000000	47000000	12000000	14000000	0.166	High	0.0022194	36.7963	2
P80303	Nucleobindin-2 [OS=Homo sapiens]	12.8571	5	11	5	420	50.164	5.12	High	High	High	Not Found	High	Not Found		38000000	53000000	42000000		20000000		0.616	High	0.0022194	36.7758	5
Q8IXK0-5	Isoform 5 of Polyhomeotic-like protein 2 [OS=Homo sapiens]	7.21769	4	13	4	859	90.756	8.69	High	High	High	High	High	High		69000000	100000000	58000000	75000000	67000000	100000000	0.45	High	0.0022194	36.6964	4
P81605-2	Isoform 2 of Dermcidin [OS=Homo sapiens]	20.6612	3	12	3	121	12.406	7.97	High	High	High	High	Not Found	High		360000000	350000000	190000000	77000000		76000000	2.162	High	0.0022194	36.5504	3
Q99460	26S proteasome non-ATPase regulatory subunit 1 [OS=Homo sapiens]	11.7524	7	12	7	953	105.769	5.39	High	High	High	High	High	High		23000000	14000000	56000000	89000000	18000000	16000000	0.341	High	0.0022194	36.2875	7
Q86WR0	Coiled-coil domain-containing protein 25 [OS=Homo sapiens]	29.8077	5	12	5	208	24.463	6.8	High	High	High	High	High	High		81000000	84000000	79000000	27000000	49000000	43000000	1.054	High	0.0022194	36.276	5
Q9UK59	lariat debranching enzyme [OS=Homo sapiens]	16.7279	5	11	5	544	61.516	5.47	Not Found	High	Not Found	High	High	High			53000000		19000000	36000000	51000000	0.638	High	0.0022194	36.2409	5
C9JLW8	Mapk-regulated corepressor-interacting protein 1 [OS=Homo sapiens]	40.2062	4	11	4	97	10.914	9.41	High	High	High	High	High	High		87000000	100000000	89000000	21000000	33000000	31000000	1.783	High	0.0022194	36.2252	4
P41252	isoleucine--tRNA ligase, cytoplasmic [OS=Homo sapiens]	6.73534	7	12	7	1262	144.406	6.15	High	High	Not Found	High	High	High		44000000	35000000		32000000	31000000	26000000	0.267	High	0.0022194	36.1494	7
Q9NWV8	BRISC and BRCA1-A complex member 1 [OS=Homo sapiens]	13.0699	3	9	3	329	36.537	4.64	High	High	High	High	High	High		42000000	75000000	90000000	55000000	30000000	35000000	0.438	High	0.0022194	36.1199	3
Q9BVG4	Protein PBDC1 [OS=Homo sapiens]	27.4678	6	12	6	233	26.041	4.79	High	High	High	High	Not Found	Not Found		97000000	170000000	120000000	10000000			1.929	High	0.0022194	36.0855	6
Q13951-2	Isoform 2 of Core-binding factor subunit beta [OS=Homo sapiens]	24.5989	3	10	3	187	21.978	5.58	High	Not Found	High	High	High	High		42000000		50000000	21000000	17000000	21000000	0.468	High	0.0022194	36.0484	3
P62913	60S ribosomal protein L11 [OS=Homo sapiens]	15.7303	2	11	2	178	20.24	9.6	High	High	High	High	High	High		130000000	140000000	140000000	140000000	120000000	87000000	0.668	High	0.0022194	36.0152	2
Q96A49	Synapse-associated protein 1 [OS=Homo sapiens]	23.8636	5	10	5	352	39.909	4.53	High	High	High	High	High	High		26000000	23000000	18000000	32000000	19000000	23000000	0.833	High	0.0022194	36.0006	5
Q8N129	Protein canopy homolog 4 [OS=Homo sapiens]	28.2258	4	10	4	248	28.292	4.64	High	High	High	High	High	High		79000000	69000000	93000000	42000000	32000000	32000000	1.154	High	0.0022194	35.9052	4
Q8N5A5-1	Zinc finger CCCH-type with G patch domain-containing protein [OS=Homo sapiens]	8.85122	4	13	4	531	57.324	5.43	High	High	High	High	High	High		57000000	43000000	40000000	21000000	22000000	23000000	0.322	High	0.0022194	35.9051	4
Q9UH62	Armadillo repeat-containing X-linked protein 3 [OS=Homo sapiens]	19.5251	5	11	5	379	42.474	8.37	High	High	High	High	Not Found	High		36000000	28000000	66000000	34000000		23000000	0.778	High	0.0022194	35.6728	5
P35637-1	RNA-binding protein FUS [OS=Homo sapiens]	6.27376	4	12	2	526	53.394	9.36	High	High	High	Not Found	Not Found	Not Found		66000000	84000000	62000000				0.668	High	0.0022194	35.6106	4
Q8IZ21-2	Isoform 2 of Phosphatase and actin regulator 4 [OS=Homo sapiens]	13.0618	5	9	5	712	79.081	6.73	High	High	High	High	Not Found	High		45000000	41000000	49000000	25000000		30000000	0.307	High	0.0022194	35.5413	5
Q9BSJ2-4	Isoform 3 of Gamma-tubulin complex component 2 [OS=Homo sapiens]	7.41935	5	11	5	930	105.561	7.08	High	High	High	High	Not Found	High		28000000	30000000	12000000	21000000		22000000	0.212	High	0.0022194	35.4351	5
Q13884	Beta-1-syntrophin [OS=Homo sapiens]	10.0372	3	9	3	538	58.025	8.63	High	High	High	High	High	High	Phospho [S87(100)]	83000000	86000000	32000000	50000000	46000000	58000000	0.301	High	0.0022194	35.4349	3
Q3MHD2-2	Isoform 2 of Protein LSM12 homolog [OS=Homo sapiens]	18.1818	3	13	3	198	21.985	6.9	High	High	High	High	High	High		140000000	93000000	120000000	70000000	96000000	92000000	0.874	High	0.0022194	34.9662	3
Q9Y295	developmentally-regulated GTP-binding protein 1 [OS=Homo sapiens]	13.3515	4	12	4	367	40.517	8.9	High	High	High	High	High	High		69000000	67000000	66000000	45000000	47000000	42000000	0.425	High	0.0022194	34.9094	4
P18124	60S ribosomal protein L7 [OS=Homo sapiens]	16.129	3	11	3	248	29.207	10.65	High	High	High	High	High	High		50000000	49000000	55000000	60000000	28000000	48000000	0.778	High	0.0022194	34.8982	3
O60313-2	Isoform 2 of Dynamin-like 120 kDa protein, mitochondrial [OS=Homo sapiens]	13.34	9	12	9	997	115.812	7.87	High	High	Not Found	High	High	High		8100000	24000000		29000000	19000000	24000000	0.35	High	0.0022194	34.8931	9
Q14671-3	Isoform 3 of Pumilio homolog 1 [OS=Homo sapiens]	5.63973	4	9	3	1188	126.607	6.84	High	High	High	High	High	High		45000000	34000000	51000000	36000000	37000000	37000000	0.227	High	0.0022194	34.867	4
Q9UPN6-2	Isoform 2 of Protein SCAF8 [OS=Homo sapiens]	6.88108	7	11	7	1337	147.254	8.38	High	High	High	High	High	High		30000000	46000000	43000000	36000000	16000000	14000000	0.327	High	0.0022194	34.7749	7
O00231-2	Isoform 2 of 26S proteasome non-ATPase regulatory subunit 11 [OS=Homo sapiens]	16.3121	5	10	5	423	47.505	6.48	High	High	High	High	High	Not Found		65000000	59000000	78000000	29000000	42000000		0.433	High	0.0022194	34.6994	5
Q659C4-1	La-related protein 1B [OS=Homo sapiens]	2.62582	2	10	1	914	105.257	7.61	Not Found	High	High	High	Not Found	High			17000000	15000000	14000000		10000000	0.089	High	0.0022194	34.6815	2
P62306	Small nuclear ribonucleoprotein F [OS=Homo sapiens]	24.4186	3	11	3	86	9.719	4.67	High	High	High	High	High	High		220000000	160000000	230000000	140000000	73000000	76000000	2.981	High	0.0022194	34.4861	3
Q969E4	transcription elongation factor A protein-like 3 [OS=Homo sapiens]	44	6	10	6	200	22.489	4.92	High	High	High	High	High	High	Phospho [S30(100)]; Acetyl [K3(100)]	55000000	70000000	94000000	73000000	50000000	52000000	1.512	High	0.0022194	34.4519	6
Q9ULX3	RNA-binding protein NOB1 [OS=Homo sapiens]	8.73786	3	12	3	412	46.646	7.18	High	High	High	High	High	High		51000000	56000000	54000000	50000000	51000000	50000000	0.445	High	0.0022194	34.3644	3
Q9BX40	protein LSM14 homolog B [OS=Homo sapiens]	9.87013	2	10	2	385	42.045	9.69	High	High	High	High	Not Found	High		64000000	43000000	56000000	65000000		39000000	0.259	High	0.0022194	34.3479	2
Q9NW82	WD repeat-containing protein 70 [OS=Homo sapiens]	17.1254	7	11	7	654	73.155	6.33	High	Not Found	High	High	High	High		22000000		30000000	60000000	31000000	28000000	0.528	High	0.0022194	34.1804	7
Q9UPN7	Serine/threonine-protein phosphatase 6 regulatory subunit 1 [OS=Homo sapiens]	2.15664	1	6	1	881	96.664	4.55	High	High	High	High	High	High		63000000	70000000	63000000	59000000	44000000	46000000	0.061	High	0.0022194	34.1787	1
Q8WUA4-1	General transcription factor 3C polypeptide 2 [OS=Homo sapiens]	10.5379	6	10	6	911	100.616	7.31	High	Not Found	High	High	High	High		50000000		22000000	39000000	17000000	33000000	0.369	High	0.0022194	34.1455	6
P61604	10 kDa heat shock protein, mitochondrial [OS=Homo sapiens]	37.2549	3	11	3	102	10.925	8.92	High	High	High	High	Not Found	Not Found		100000000	100000000	93000000	18000000			0.995	High	0.0022194	34.0814	3
P46781	40S ribosomal protein S9 [OS=Homo sapiens]	21.134	5	12	5	194	22.578	10.65	High	High	High	High	High	High		39000000	60000000		47000000	39000000	37000000	1.276	High	0.0022194	34.0505	5
Q5SY16	Polynucleotide 5'-hydroxyl-kinase NOL9 [OS=Homo sapiens]	7.40741	3	9	3	702	79.272	9.13	High	High	High	High	High	High		69000000	120000000	65000000	67000000	68000000	56000000	0.28	High	0.0022194	34.0417	3
Q6P2E9-1	Enhancer of mRNA-decapping protein 4 [OS=Homo sapiens]	3.56888	3	9	3	1401	151.567	5.86	High	High	High	High	High	High		30000000	42000000	19000000	36000000	32000000	19000000	0.11	High	0.0022194	33.9726	3
Q04726-5	Isoform 5 of Transducin-like enhancer protein 3 [OS=Homo sapiens]	8.45254	4	12	4	769	83.063	7.2	High	High	High	High	High	High		58000000	59000000	42000000	47000000	34000000	32000000	0.259	High	0.0022194	33.8071	4
P52292	Importin subunit alpha-1 [OS=Homo sapiens]	8.31758	3	11	3	529	57.826	5.4	High	Not Found	High	High	High	High		32000000		47000000	48000000	35000000	27000000	0.269	High	0.0022194	33.7508	3
Q96M27-2	Isoform 2 of Protein PRRC1 [OS=Homo sapiens]	13.3621	5	8	5	464	48.495	5.39	High	High	Not Found	High	High	High		29000000	89000000		120000000	98000000	7900000	1.683	High	0.0022194	33.7194	5
P62263	40S ribosomal protein S14 [OS=Homo sapiens]	18.543	4	10	4	151	16.263	10.05	High	High	High	High	High	High		37000000	31000000	48000000	67000000	21000000	34000000	2.728	High	0.0022194	33.6551	4
P14635	G2/mitotic-specific cyclin-B1 [OS=Homo sapiens]	9.46882	3	8	3	433	48.306	7.47	High	High	High	High	High	High		84000000	73000000	30000000	53000000	65000000	44000000	0.369	High	0.0022194	33.5885	3
Q96FV9-1	THO complex subunit 1 [OS=Homo sapiens]	15.5251	8	12	8	657	75.619	4.98	High	High	High	High	High	High		44000000	33000000	29000000	40000000	25000000	17000000	0.658	High	0.0022194	33.5688	8
O14639-1	Actin-binding LIM protein 1 [OS=Homo sapiens]	11.4396	5	11	5	778	87.631	8.59	High	High	High	High	Not Found	High		19000000	16000000	28000000	43000000		32000000	0.243	High	0.0022194	33.5142	5
Q9NPF4	Probable tRNA N6-adenosine threonylcarbamoyltransferase [OS=Homo sapiens]	14.3284	3	11	3	335	36.403	6.35	High	High	High	High	High	High		22000000	38000000	35000000	25000000	26000000	23000000	0.438	High	0.0022194	33.3511	3
Q9BZ67	FERM domain-containing protein 8 [OS=Homo sapiens]	16.3793	6	11	6	464	51.186	6.23	Not Found	High	High	High	High	Not Found			28000000	18000000	38000000	99000000		0.738	High	0.0022194	33.3318	6
O00743	Serine/threonine-protein phosphatase 6 catalytic subunit [OS=Homo sapiens]	21.6393	6	12	6	305	35.121	5.69	High	High	High	High	Not Found	Not Found		70000000	65000000	42000000	40000000			0.931	High	0.0022194	33.2947	6
O60678	protein arginine N-methyltransferase 3 [OS=Homo sapiens]	8.6629	4	11	4	531	59.838	5.35	High	High	High	High	High	High		42000000	28000000	33000000	24000000	18000000	21000000	0.407	High	0.0022194	33.2731	4
Q96T51	RUN and FYVE domain-containing protein 1 [OS=Homo sapiens]	10.8757	5	11	5	708	79.767	5.74	High	High	Not Found	High	High	High		57000000	35000000		30000000	17000000	17000000	0.233	High	0.0022194	33.2726	5
P17980	26S protease regulatory subunit 6A [OS=Homo sapiens]	16.4009	5	12	5	439	49.172	5.24	High	High	High	High	High	High		34000000	76000000	140000000	53000000	45000000	42000000	0.532	High	0.0022194	33.2723	5
Q13155	aminoacyl tRNA synthase complex-interacting multifunctional protein 2 [OS=Homo sapiens]	17.1875	3	9	3	320	35.326	8.22	High	High	High	High	High	High		76000000	50000000	59000000	61000000	39000000	59000000	0.413	High	0.0022194	33.2568	3
Q9BUH6	Protein PAXX [OS=Homo sapiens]	21.0784	3	11	3	204	21.626	5.48	High	High	High	High	High	High	Phospho [S152(100)]	80000000	65000000	76000000	63000000	61000000	48000000	0.638	High	0.0022194	33.1332	3
Q13671	ras and Rab interactor 1 [OS=Homo sapiens]	10.4725	4	11	4	783	84.047	8.02	High	High	High	High	High	High		44000000	41000000	49000000	38000000	35000000	35000000	0.252	High	0.0022194	33.0562	4
Q6NZY4	Zinc finger CCHC domain-containing protein 8 [OS=Homo sapiens]	6.36492	3	10	3	707	78.529	4.87	High	High	High	High	High	High		87000000	45000000	49000000	31000000	70000000	53000000	0.194	High	0.0022194	33.0541	3
P62328	Thymosin beta-4 [OS=Homo sapiens]	43.1818	3	10	3	44	5.05	5.06	High	High	High	Not Found	Not Found	Not Found		62000000	56000000	72000000				9	High	0.0022194	32.9193	3
Q9BVI4	Nucleolar complex protein 4 homolog [OS=Homo sapiens]	9.30233	3	9	3	516	58.431	7.49	High	High	High	High	High	High		45000000	34000000	47000000	34000000	81000000	30000000	0.269	High	0.0022194	32.7484	3
O43237	Cytoplasmic dynein 1 light intermediate chain 2 [OS=Homo sapiens]	20.7317	6	10	6	492	54.066	6.38	Not Found	High	High	High	High	High			60000000	90000000	47000000	91000000	39000000	0.61	High	0.0022194	32.6036	6
Q96P11-4	Isoform 4 of Probable 28S rRNA (cytosine-C(5))-methyltransferase [OS=Homo sapiens]	13.1915	5	11	5	470	51.029	8.65	High	High	High	High	Not Found	High		45000000	73000000	40000000	59000000		33000000	0.487	High	0.0022194	32.5613	5
Q14527	Helicase-like transcription factor [OS=Homo sapiens]	8.91972	7	12	7	1009	113.857	8.6	High	Not Found	High	High	High	High		28000000		17000000	20000000	24000000	21000000	0.297	High	0.0022194	32.5336	7
Q7RTV0	PHD finger-like domain-containing protein 5A [OS=Homo sapiens]	34.5455	4	10	4	110	12.397	8.41	High	High	High	High	High	High		56000000	45000000	58000000	33000000	31000000	38000000	2.162	High	0.0022194	32.513	4
P11441	Ubiquitin-like protein 4A [OS=Homo sapiens]	20.3822	3	11	3	157	17.766	8.66	High	High	High	High	Not Found	High		56000000	57000000	44000000	30000000		21000000	0.701	High	0.0022194	32.5109	3
Q9BUL5-1	PHD finger protein 23 [OS=Homo sapiens]	17.866	4	11	4	403	43.791	5.78	High	High	High	Not Found	High	Not Found		58000000	56000000	65000000		35000000		0.668	High	0.0022194	32.4908	4
Q9NVU7	Protein SDA1 homolog [OS=Homo sapiens]	5.96798	4	12	4	687	79.82	9.25	High	High	High	High	High	Not Found		53000000	50000000	39000000	36000000	28000000		0.315	High	0.0022194	32.3596	4
Q6P2Q9	Pre-mRNA-processing-splicing factor 8 [OS=Homo sapiens]	2.31263	4	10	4	2335	273.427	8.84	Not Found	High	High	High	High	High			43000000	32000000	43000000	44000000	28000000	0.065	High	0.0022194	32.0641	4
P46013	Antigen KI-67 [OS=Homo sapiens]	1.87346	4	11	4	3256	358.474	9.45	High	High	High	High	High	High		75000000	46000000	73000000	53000000	75000000	79000000	0.045	High	0.0022194	32.0472	4
P15531-2	Isoform 2 of Nucleoside diphosphate kinase A [OS=Homo sapiens]	24.2938	3	11	1	177	19.641	5.58	High	Not Found	Not Found	Not Found	Not Found	High		30000000					25000000	0.874	High	0.0022194	31.9601	3
Q9Y570-4	Isoform 4 of Protein phosphatase methylesterase 1 [OS=Homo sapiens]	16	4	8	4	400	43.842	5.85	High	High	High	High	High	High		10000000	44000000	27000000	41000000	42000000	45000000	0.52	High	0.0022194	31.9282	4
O95352	Ubiquitin-like modifier-activating enzyme ATG7 [OS=Homo sapiens]	7.11238	4	12	4	703	77.909	6.24	High	High	High	High	High	High		19000000	44000000	25000000	21000000	52000000	18000000	0.233	High	0.0022194	31.8418	4
Q99829	Copine-1 [OS=Homo sapiens]	4.65549	2	11	2	537	59.022	5.83	High	High	High	High	High	High		63000000	67000000	32000000	24000000	70000000	43000000	0.212	High	0.0022194	31.7765	2
Q96AG4	Leucine-rich repeat-containing protein 59 [OS=Homo sapiens]	22.1498	5	10	5	307	34.909	9.57	High	High	High	High	High	High		31000000	40000000	42000000	23000000	27000000	43000000	0.896	High	0.0022194	31.6403	5
Q92522	Histone H1x [OS=Homo sapiens]	17.3709	4	11	4	213	22.474	10.76	High	High	High	Not Found	High	High		87000000	88000000	62000000		32000000	17000000	1.276	High	0.0022194	31.6348	4
Q8TEW0	Partitioning defective 3 homolog [OS=Homo sapiens]	5.97345	6	11	6	1356	151.33	7.68	High	Not Found	High	High	High	High		28000000		22000000	29000000	8600000	21000000	0.214	High	0.0022194	31.5999	6
Q01581	hydroxymethylglutaryl-CoA synthase, cytoplasmic [OS=Homo sapiens]	11.7308	3	7	3	520	57.257	5.41	Not Found	High	Not Found	High	High	High	Phospho [S495(100)]		46000000		39000000	37000000	45000000	0.292	High	0.0022194	31.5967	3
P50613	Cyclin-dependent kinase 7 [OS=Homo sapiens]	19.9422	5	10	5	346	39.014	8.47	High	High	High	High	High	High		56000000	56000000	47000000	27000000	41000000	20000000	0.778	High	0.0022194	31.4389	5
O00418	Eukaryotic elongation factor 2 kinase [OS=Homo sapiens]	6.75862	3	8	3	725	82.092	5.33	High	High	High	High	High	High		52000000	54000000	36000000	29000000	29000000	31000000	0.158	High	0.0022194	31.3496	3
P46778	60S ribosomal protein L21 [OS=Homo sapiens]	16.25	2	9	2	160	18.553	10.49	High	High	High	High	High	High		68000000	99000000	66000000	58000000	76000000	60000000	0.668	High	0.0022194	31.3313	2
Q92733	proline-rich protein PRCC [OS=Homo sapiens]	14.664	4	9	4	491	52.386	5.1	High	High	High	High	High	Not Found	Phospho [S157(100); S159(100)]	57000000	100000000	59000000	31000000	34000000		0.624	High	0.0022194	31.3245	4
Q9BUR4	Telomerase Cajal body protein 1 [OS=Homo sapiens]	14.2336	5	10	5	548	59.272	4.58	High	High	High	Not Found	High	High		32000000	46000000	44000000		32000000	19000000	0.585	High	0.0022194	31.3072	5
Q9BRP1	Programmed cell death protein 2-like [OS=Homo sapiens]	12.0112	2	10	2	358	39.391	4.86	High	High	High	High	High	High		62000000	69000000	62000000	68000000	44000000	37000000	0.292	High	0.0022194	31.2192	2
P26373-1	60S ribosomal protein L13 [OS=Homo sapiens]	18.4834	3	10	3	211	24.247	11.65	High	High	High	High	High	High		120000000	120000000	76000000	100000000	57000000	84000000	0.638	High	0.0022194	31.1278	3
P46736	Lys-63-specific deubiquitinase BRCC36 [OS=Homo sapiens]	20.5696	5	10	5	316	36.049	5.92	High	High	High	High	Not Found	High		63000000	41000000	70000000	36000000		26000000	0.833	High	0.0022194	31.1243	5
Q86UU0	B-cell CLL/lymphoma 9-like protein [OS=Homo sapiens]	3.86925	4	10	4	1499	157.027	8.63	High	High	High	High	Not Found	High		36000000	26000000	28000000	31000000		20000000	0.198	High	0.0022194	31.0862	4
P24941-1	cyclin-dependent kinase 2 [OS=Homo sapiens]	27.5168	5	10	4	298	33.908	8.68	Not Found	Not Found	High	Not Found	Not Found	High				43000000			13000000	0.931	High	0.0022194	31.0492	5
P46776	60S ribosomal protein L27a [OS=Homo sapiens]	16.2162	2	10	2	148	16.551	11	High	High	High	High	High	High		86000000	85000000	72000000	57000000	56000000	47000000	1.371	High	0.0022194	30.9849	2
P41743	Protein kinase c iota type [OS=Homo sapiens]	3.18792	1	6	1	596	68.218	5.85	High	High	High	High	High	High		65000000	67000000	75000000	54000000	46000000	39000000	0.086	High	0.0022194	30.9219	1
Q96KC8	DnaJ homolog subfamily C member 1 [OS=Homo sapiens]	9.9278	4	10	4	554	63.843	8.63	High	High	High	High	Not Found	High		28000000	43000000	23000000	47000000		38000000	0.322	High	0.0022194	30.8459	4
Q6P6C2-2	RNA demethylase ALKBH5 [OS=Homo sapiens]	16.4975	5	10	5	394	44.229	9.09	High	High	High	Not Found	High	High		33000000	25000000	28000000		29000000	17000000	0.688	High	0.0022194	30.778	5
Q9UPN9-1	E3 ubiquitin-protein ligase TRIM33 [OS=Homo sapiens]	8.16327	6	9	6	1127	122.456	6.67	High	High	High	High	High	High		64000000	20000000	78000000	20000000	32000000	14000000	0.269	High	0.0022194	30.7722	6
Q9BW71-1	HIRA-interacting protein 3 [OS=Homo sapiens]	18.3453	6	10	6	556	61.92	8.54	High	High	High	Not Found	High	High	Phospho [S196(100); S199(100)]	45000000	22000000	33000000		25000000	25000000	0.501	High	0.0022194	30.6501	6
Q8IXQ4	GPALPP motifs-containing protein 1 [OS=Homo sapiens]	16.7647	6	10	6	340	38.119	5.41	High	High	High	Not Found	Not Found	Not Found		54000000	76000000	34000000				1.069	High	0.0022194	30.5198	6
Q92917	G patch domain and KOW motifs-containing protein [OS=Homo sapiens]	12.1849	3	9	3	476	52.197	6.15	High	High	High	High	High	Not Found		25000000	39000000	30000000	23000000	29000000		0.241	High	0.0022194	30.3719	3
Q8TF74	WAS/WASL-interacting protein family member 2 [OS=Homo sapiens]	23.6364	5	8	5	440	46.26	10.93	High	High	High	Not Found	High	Not Found		64000000	42000000	48000000		28000000		0.468	High	0.0022194	30.3349	5
Q9UBW8	COP9 signalosome complex subunit 7a [OS=Homo sapiens]	15.6364	3	7	3	275	30.258	8.22	High	High	Not Found	High	High	Not Found		28000000	22000000		34000000	32000000		0.501	High	0.0022194	30.3273	3
O75340	programmed cell death protein 6 [OS=Homo sapiens]	18.8482	3	10	3	191	21.855	5.4	High	High	High	High	High	High		150000000	150000000	83000000	60000000	56000000	58000000	0.874	High	0.0022194	30.3016	3
Q9Y2Z0-1	Protein SGT1 homolog [OS=Homo sapiens]	12.0548	3	9	3	365	40.998	5.16	Not Found	High	High	High	High	High			43000000	130000000	75000000	69000000	58000000	0.334	High	0.0022194	30.1959	3
Q5VV41-1	rho guanine nucleotide exchange factor 16 [OS=Homo sapiens]	7.47532	3	9	3	709	80.055	7.36	High	High	High	High	High	High		27000000	34000000	48000000	29000000	20000000	21000000	0.194	High	0.0022194	30.098	3
Q9P270	SLAIN motif-containing protein 2 [OS=Homo sapiens]	11.8761	4	10	4	581	62.505	9.45	High	High	High	High	High	High		33000000	36000000	27000000	53000000	17000000	34000000	0.292	High	0.0022194	30.0714	4
P13693	Translationally-controlled tumor protein [OS=Homo sapiens]	15.6977	2	9	2	172	19.583	4.93	High	High	High	Not Found	Not Found	High		73000000	84000000	82000000			25000000	1.154	High	0.0022194	29.9903	2
P13861	cAMP-dependent protein kinase type II-alpha regulatory subunit [OS=Homo sapiens]	15.5941	5	11	5	404	45.49	5.07	High	High	High	High	High	High		21000000	56000000	24000000	34000000	3500000	22000000	0.557	High	0.0022194	29.9704	5
Q8WUQ7-2	Isoform 2 of Cactin [OS=Homo sapiens]	4.49198	3	7	3	935	107.871	9.42	High	High	High	High	High	Not Found		77000000	42000000	45000000	29000000	7600000		0.158	High	0.0022194	29.9495	3
P26599-3	Isoform 3 of Polypyrimidine tract-binding protein 1 [OS=Homo sapiens]	7.54039	3	9	3	557	59.596	9.16	High	Not Found	High	High	High	Not Found		40000000		37000000	58000000	27000000		0.445	High	0.0022194	29.7426	3
O95831-1	Apoptosis-inducing factor 1, mitochondrial [OS=Homo sapiens]	9.78793	4	10	4	613	66.859	8.95	High	High	High	High	High	High				23000000	8500000	19000000	17000000	0.322	High	0.0022194	29.7254	4
P61916	Epididymal secretory protein E1 [OS=Homo sapiens]	31.7881	4	11	4	151	16.559	7.65	High	High	High	Not Found	Not Found	Not Found		280000000	270000000	300000000				2.162	High	0.0022194	29.6403	4
O00499	Myc box-dependent-interacting protein 1 [OS=Homo sapiens]	6.23946	3	12	3	593	64.659	5.06	High	High	High	High	High	High	Phospho [S331(99.2)]	40000000	48000000	40000000	24000000	38000000	40000000	0.259	High	0.0022194	29.5532	3
Q92620	Pre-mRNA-splicing factor ATP-dependent RNA helicase PRP16 [OS=Homo sapiens]	5.05297	3	7	3	1227	140.415	6.54	Not Found	Not Found	Not Found	High	High	High					43000000	27000000	20000000	0.102	High	0.0022194	29.4918	3
P63272	Transcription elongation factor Spt4 [OS=Homo sapiens]	27.3504	3	8	3	117	13.185	8.06	Not Found	High	High	High	High	High			34000000	48000000		28000000	27000000	3.642	High	0.0022194	29.3541	3
Q9GZT3-1	SRA stem-loop-interacting RNA-binding protein, mitochondrial [OS=Homo sapiens]	34.8624	3	10	3	109	12.341	10.24	Not Found	High	High	High	High	High			75000000	84000000	39000000	34000000	38000000	0.874	High	0.0022194	29.3406	3
Q9BXY0	Protein MAK16 homolog [OS=Homo sapiens]	14.3333	3	8	3	300	35.347	5.38	High	High	High	High	High	High		41000000	86000000	79000000	55000000	27000000	27000000	0.719	High	0.0022194	29.1076	3
Q99590-1	protein SCAF11 [OS=Homo sapiens]	4.78469	5	9	5	1463	164.551	8.41	High	High	High	Not Found	High	High		42000000	36000000	73000000		16000000	11000000	0.189	High	0.0022194	29.1034	5
P22392-2	Isoform 3 of Nucleoside diphosphate kinase B [OS=Homo sapiens]	25.4682	3	10	1	267	30.118	8.92	Not Found	High	Not Found	Not Found	Not Found	Not Found			48000000					0.389	High	0.0022194	29.0374	3
Q9H2H8-1	peptidyl-prolyl cis-trans isomerase-like 3 [OS=Homo sapiens]	34.1615	4	7	4	161	18.143	6.79	Not Found	Not Found	High	High	High	High				98000000	120000000	120000000	67000000	1.031	High	0.0022194	29.0025	4
Q9NWB6	Arginine and glutamate-rich protein 1 [OS=Homo sapiens]	12.8205	4	12	4	273	33.197	10.35	High	High	High	High	High	High	Phospho [S77(99.2)]	210000000	380000000	430000000	260000000	180000000	210000000	0.848	High	0.0022194	28.887	4
Q99575	Ribonucleases P/MRP protein subunit pop1 [OS=Homo sapiens]	8.00781	5	9	5	1024	114.636	9.22	Not Found	High	High	High	High	High			28000000	40000000	11000000	24000000	18000000	0.201	High	0.0022194	28.8276	5
Q9BR61	Acyl-CoA-binding domain-containing protein 6 [OS=Homo sapiens]	18.7943	4	8	4	282	31.131	5.11	High	High	High	High	Not Found	High		43000000	40000000	87000000	28000000		28000000	0.848	High	0.0022194	28.6459	4
Q2M2I8-1	AP2-associated protein kinase 1 [OS=Homo sapiens]	4.9948	3	8	3	961	103.821	6.6	High	High	High	High	High	High		54000000	66000000	80000000	55000000		33000000	0.158	High	0.0022194	28.6445	3
Q9BU76-1	Multiple myeloma tumor-associated protein 2 [OS=Homo sapiens]	14.0684	3	11	3	263	29.394	10.02	High	High	High	High	High	High		44000000	39000000	40000000	21000000	21000000	17000000	0.501	High	0.0022194	28.5891	3
Q96T60	Bifunctional polynucleotide phosphatase/kinase [OS=Homo sapiens]	9.40499	4	10	4	521	57.04	8.46	Not Found	High	High	High	High	High			45000000	53000000	36000000	25000000	27000000	0.311	High	0.0022194	28.5164	4
P41208	centrin-2 [OS=Homo sapiens]	43.0233	4	7	4	172	19.726	5	High	High	High	Not Found	High	High	Phospho [S20(100)]	58000000	47000000	56000000		60000000	65000000	1.512	High	0.0022194	28.5129	4
O14497	AT-rich interactive domain-containing protein 1A [OS=Homo sapiens]	3.10722	4	9	4	2285	241.892	6.7	High	High	High	High	High	High		13000000	28000000	26000000	28000000	20000000	23000000	0.11	High	0.0022194	28.4711	4
Q9H910-3	Isoform 3 of Hematological and neurological expressed 1-like protein [OS=Homo sapiens]	23.8532	3	7	3	218	23.012	9.57	Not Found	High	High	High	High	High			30000000	38000000	120000000	57000000	34000000	0.585	High	0.0022194	28.3917	3
Q13769	THO complex subunit 5 homolog [OS=Homo sapiens]	4.97804	3	9	3	683	78.458	6.87	High	High	High	High	High	High		35000000	39000000	38000000	32000000	25000000	25000000	0.189	High	0.0022194	28.319	3
Q01780	exosome component 10 [OS=Homo sapiens]	6.10169	3	9	3	885	100.768	8.46	High	High	High	High	High	High		19000000	69000000	43000000	14000000	37000000	31000000	0.116	High	0.0022194	28.1387	3
P61956	small ubiquitin-related modifier 2 [OS=Homo sapiens]	23.1579	2	10	2	95	10.864	5.5	High	High	High	High	High	High		340000000	330000000	310000000	87000000	76000000	80000000	2.162	High	0.0022194	28.1072	2
O75367-1	Core histone macro-H2A.1 [OS=Homo sapiens]	16.6667	4	9	4	372	39.592	9.79	High	High	Not Found	High	High	High		39000000	41000000		20000000	36000000	21000000	0.624	High	0.0022194	28.0962	4
O94913	Pre-mRNA cleavage complex 2 protein Pcf11 [OS=Homo sapiens]	3.40836	4	10	4	1555	172.944	8.48	High	High	Not Found	High	High	High		46000000	48000000		30000000	42000000	46000000	0.101	High	0.0022194	28.0502	4
Q9Y5Q8-3	Isoform 3 of General transcription factor 3C polypeptide 5 [OS=Homo sapiens]	7.41445	3	10	3	526	60.331	7.08	High	High	High	High	High	High		26000000	32000000	35000000	34000000	25000000	31000000	0.205	High	0.0022194	28.0177	3
Q9H832	Ubiquitin-conjugating enzyme E2 Z [OS=Homo sapiens]	13.2768	4	10	4	354	38.186	5.62	High	High	High	High	High	High		55000000	46000000	40000000	57000000	23000000	82000000	0.848	High	0.0022194	27.9949	4
P84098	60S ribosomal protein L19 [OS=Homo sapiens]	14.2857	3	9	3	196	23.451	11.47	High	High	High	High	High	High		45000000	48000000	47000000	40000000	29000000	27000000	1.154	High	0.0022194	27.9629	3
Q9NPI6	mRNA-decapping enzyme 1A [OS=Homo sapiens]	9.10653	5	10	5	582	63.27	6.25	High	High	High	High	High	High		26000000	24000000	49000000	170000000	16000000	43000000	0.468	High	0.0022194	27.9452	5
Q15651-1	High mobility group nucleosome-binding domain-containing protein 3 [OS=Homo sapiens]	15.1515	1	8	1	99	10.66	9.66	High	High	High	Not Found	High	Not Found		210000000	190000000	60000000		4500000		0.585	High	0.0022194	27.9445	1
Q9UER7-1	Death domain-associated protein 6 [OS=Homo sapiens]	6.48649	3	9	3	740	81.323	4.87	High	High	High	High	High	High		82000000	82000000	110000000	32000000	52000000	55000000	0.269	High	0.0022194	27.7825	3
Q15678	Tyrosine-protein phosphatase non-receptor type 14 [OS=Homo sapiens]	5.05476	3	8	3	1187	135.175	8.31	Not Found	High	High	High	High	High			47000000	47000000	26000000	27000000	35000000	0.114	High	0.0022194	27.7616	3
P62256	ubiquitin-conjugating enzyme E2 H [OS=Homo sapiens]	26.776	3	8	3	183	20.642	4.67	High	High	High	Not Found	Not Found	High		81000000	69000000	70000000			21000000	1.371	High	0.0022194	27.7566	3
P54578	Ubiquitin carboxyl-terminal hydrolase 14 [OS=Homo sapiens]	10.5263	3	8	3	494	56.033	5.3	High	High	High	High	High	High		58000000	61000000	64000000	28000000	34000000	38000000	0.25	High	0.0022194	27.6769	3
P30041	Peroxiredoxin-6 [OS=Homo sapiens]	12.9464	2	8	2	224	25.019	6.38	High	High	High	High	High	High		89000000	88000000	90000000	61000000	49000000	48000000	0.334	High	0.0022194	27.525	2
Q8N6T7-1	NAD-dependent protein deacetylase sirtuin-6 [OS=Homo sapiens]	13.5211	3	8	3	355	39.094	9.19	High	High	High	High	High	High			52000000	50000000	23000000	30000000	28000000	0.389	High	0.0022194	27.5198	3
Q9Y6A9	Signal peptidase complex subunit 1 [OS=Homo sapiens]	16.6667	1	7	1	102	11.797	9.31	High	High	High	High	High	High		45000000	43000000	40000000	66000000	29000000	28000000	9	High	0.0022194	27.4801	1
Q8N543	prolyl 3-hydroxylase OGFOD1 [OS=Homo sapiens]	11.8081	4	7	4	542	63.206	5.11	High	High	High	High	Not Found	Not Found		81000000	43000000	74000000	37000000			0.407	High	0.0022194	27.4725	4
P78332	RNA-binding protein 6 [OS=Homo sapiens]	6.67854	7	10	7	1123	128.565	6.32	Not Found	High	High	High	High	High			21000000	18000000	23000000	23000000	15000000	0.217	High	0.0022194	27.4705	7
P48444	Coatomer subunit delta [OS=Homo sapiens]	11.9374	3	6	3	511	57.174	6.21	High	Not Found	High	High	Not Found	High		41000000		47000000	63000000		71000000	0.259	High	0.0022194	27.4484	3
Q13685	angio-associated migratory cell protein [OS=Homo sapiens]	14.0553	4	10	4	434	46.721	4.42	High	High	High	High	High	High		81000000	61000000	50000000	61000000	32000000	53000000	0.668	High	0.0022194	27.4022	4
Q5MIZ7-1	Serine/threonine-protein phosphatase 4 regulatory subunit 3B [OS=Homo sapiens]	8.24499	5	10	2	849	97.397	4.96	Not Found	High	Not Found	High	Not Found	Not Found			28000000		38000000			0.292	High	0.0022194	27.3762	5
Q86V48-1	Leucine zipper protein 1 [OS=Homo sapiens]	8.829	6	9	6	1076	120.202	8.5	High	High	High	High	High	High		21000000	20000000	20000000	13000000	8500000	14000000	0.212	High	0.0022194	27.3158	6
Q13620	Cullin-4B [OS=Homo sapiens]	6.35268	4	10	4	913	103.916	7.37	High	High	High	High	High	High		17000000	25000000	24000000	21000000	12000000	14000000	0.152	High	0.0022194	27.1811	4
Q14738-1	Serine/threonine-protein phosphatase 2A 56 kDa regulatory subunit delta isoform [OS=Homo sapiens]	3.8206	2	9	1	602	69.947	8.13	High	High	High	High	Not Found	Not Found		70000000	60000000	63000000	52000000			0.15	High	0.0022194	27.1244	2
O94906-1	Pre-mRNA-processing factor 6 [OS=Homo sapiens]	7.65143	6	11	6	941	106.858	8.25	High	Not Found	Not Found	High	High	High		26000000			21000000	20000000	27000000	0.237	High	0.0022194	27.1179	6
O43390-2	Isoform 2 of Heterogeneous nuclear ribonucleoprotein R [OS=Homo sapiens]	4.08805	2	8	1	636	71.17	8.13	High	High	High	High	Not Found	Not Found		62000000	36000000	57000000	43000000			0.119	High	0.0022194	27.0694	2
P50914	60S ribosomal protein L14 [OS=Homo sapiens]	20.4651	4	10	4	215	23.417	10.93	High	High	High	High	High	High	Phospho [S139(100)]	54000000	47000000	47000000	31000000	23000000	29000000	1.154	High	0.0022194	27.0515	4
Q96EB6	NAD-dependent protein deacetylase sirtuin-1 [OS=Homo sapiens]	5.48862	3	9	3	747	81.63	4.67	High	High	High	High	High	High		21000000	26000000	26000000	19000000	14000000	4600000	0.184	High	0.0022194	26.6083	3
O15056	Synaptojanin-2 [OS=Homo sapiens]	4.21123	4	8	4	1496	165.435	7.34	High	High	High	High	High	High		47000000	40000000	61000000	43000000	58000000	55000000	0.125	High	0.0022194	26.3988	4
Q15170-2	Isoform 2 of Transcription elongation factor A protein-like 1 [OS=Homo sapiens]	11.9497	1	6	1	159	18.629	5.02	High	High	High	High	High	High		170000000	190000000	190000000	120000000	120000000	100000000	0.292	High	0.0022194	26.3939	1
Q96I25	Splicing factor 45 [OS=Homo sapiens]	16.7082	4	8	4	401	44.934	5.97	Not Found	High	High	High	High	High			39000000	50000000	29000000	30000000	28000000	0.445	High	0.0022194	26.3919	4
Q7Z6J4-1	FYVE, RhoGEF and PH domain-containing protein 2 [OS=Homo sapiens]	3.35878	1	9	1	655	74.845	6.93	High	High	High	High	High	High					1300000000	290000000		0.051	High	0.0022194	26.385	1
P98179	RNA-binding protein 3 [OS=Homo sapiens]	11.465	1	6	1	157	17.16	8.91	High	High	High	High	High	High		90000000	96000000	110000000	24000000	17000000	21000000	0.259	High	0.0022194	26.3815	1
Q13868	Exosome complex component Rrp4 [OS=Homo sapiens]	19.1126	4	9	4	293	32.768	7.5	High	High	High	High	High	High		31000000	37000000	39000000	23000000	19000000	25000000	0.668	High	0.0022194	26.2853	4
O60711-2	Isoform 2 of Leupaxin [OS=Homo sapiens]	4.34783	1	6	1	391	43.721	6.18	High	High	High	High	High	High		82000000	81000000	83000000	58000000	50000000		0.145	High	0.0022194	26.1677	1
P04844-1	Dolichyl-diphosphooligosaccharide--protein glycosyltransferase subunit 2 [OS=Homo sapiens]	11.4105	5	5	5	631	69.241	5.69	Not Found	Not Found	Not Found	High	High	Not Found					30000000	58000000		0.45	High	0.0022194	26.0597	5
O60333-4	Isoform 4 of Kinesin-like protein KIF1B [OS=Homo sapiens]	2.4136	3	9	2	1823	205.012	5.52	High	High	High	High	High	Not Found		45000000	38000000	45000000	48000000	46000000		0.064	High	0.0022194	25.9366	3
Q9NYL9	tropomodulin-3 [OS=Homo sapiens]	16.4773	4	8	4	352	39.57	5.19	High	High	High	High	Not Found	Not Found		73000000	74000000	69000000	68000000			0.468	High	0.0022194	25.8431	4
P05067-1	Amyloid beta A4 protein [OS=Homo sapiens]	9.74026	6	9	6	770	86.888	4.82	High	High	High	High	Not Found	Not Found		40000000	27000000	38000000	27000000			0.379	High	0.0022194	25.8428	6
Q02952-1	A-kinase anchor protein 12 [OS=Homo sapiens]	4.20875	4	9	4	1782	191.367	4.41	High	High	High	High	High	Not Found		41000000	81000000	52000000	16000000	12000000		0.102	High	0.0022194	25.835	4
P08047	Transcription factor Sp1 [OS=Homo sapiens]	5.35032	2	8	2	785	80.644	7.34	High	High	High	High	High	High		34000000	34000000	27000000	19000000	18000000	14000000	0.359	High	0.0022194	25.764	2
Q9C004-1	Protein sprouty homolog 4 [OS=Homo sapiens]	15.7191	3	9	3	299	32.52	7.88	High	High	High	High	High	High		57000000	82000000	59000000	52000000	47000000	40000000	0.585	High	0.0022194	25.7507	3
Q01433-1	AMP deaminase 2 [OS=Homo sapiens]	6.02958	4	9	4	879	100.624	6.93	High	Not Found	High	High	High	High		42000000		61000000		38000000	35000000	0.202	High	0.0022194	25.7309	4
P11940-1	Polyadenylate-binding protein 1 [OS=Homo sapiens]	8.33333	4	7	4	636	70.626	9.5	High	High	High	Not Found	High	Not Found		39000000	50000000	42000000		17000000		0.259	High	0.0022194	25.4992	4
Q9NRG0	Chromatin accessibility complex protein 1 [OS=Homo sapiens]	13.7405	1	8	1	131	14.701	5.1	High	High	High	High	High	High		77000000	81000000	83000000	29000000	21000000	24000000	1.154	High	0.0022194	25.4903	1
Q5C9Z4	nucleolar MIF4G domain-containing protein 1 [OS=Homo sapiens]	4.65116	3	9	3	860	96.198	8.1	High	High	High	High	High	High		36000000	43000000	35000000	57000000	11000000	47000000	0.129	High	0.0022194	25.4766	3
Q13610	Periodic tryptophan protein 1 homolog [OS=Homo sapiens]	7.58483	3	8	3	501	55.793	4.77	High	High	High	Not Found	Not Found	Not Found		20000000	62000000	50000000				0.468	High	0.0022194	25.4595	3
Q16626	Male-enhanced antigen 1 [OS=Homo sapiens]	16.2162	2	7	2	185	19.892	4.22	High	High	High	High	High	High		110000000	110000000	120000000	100000000	96000000	83000000	1.154	High	0.0022194	25.4529	2
O95159	Zinc finger protein-like 1 [OS=Homo sapiens]	5.80645	1	5	1	310	34.092	8.07	High	High	Not Found	High	High	High			61000000		44000000	21000000	36000000	0.194	High	0.0022194	25.3452	1
Q8WYP5-2	Isoform 2 of Protein ELYS [OS=Homo sapiens]	3.47675	5	9	5	2301	255.841	6.58	High	High	Not Found	High	High	High		18000000	38000000		26000000	14000000	16000000	0.1	High	0.0022194	25.2287	5
Q15005	Signal peptidase complex subunit 2 [OS=Homo sapiens]	15.9292	2	7	2	226	24.987	8.47	High	High	High	High	Not Found	High		29000000	33000000	27000000	31000000		29000000	0.425	High	0.0022194	25.2206	2
P56211	cAMP-regulated phosphoprotein 19 [OS=Homo sapiens]	53.5714	5	9	3	112	12.315	9.09	High	High	High	Not Found	Not Found	High		90000000	66000000	32000000			41000000	6.197	High	0.0022194	25.215	5
P62241	40S ribosomal protein S8 [OS=Homo sapiens]	24.5192	4	9	4	208	24.19	10.32	High	High	High	High	High	High		63000000	61000000	53000000	35000000	23000000	36000000	1.512	High	0.0022194	25.1708	4
O96019-1	Actin-like protein 6A [OS=Homo sapiens]	13.2867	3	7	3	429	47.43	5.6	High	High	High	High	High	Not Found		24000000	49000000	53000000	22000000	24000000		0.389	High	0.0022194	25.1379	3
O14773	Tripeptidyl-peptidase 1 [OS=Homo sapiens]	4.97336	2	8	2	563	61.21	6.48	High	High	High	Not Found	High	High		51000000	58000000	55000000		39000000	41000000	0.194	High	0.0022194	25.1358	2
Q9C0J8	pre-mRNA 3' end processing protein WDR33 [OS=Homo sapiens]	3.74251	2	7	2	1336	145.799	9.17	High	High	High	High	High	High		23000000	55000000	26000000	8500000	13000000	42000000	0.072	High	0.0022194	25.0868	2
O60610-1	Protein diaphanous homolog 1 [OS=Homo sapiens]	3.8522	4	10	4	1272	141.258	5.41	Not Found	High	High	High	High	High			25000000	22000000	20000000	23000000	110000000	0.139	High	0.0022194	25.0413	4
Q96RL1	BRCA1-A complex subunit RAP80 [OS=Homo sapiens]	7.37135	5	8	5	719	79.678	5.45	High	High	High	High	Not Found	Not Found		30000000	7800000	24000000	23000000			0.299	High	0.0022194	25.0336	5
P51808	Dynein light chain Tctex-type 3 [OS=Homo sapiens]	14.6552	1	6	1	116	13.053	5.66	High	High	High	High	High	High		53000000	54000000	55000000	40000000	30000000	32000000	0.468	High	0.0022194	24.8999	1
P30086	phosphatidylethanolamine-binding protein 1 [OS=Homo sapiens]	17.1123	1	4	1	187	21.044	7.53	High	High	High	Not Found	High	Not Found		160000000	130000000	140000000				0.212	High	0.0022194	24.8771	1
P17535	Transcription factor jun-D [OS=Homo sapiens]	9.79827	2	8	2	347	35.152	7.37	High	High	High	High	High	High		34000000	39000000	37000000	33000000	15000000	18000000	0.468	High	0.0022194	24.8527	2
Q15007	Pre-mRNA-splicing regulator WTAP [OS=Homo sapiens]	4.79798	2	8	2	396	44.217	5.19	High	High	High	High	High	High		21000000	19000000	23000000	22000000	11000000	12000000	0.194	High	0.0022194	24.8525	2
P61247	40S ribosomal protein S3a [OS=Homo sapiens]	10.2273	2	7	2	264	29.926	9.73	High	High	High	High	High	High		46000000	53000000	44000000	36000000	30000000	26000000	0.274	High	0.0022194	24.7502	2
P32519-1	ETS-related transcription factor Elf-1 [OS=Homo sapiens]	10.3393	3	7	3	619	67.456	5.21	High	Not Found	Not Found	High	High	High		41000000			35000000	22000000	18000000	0.334	High	0.0022194	24.6626	3
O43670-4	Isoform 4 of BUB3-interacting and GLEBS motif-containing protein ZNF207 [OS=Homo sapiens]	2.83401	2	8	2	494	52.659	9.1	High	High	High	High	High	Not Found		190000000	200000000	200000000	79000000	51000000		1.154	High	0.0022194	24.5003	2
Q9Y618-1	Nuclear receptor corepressor 2 [OS=Homo sapiens]	3.84158	5	8	5	2525	274.635	7.59	High	High	High	High	High	High		27000000	32000000	18000000	17000000	24000000	24000000	0.084	High	0.0022194	24.3996	5
O15397-1	Importin-8 [OS=Homo sapiens]	3.37512	3	9	3	1037	119.861	5.16	High	High	High	High	High	Not Found		24000000	62000000	39000000	22000000	23000000		0.131	High	0.0022194	24.2795	3
Q13561-2	Isoform 2 of Dynactin subunit 2 [OS=Homo sapiens]	8.37438	3	9	3	406	44.792	5.17	High	High	High	High	High	High		55000000	58000000	51000000		30000000	36000000	0.425	High	0.0022194	24.2547	3
Q5VZE5	N-alpha-acetyltransferase 35, NatC auxiliary subunit [OS=Homo sapiens]	5.93103	3	7	3	725	83.584	7.05	High	High	High	High	High	High		42000000	39000000	39000000	15000000	24000000	23000000	0.174	High	0.0022194	24.224	3
Q9H334-8	Isoform 8 of Forkhead box protein P1 [OS=Homo sapiens]	10.1156	3	7	3	692	77.2	6.4	Not Found	Not Found	High	High	High	High				58000000	45000000	32000000	32000000	0.25	High	0.0022194	24.1865	3
Q8NBS9-1	Thioredoxin domain-containing protein 5 [OS=Homo sapiens]	8.56481	3	7	3	432	47.599	5.97	High	High	High	High	High	Not Found		40000000	28000000	42000000	45000000	21000000		0.292	High	0.0022194	24.1534	3
P63173	60s ribosomal protein l38 [OS=Homo sapiens]	18.5714	1	6	1	70	8.213	10.1	High	High	High	High	High	High		82000000	96000000	77000000	55000000	48000000	49000000	1.154	High	0.0022194	24.058	1
P35813-3	Isoform 3 of Protein phosphatase 1A [OS=Homo sapiens]	8.57143	3	8	3	455	51.333	7.11	High	High	Not Found	High	High	High		25000000	33000000		39000000	22000000	13000000	0.304	High	0.0022194	24.0575	3
Q99081-3	Isoform 3 of Transcription factor 12 [OS=Homo sapiens]	4.81586	2	8	2	706	75.799	6.9	High	Not Found	High	High	High	High		23000000		22000000	20000000	17000000	15000000	0.155	High	0.0022194	24.0229	2
P07305	Histone H1.0 [OS=Homo sapiens]	17.5258	3	9	3	194	20.85	10.84	High	High	High	High	High	High		84000000	78000000	87000000	25000000	24000000	27000000	1.371	High	0.0022194	23.9399	3
Q9NXG2	THUMP domain-containing protein 1 [OS=Homo sapiens]	18.6969	3	8	3	353	39.291	7.88	High	High	High	High	High	High		100000000	74000000	79000000	42000000	47000000	47000000	0.304	High	0.0022194	23.8507	3
O75496	Geminin [OS=Homo sapiens]	11.4833	2	6	2	209	23.551	4.96	High	High	High	High	High	High		92000000	91000000	100000000	50000000	48000000	51000000	0.585	High	0.0022194	23.7475	2
Q15392	Delta(24)-sterol reductase [OS=Homo sapiens]	4.84496	2	9	2	516	60.062	8.16	High	High	High	High	High	High		66000000	100000000	58000000	55000000	44000000	33000000	0.202	High	0.0022194	23.7149	2
O75794	Cell division cycle protein 123 homolog [OS=Homo sapiens]	13.6905	3	7	3	336	39.11	4.81	High	High	High	High	Not Found	Not Found		51000000	44000000	57000000	46000000			0.438	High	0.0022194	23.7107	3
P84090	Enhancer of rudimentary homolog [OS=Homo sapiens]	14.4231	2	8	2	104	12.251	5.92	High	High	High	Not Found	Not Found	Not Found		58000000	70000000	110000000				1.683	High	0.0022194	23.6951	2
Q8NAV1-1	Pre-mRNA-splicing factor 38A [OS=Homo sapiens]	15.3846	4	8	4	312	37.453	9.96	High	Not Found	High	High	Not Found	High	Phospho [S226(99.2)]	44000000		50000000	34000000		18000000	1.154	High	0.0022194	23.6804	4
P60903	Protein S100-A10 [OS=Homo sapiens]	27.8351	2	9	2	97	11.196	7.37	High	High	High	Not Found	Not Found	Not Found		20000000	31000000	19000000				1.512	High	0.0022194	23.656	2
O60506	Heterogeneous nuclear ribonucleoprotein Q [OS=Homo sapiens]	5.77849	3	8	2	623	69.56	8.59	High	Not Found	High	Not Found	High	High		170000000		150000000		37000000	18000000	0.189	High	0.0022194	23.6381	3
Q86UP2-1	Kinectin [OS=Homo sapiens]	4.49521	4	7	4	1357	156.179	5.64	High	High	High	High	High	High		14000000	43000000	21000000	39000000	33000000	25000000	0.102	High	0.0022194	23.6101	4
P68431	Histone H3.1 [OS=Homo sapiens]	14.7059	2	9	2	136	15.394	11.12	High	High	High	High	High	High	Acetyl [K19(100); K24(100)]	48000000	89000000	33000000	73000000	78000000	67000000	0.931	High	0.0022194	23.48	2
O95376	E3 ubiquitin-protein ligase ARIH2 [OS=Homo sapiens]	5.67951	2	7	2	493	57.781	5.63	High	High	High	High	High	High		38000000	40000000	31000000	56000000	23000000	27000000	0.186	High	0.0022194	23.388	2
Q9NXF7	DDB1- and CUL4-associated factor 16 [OS=Homo sapiens]	12.037	2	7	2	216	24.178	6.04	High	High	High	High	High	High		61000000	56000000	55000000	37000000	37000000	33000000	0.668	High	0.0022194	23.371	2
Q9H2M9	Rab3 GTPase-activating protein non-catalytic subunit [OS=Homo sapiens]	4.09189	4	8	4	1393	155.886	5.62	High	High	High	High	Not Found	High		40000000	65000000	58000000	37000000		27000000	0.127	High	0.0022194	23.3421	4
O95453	poly(A)-specific ribonuclease PARN [OS=Homo sapiens]	10.6416	5	7	5	639	73.405	6.2	High	High	High	Not Found	Not Found	High		150000000	21000000	100000000			22000000	0.343	High	0.00343214	23.0152	5
P53618	Coatomer subunit beta [OS=Homo sapiens]	4.19727	2	7	2	953	107.074	6.05	Not Found	High	Not Found	High	High	High			46000000		50000000	37000000	31000000	0.084	High	0.00343214	23.0136	2
Q00610-1	Clathrin heavy chain 1 [OS=Homo sapiens]	3.8806	4	7	4	1675	191.493	5.69	High	Not Found	High	High	High	High				25000000	23000000	31000000	22000000	0.102	High	0.00343214	22.956	4
Q8TAP9	M-phase-specific PLK1-interacting protein [OS=Homo sapiens]	13.9665	1	5	1	179	19.135	10.23	High	High	Not Found	High	High	High		41000000	44000000		66000000	35000000	39000000	0.292	High	0.00343214	22.9432	1
Q00613	heat shock factor protein 1 [OS=Homo sapiens]	6.23819	2	7	2	529	57.225	5.19	High	High	High	High	High	High		70000000	59000000	71000000	38000000	43000000	36000000	0.245	High	0.00343214	22.8849	2
P12270	Nucleoprotein TPR [OS=Homo sapiens]	2.41219	4	8	4	2363	267.131	5.02	High	High	High	Not Found	Not Found	Not Found		21000000	21000000	21000000				0.068	High	0.00343214	22.8304	4
Q13112	Chromatin assembly factor 1 subunit B [OS=Homo sapiens]	10.9123	4	9	4	559	61.454	7.5	Not Found	High	High	High	High	High	Phospho [S410(98.8)]		56000000	25000000	31000000	21000000	18000000	0.334	High	0.00343214	22.8018	4
Q9BTE3-1	Mini-chromosome maintenance complex-binding protein [OS=Homo sapiens]	8.41121	3	8	3	642	72.934	5.87	High	High	High	High	High	Not Found		34000000	34000000	41000000	17000000	27000000		0.189	High	0.00343214	22.7986	3
Q9H9Y6-3	Isoform 3 of DNA-directed RNA polymerase I subunit RPA2 [OS=Homo sapiens]	3.58056	3	6	3	1173	132.154	7.93	Not Found	Not Found	High	High	High	High				20000000	20000000	36000000	29000000	0.116	High	0.00343214	22.7799	3
Q13151	Heterogeneous nuclear ribonucleoprotein A0 [OS=Homo sapiens]	12.459	3	8	2	305	30.822	9.29	High	High	High	High	High	High		39000000	69000000	33000000	22000000	20000000	13000000	0.585	High	0.00343214	22.7637	3
Q8IYB7	DIS3-like exonuclease 2 [OS=Homo sapiens]	6.55367	3	6	3	885	99.216	6.1	Not Found	Not Found	Not Found	High	High	High					24000000	15000000	29000000	0.131	High	0.00343214	22.7097	3
P52434	DNA-directed RNA polymerases I, II, and III subunit RPABC3 [OS=Homo sapiens]	19.3333	2	8	2	150	17.132	4.68	High	High	High	High	High	High		39000000	21000000	56000000	24000000	21000000	15000000	0.585	High	0.00343214	22.6651	2
P15586	N-acetylglucosamine-6-sulfatase [OS=Homo sapiens]	8.33333	4	8	4	552	62.042	8.31	High	High	High	Not Found	Not Found	Not Found		84000000	68000000	76000000				0.359	High	0.00343214	22.5876	4
Q14657	EKC/KEOPS complex subunit LAGE3 [OS=Homo sapiens]	16.0839	1	6	1	143	14.795	8.63	High	High	High	High	High	High		81000000	45000000	64000000	22000000	19000000	27000000	0.334	High	0.00343214	22.5593	1
P52565-1	rho GDP-dissociation inhibitor 1 [OS=Homo sapiens]	15.1961	2	6	2	204	23.193	5.11	High	High	High	Not Found	Not Found	Not Found		160000000	160000000	96000000				0.638	High	0.00343214	22.4514	2
Q96B23-2	Isoform 2 of Uncharacterized protein C18orf25 [OS=Homo sapiens]	11.1111	2	7	2	342	36.955	5.12	High	High	High	Not Found	High	High		28000000	28000000	30000000			24000000	0.425	High	0.00343214	22.3775	2
Q96F63	Coiled-coil domain-containing protein 97 [OS=Homo sapiens]	18.3673	3	7	3	343	38.923	4.59	High	High	High	High	Not Found	Not Found	Acetyl [K11(100)]	61000000	58000000	110000000	56000000			0.501	High	0.00343214	22.3593	3
Q96CW1	AP-2 complex subunit mu [OS=Homo sapiens]	3.67816	1	6	1	435	49.623	9.54	High	High	High	High	High	High		19000000	22000000	23000000	15000000	9300000	11000000	0.083	High	0.00343214	22.3503	1
P38606	V-type proton ATPase catalytic subunit A [OS=Homo sapiens]	8.58995	3	6	3	617	68.26	5.52	High	High	Not Found	High	High	Not Found		42000000	33000000		22000000	30000000		0.189	High	0.00343214	22.341	3
Q15003	Condensin complex subunit 2 [OS=Homo sapiens]	8.50202	4	6	4	741	82.511	5.06	Not Found	High	High	High	Not Found	High			97000000	38000000	94000000		37000000	0.274	High	0.00343214	22.2413	4
O00458	Interferon-related developmental regulator 1 [OS=Homo sapiens]	5.32151	1	6	1	451	50.236	7.18	High	High	High	High	High	High		49000000	35000000		30000000	26000000	21000000	0.105	High	0.00343214	22.2097	1
O60936-3	Isoform 3 of Nucleolar protein 3 [OS=Homo sapiens]	14.4444	2	5	2	270	29.337	4.3	High	High	High	Not Found	Not Found	Not Found		87000000	54000000	61000000				0.389	High	0.00428135	22.1339	2
Q96K21	Abscission/NoCut checkpoint regulator [OS=Homo sapiens]	7.64331	3	8	3	471	51.514	5.73	High	High	High	High	Not Found	High		40000000	57000000	73000000	44000000		29000000	0.322	High	0.00428135	22.1043	3
O15160	DNA-directed RNA polymerases I and III subunit RPAC1 [OS=Homo sapiens]	11.8497	3	9	3	346	39.225	5.5	High	High	High	High	High	Not Found		37000000	41000000	38000000	35000000	26000000		0.54	High	0.00428135	22.0327	3
P22234-2	Isoform 2 of Multifunctional protein ADE2 [OS=Homo sapiens]	6.01852	2	6	2	432	47.928	7.69	High	High	High	High	Not Found	High		28000000	57000000	43000000	51000000		34000000	0.179	High	0.00428135	21.9657	2
O95983-1	methyl-CpG-binding domain protein 3 [OS=Homo sapiens]	8.24742	2	7	2	291	32.823	5.34	High	High	High	High	High	High		56000000	49000000	48000000	76000000	39000000	39000000	0.259	High	0.00428135	21.9033	2
P14316-1	Interferon regulatory factor 2 [OS=Homo sapiens]	5.15759	1	5	1	349	39.33	7.52	High	High	High	Not Found	High	High		50000000	45000000	72000000		12000000	18000000	0.179	High	0.00428135	21.6828	1
Q5F1R6-2	Isoform 2 of DnaJ homolog subfamily C member 21 [OS=Homo sapiens]	5.38194	2	7	2	576	67.099	5.64	High	High	High	Not Found	High	High		30000000	71000000	44000000		14000000	7400000	0.145	High	0.00428135	21.646	2
P29034	protein S100-A2 [OS=Homo sapiens]	27.551	3	7	3	98	11.109	4.78	High	High	High	High	Not Found	High		99000000	140000000	120000000	22000000		17000000	2.981	High	0.00428135	21.5696	3
P31939	bifunctional purine biosynthesis protein purH [OS=Homo sapiens]	10.8108	4	6	4	592	64.575	6.71	Not Found	Not Found	Not Found	High	High	High					72000000	48000000	47000000	0.283	High	0.00428135	21.5336	4
Q15427	Splicing factor 3b subunit 4 [OS=Homo sapiens]	3.30189	1	6	1	424	44.357	8.56	High	High	High	High	High	High		170000000	150000000	120000000	50000000	42000000	37000000	0.166	High	0.00428135	21.5024	1
P67812-3	Isoform 3 of Signal peptidase complex catalytic subunit SEC11A [OS=Homo sapiens]	13.5135	2	7	2	185	21.44	9.42	Not Found	Not Found	High	High	High	High				54000000	43000000	40000000	37000000	0.425	High	0.00428135	21.4733	2
Q99417	C-Myc-binding protein [OS=Homo sapiens]	30.0971	2	6	2	103	11.959	5.91	High	High	High	Not Found	Not Found	Not Found		150000000	120000000	89000000				1.154	High	0.00428135	21.453	2
O75534-4	Isoform 4 of Cold shock domain-containing protein E1 [OS=Homo sapiens]	4.9763	3	7	3	844	93.683	6.52	Not Found	High	High	High	High	High			37000000	34000000	38000000	21000000	29000000	0.126	High	0.00428135	21.4289	3
P42684	Abelson tyrosine-protein kinase 2 [OS=Homo sapiens]	7.022	4	6	4	1182	128.263	8.07	High	High	High	Not Found	High	High		27000000		30000000		22000000	12000000	0.157	High	0.00428135	21.3741	4
Q15008-4	Isoform 4 of 26S proteasome non-ATPase regulatory subunit 6 [OS=Homo sapiens]	10.4072	3	6	3	442	51.889	6.74	Not Found	Not Found	High	High	High	High				43000000	48000000	43000000	52000000	0.225	High	0.00428135	21.3251	3
Q9H4M9	EH domain-containing protein 1 [OS=Homo sapiens]	4.30712	1	4	1	534	60.589	6.83	Not Found	High	Not Found	High	High	Not Found			99000000		72000000	120000000		0.141	High	0.00428135	21.2848	1
Q7Z3K3-1	Pogo transposable element with ZNF domain [OS=Homo sapiens]	2.76596	3	8	3	1410	155.245	7.4	High	High	High	High	High	High		55000000	55000000	66000000	41000000	38000000	23000000	0.107	High	0.00428135	21.1616	3
Q9H875	PRKR-interacting protein 1 [OS=Homo sapiens]	28.8043	4	6	4	184	20.984	9.79	High	High	High	High	Not Found	High		160000000	19000000	140000000	72000000		42000000	1.31	High	0.00428135	21.1455	4
P43686	26S protease regulatory subunit 6B [OS=Homo sapiens]	9.56938	3	6	3	418	47.337	5.21	High	High	High	High	High	Not Found		140000000	42000000	33000000		23000000		0.318	High	0.00428135	21.109	3
Q8IY81	pre-rRNA processing protein FTSJ3 [OS=Homo sapiens]	7.08383	3	6	3	847	96.499	8.4	High	High	High	High	Not Found	High		39000000	39000000	40000000	23000000		30000000	0.17	High	0.00445765	20.9432	3
Q8TC12	Retinol dehydrogenase 11 [OS=Homo sapiens]	11.6352	3	7	3	318	35.363	8.82	Not Found	High	Not Found	High	High	High			28000000		20000000	19000000	17000000	0.389	High	0.00445765	20.9296	3
O95295	SNARE-associated protein Snapin [OS=Homo sapiens]	18.3824	2	6	2	136	14.865	9.31	High	High	High	High	High	High		38000000	38000000	34000000		24000000	21000000	0.668	High	0.00445765	20.8279	2
Q9Y5L4	mitochondrial import inner membrane translocase subunit TIM13 [OS=Homo sapiens]	42.1053	3	7	3	95	10.493	8.18	High	High	High	Not Found	Not Found	Not Found		35000000	39000000	36000000				2.162	High	0.00445765	20.8035	3
O43324-1	Eukaryotic translation elongation factor 1 epsilon-1 [OS=Homo sapiens]	14.3678	2	8	2	174	19.798	8.54	High	High	High	High	High	High		47000000	42000000	40000000	17000000	27000000	18000000	0.359	High	0.00445765	20.7741	2
Q96KB5-2	Isoform 2 of Lymphokine-activated killer T-cell-originated protein kinase [OS=Homo sapiens]	10.8108	3	7	3	333	37.188	5.12	High	High	Not Found	High	High	Not Found		28000000	29000000		59000000	24000000		0.389	High	0.00445765	20.7596	3
Q16186	Proteasomal ubiquitin receptor ADRM1 [OS=Homo sapiens]	3.9312	1	7	1	407	42.127	5.07	High	High	High	High	High	High		74000000	31000000	45000000	76000000	74000000	56000000	0.212	High	0.00445765	20.7442	1
Q9H501	ESF1 homolog [OS=Homo sapiens]	7.28555	5	7	5	851	98.735	5.11	Not Found	Not Found	High	High	High	High				44000000	15000000	35000000	11000000	0.278	High	0.00445765	20.6885	5
Q9H2P0	Activity-dependent neuroprotector homeobox protein [OS=Homo sapiens]	3.902	3	8	3	1102	123.485	7.34	Not Found	High	High	High	High	High			28000000	24000000	21000000	17000000	14000000	0.098	High	0.00445765	20.6625	3
Q9NRS6	sorting nexin-15 [OS=Homo sapiens]	8.77193	2	6	2	342	38.268	5.19	High	High	High	Not Found	Not Found	Not Found		31000000	36000000	31000000				0.222	High	0.00445765	20.662	2
Q9UBS8-1	e3 ubiquitin-protein ligase rnf14 [OS=Homo sapiens]	5.27426	2	7	2	474	53.802	4.75	High	High	High	High	Not Found	High			180000000	23000000	28000000		26000000	0.334	High	0.00445765	20.6532	2
O95544	NAD kinase [OS=Homo sapiens]	10.3139	3	6	3	446	49.197	6.47	High	High	High	High	High	Not Found		56000000	40000000	47000000	30000000	14000000		0.54	High	0.00445765	20.579	3
P08133-1	annexin A6 [OS=Homo sapiens]	6.98366	4	8	4	673	75.826	5.6	High	High	High	High	High	Not Found		30000000	34000000	34000000	26000000	30000000		0.202	High	0.00445765	20.5722	4
P15880	40S ribosomal protein S2 [OS=Homo sapiens]	15.3584	4	8	4	293	31.305	10.24	High	High	Not Found	High	High	High		58000000	60000000		27000000	36000000	41000000	0.52	High	0.00445765	20.5092	4
O75175	CCR4-NOT transcription complex subunit 3 [OS=Homo sapiens]	5.04648	2	5	2	753	81.822	6.2	High	Not Found	High	High	Not Found	High		80000000		95000000	99000000		33000000	0.194	High	0.00445765	20.4955	2
Q05397-5	Isoform 5 of Focal adhesion kinase 1 [OS=Homo sapiens]	4.60094	3	6	3	1065	120.823	6.74	High	Not Found	High	High	High	Not Found		44000000		62000000	51000000	49000000		0.11	High	0.00445765	20.4871	3
Q9UL46	proteasome activator complex subunit 2 [OS=Homo sapiens]	10.8787	2	7	2	239	27.384	5.73	High	High	High	High	High	High		29000000	34000000	25000000	32000000	32000000	31000000	0.438	High	0.00445765	20.4838	2
P62495	Eukaryotic peptide chain release factor subunit 1 [OS=Homo sapiens]	7.55149	2	7	2	437	49	5.71	High	Not Found	High	High	High	High		41000000		32000000	23000000	29000000	23000000	0.186	High	0.00445765	20.4661	2
P26447	Protein S100-A4 [OS=Homo sapiens]	27.7228	3	8	3	101	11.721	6.11	High	High	High	High	Not Found	Not Found		320000000	150000000	100000000	14000000			3.642	High	0.00445765	20.4222	3
O95816	BAG family molecular chaperone regulator 2 [OS=Homo sapiens]	10.4265	2	7	2	211	23.757	6.7	High	High	High	Not Found	Not Found	High		110000000	97000000	85000000			50000000	0.334	High	0.00445765	20.4123	2
Q5SW79-1	Centrosomal protein of 170 kDa [OS=Homo sapiens]	3.09343	3	7	3	1584	175.187	7.11	High	High	High	High	High	High		22000000	29000000	16000000	26000000	7700000	15000000	0.068	High	0.00445765	20.2762	3
Q12789-2	General transcription factor 3C polypeptide 1 [OS=Homo sapiens]	2.32338	4	7	4	2109	238.725	7.3	Not Found	High	Not Found	High	High	High			25000000		23000000	14000000	17000000	0.078	High	0.00445765	20.2356	4
O95155-4	Isoform 4 of Ubiquitin conjugation factor E4 B [OS=Homo sapiens]	4.65632	2	6	2	1353	151.465	5.62	High	Not Found	High	High	High	High		58000000		56000000	47000000	44000000	27000000	0.066	High	0.00445765	20.2152	2
P48426	phosphatidylinositol 5-phosphate 4-kinase type-2 alpha [OS=Homo sapiens]	8.37438	3	6	3	406	46.195	6.99	High	High	High	High	Not Found	High		27000000	45000000	24000000	37000000		18000000	0.334	High	0.00445765	20.1984	3
O15231-6	Isoform 6 of Zinc finger protein 185 [OS=Homo sapiens]	6.65742	3	6	3	721	76.81	7.05	High	High	High	High	Not Found	Not Found		31000000	37000000	31000000	25000000			0.158	High	0.00445765	20.1578	3
O15381-1	Nuclear valosin-containing protein-like [OS=Homo sapiens]	1.86916	1	6	1	856	94.991	6.48	High	High	High	High	High	High		26000000	31000000	19000000	28000000	12000000	11000000	0.045	High	0.00445765	20.1338	1
P55084	Trifunctional enzyme subunit beta, mitochondrial [OS=Homo sapiens]	12.2363	4	7	4	474	51.262	9.41	High	High	Not Found	High	High	High		24000000	41000000		29000000	37000000	10000000	0.346	High	0.00445765	20.028	4
Q96HY6-1	DDRGK domain-containing protein 1 [OS=Homo sapiens]	21.0191	3	6	3	314	35.589	5.12	High	Not Found	Not Found	High	High	High		42000000			53000000	31000000	45000000	0.54	High	0.00468658	19.952	3
P10636-7	Isoform Tau-E of Microtubule-associated protein tau [OS=Homo sapiens]	14.0777	3	5	3	412	42.941	8.92	Not Found	High	High	Not Found	Not Found	Not Found			57000000	49000000				0.35	High	0.00468658	19.9092	3
Q96ME1	F-box/LRR-repeat protein 18 [OS=Homo sapiens]	3.72671	2	6	2	805	88.284	8.32	Not Found	High	Not Found	High	High	High			32000000		13000000	21000000	21000000	0.11	High	0.00468658	19.8368	2
Q147X3	N-alpha-acetyltransferase 30 [OS=Homo sapiens]	14.6409	3	7	3	362	39.295	5.52	High	High	High	High	High	Not Found		52000000	23000000	31000000	29000000	32000000		0.413	High	0.00468658	19.7466	3
Q96T23	remodeling and spacing factor 1 [OS=Homo sapiens]	4.30257	5	8	5	1441	163.72	5.01	High	High	High	High	Not Found	High	Acetyl [K1050(100)]	22000000	35000000	11000000	23000000		19000000	0.155	High	0.00468658	19.6651	5
Q9UQB8	Brain-specific angiogenesis inhibitor 1-associated protein 2 [OS=Homo sapiens]	15.5797	6	7	6	552	60.83	8.9	High	Not Found	Not Found	High	High	High		41000000			14000000	21000000	13000000	0.379	High	0.00468658	19.6005	6
Q9H7N4	Splicing factor, arginine/serine-rich 19 [OS=Homo sapiens]	2.89634	2	7	2	1312	139.186	9.25	High	High	High	High	Not Found	Not Found		18000000	25000000	18000000	19000000			0.084	High	0.00468658	19.5711	2
Q9Y5S2	Serine/threonine-protein kinase MRCK beta [OS=Homo sapiens]	0.993571	1	5	1	1711	194.193	6.37	High	High	High	High	High	Not Found		41000000	41000000	23000000	26000000	17000000		0.025	High	0.00468658	19.5674	1
Q9Y4R8	telomere length regulation protein TEL2 homolog [OS=Homo sapiens]	4.6595	3	6	3	837	91.689	5.76	High	High	Not Found	High	Not Found	High		74000000	32000000		30000000		19000000	0.136	High	0.00468658	19.5226	3
Q9BWJ5	Splicing factor 3B subunit 5 [OS=Homo sapiens]	40.6977	2	7	2	86	10.129	6.35	High	High	High	High	High	High		58000000	39000000	57000000	74000000	34000000	46000000	1.154	High	0.00468658	19.4457	2
P31751	RAC-beta serine/threonine-protein kinase [OS=Homo sapiens]	5.40541	2	7	2	481	55.733	6.37	Not Found	High	High	High	High	High			35000000	40000000	28000000	23000000	22000000	0.141	High	0.00468658	19.3003	2
P52655-1	Transcription initiation factor IIA subunit 1 [OS=Homo sapiens]	2.92553	1	6	1	376	41.488	4.55	High	High	High	High	High	High		430000000	350000000	350000000	140000000	150000000	140000000	0.292	High	0.00468658	19.2981	1
P47897	glutamine--tRNA ligase [OS=Homo sapiens]	5.67742	3	6	3	775	87.743	7.15	Not Found	Not Found	Not Found	High	High	High					27000000	22000000	22000000	0.145	High	0.00468658	19.2725	3
Q9NVM6	DnaJ homolog subfamily C member 17 [OS=Homo sapiens]	14.4737	3	6	3	304	34.666	8.53	High	Not Found	High	High	High	High	Phospho [S112(100)]	17000000		19000000	29000000	30000000	26000000	0.468	High	0.00468658	19.1676	3
Q96A65	Exocyst complex component 4 [OS=Homo sapiens]	4.00411	3	7	3	974	110.429	6.49	High	High	High	High	Not Found	High		21000000	25000000	25000000	18000000		13000000	0.11	High	0.00489914	19.0633	3
P49915	GMP synthase [glutamine-hydrolyzing] [OS=Homo sapiens]	9.23521	4	5	4	693	76.667	6.87	Not Found	Not Found	High	High	Not Found	Not Found				41000000	23000000			0.227	High	0.00489914	18.9918	4
Q16799-1	Reticulon-1 [OS=Homo sapiens]	5.28351	2	5	2	776	83.566	4.69	High	High	Not Found	High	High	Not Found		46000000	73000000		27000000	40000000		0.141	High	0.00489914	18.9708	2
Q8N3X1-2	Isoform 2 of Formin-binding protein 4 [OS=Homo sapiens]	4.41609	3	7	3	1019	110.383	4.75	High	High	High	High	Not Found	High		24000000	22000000	29000000	21000000		14000000	0.184	High	0.00489914	18.9182	3
Q92572	AP-3 complex subunit sigma-1 [OS=Homo sapiens]	18.1347	3	7	3	193	21.718	5.39	High	Not Found	High	High	High	High		41000000		35000000	51000000	18000000	61000000	0.778	High	0.00489914	18.7928	3
O00232-1	26s proteasome non-atpase regulatory subunit 12 [OS=Homo sapiens]	6.57895	2	7	2	456	52.871	7.65	High	High	High	High	High	High		29000000	34000000	26000000	35000000	21000000	19000000	0.145	High	0.00489914	18.7389	2
Q14318-2	Isoform 2 of Peptidyl-prolyl cis-trans isomerase FKBP8 [OS=Homo sapiens]	3.87409	1	5	1	413	44.621	4.84	Not Found	High	High	High	High	High			36000000	35000000	11000000	24000000	21000000	0.116	High	0.00489914	18.7206	1
Q9UEW8	STE20/SPS1-related proline-alanine-rich protein kinase [OS=Homo sapiens]	5.68807	2	6	1	545	59.436	6.29	Not Found	Not Found	High	Not Found	Not Found	Not Found				69000000				0.186	High	0.00489914	18.7011	2
P51571	translocon-associated protein subunit delta [OS=Homo sapiens]	13.8728	2	7	2	173	18.987	6.15	High	High	High	High	High	High		92000000	65000000	94000000	16000000	50000000	44000000	0.585	High	0.00489914	18.6625	2
Q8IYL3	UPF0688 protein C1orf174 [OS=Homo sapiens]	5.76132	1	6	1	243	25.961	6.9	High	High	High	High	High	High		37000000	46000000	42000000	44000000	18000000	27000000	0.212	High	0.00489914	18.6146	1
P45974-1	Ubiquitin carboxyl-terminal hydrolase 5 [OS=Homo sapiens]	7.10956	3	5	3	858	95.725	5.03	Not Found	High	Not Found	High	High	High			23000000		19000000	35000000	31000000	0.17	High	0.00489914	18.5735	3
Q96AT1	Uncharacterized protein KIAA1143 [OS=Homo sapiens]	14.2857	2	6	2	154	17.455	6.11	High	High	High	Not Found	Not Found	Not Found		410000000	60000000	120000000				0.995	High	0.00489914	18.5693	2
Q9BRX8-1	Redox-regulatory protein FAM213A [OS=Homo sapiens]	11.7904	2	5	2	229	25.747	8.84	Not Found	High	Not Found	High	High	Not Found			69000000		14000000	52000000		0.585	High	0.00489914	18.514	2
Q8N1G2	Cap-specific mRNA (nucleoside-2'-O-)-methyltransferase 1 [OS=Homo sapiens]	4.43114	3	7	3	835	95.26	7.05	Not Found	Not Found	Not Found	High	High	High					17000000	11000000	19000000	0.134	High	0.00489914	18.4935	3
O75347	Tubulin-specific chaperone A [OS=Homo sapiens]	37.037	3	5	3	108	12.847	5.29	High	High	High	Not Found	Not Found	Not Found		43000000	43000000	48000000				1.683	High	0.00489914	18.4933	3
P14866	Heterogeneous nuclear ribonucleoprotein L [OS=Homo sapiens]	10.6961	3	6	3	589	64.092	8.22	High	High	Not Found	High	High	High		34000000	33000000		25000000	32000000		0.259	High	0.00489914	18.3619	3
O43598-1	2'-deoxynucleoside 5'-phosphate N-hydrolase 1 [OS=Homo sapiens]	10.3448	2	4	2	174	19.097	5.05	High	High	High	Not Found	Not Found	High		180000000	170000000	190000000				0.468	High	0.00489914	18.3485	2
Q9NPD3	Exosome complex component Rrp41 [OS=Homo sapiens]	4.89796	1	5	1	245	26.366	6.52	High	High	High	Not Found	High	High		77000000	59000000	55000000		41000000	32000000	0.194	High	0.00489914	18.3483	1
Q9UNM6	26S proteasome non-ATPase regulatory subunit 13 [OS=Homo sapiens]	5.58511	2	7	2	376	42.918	5.81	High	High	High	High	High	Not Found		42000000	41000000	40000000	15000000	16000000		0.194	High	0.00593388	18.258	2
P56181-2	Isoform 2 of NADH dehydrogenase [ubiquinone] flavoprotein 3, mitochondrial [OS=Homo sapiens]	12.4736	4	6	4	473	50.953	9.17	High	High	High	Not Found	Not Found	Not Found		31000000	39000000	41000000				0.346	High	0.00593388	18.2538	4
Q13330-1	Metastasis-associated protein MTA1 [OS=Homo sapiens]	4.8951	3	7	1	715	80.735	9.26	High	Not Found	Not Found	Not Found	Not Found	Not Found								0.139	High	0.00593388	18.2281	3
Q9H9Q2	COP9 signalosome complex subunit 7b [OS=Homo sapiens]	9.09091	2	6	2	264	29.603	6.15	High	High	High	Not Found	High	Not Found		6500000	77000000	29000000		20000000		0.468	High	0.00593388	18.1758	2
Q6WCQ1-2	Isoform 2 of Myosin phosphatase Rho-interacting protein [OS=Homo sapiens]	3.75723	2	6	2	1038	118.03	6.39	Not Found	High	High	High	High	High			31000000	28000000	26000000	16000000	19000000	0.078	High	0.00593388	18.1323	2
Q96GD4-5	Isoform 5 of Aurora kinase B [OS=Homo sapiens]	11.5942	3	6	3	345	39.442	9.36	High	Not Found	High	High	High	High		32000000		22000000	21000000	24000000	14000000	0.369	High	0.00593388	18.114	3
Q15022	Polycomb protein suz12 [OS=Homo sapiens]	13.9378	4	6	4	739	83.003	8.81	Not Found	High	High	High	Not Found	High			28000000	23000000	24000000		26000000	0.252	High	0.00593388	18.0727	4
P47914	60S ribosomal protein L29 [OS=Homo sapiens]	9.43396	1	6	1	159	17.741	11.66	High	High	High	High	High	High		61000000	74000000	62000000	63000000	30000000	34000000	0.468	High	0.00593388	18.0564	1
Q3B726	DNA-directed RNA polymerase I subunit RPA43 [OS=Homo sapiens]	19.8225	4	7	4	338	37.409	6.98	High	High	High	High	High	High	Phospho [S316(100); S328(100)]	62000000	44000000	49000000	28000000	28000000	18000000	0.931	High	0.00593388	17.9851	4
Q9UBS4	DnaJ homolog subfamily B member 11 [OS=Homo sapiens]	4.7486	1	5	1	358	40.489	6.18	High	High	Not Found	High	High	High		29000000	28000000		20000000	19000000	16000000	0.11	High	0.00593388	17.9431	1
P37802-2	Isoform 2 of Transgelin-2 [OS=Homo sapiens]	11.3636	2	7	2	220	24.438	8.25	High	High	High	Not Found	High	High		39000000	44000000	45000000		21000000	23000000	0.359	High	0.00593388	17.8803	2
P61619	Protein transport protein Sec61 subunit alpha isoform 1 [OS=Homo sapiens]	4.41176	2	7	2	476	52.231	8.06	High	High	High	Not Found	High	High		34000000	38000000	37000000		28000000	28000000	0.259	High	0.00593388	17.8338	2
Q01831	DNA repair protein complementing XP-C cells [OS=Homo sapiens]	4.25532	2	5	2	940	105.887	8.9	Not Found	High	Not Found	High	High	High			41000000		70000000	32000000	20000000	0.103	High	0.00593388	17.8265	2
Q9ULT8	E3 ubiquitin-protein ligase hectd1 [OS=Homo sapiens]	1.14943	2	5	2	2610	289.203	5.35	Not Found	High	High	High	High	High			24000000	32000000	9400000	21000000	10000000	0.031	High	0.00593388	17.82	2
P61026	ras-related protein rab-10 [OS=Homo sapiens]	17	3	7	3	200	22.527	8.38	High	High	Not Found	High	High	High		50000000	40000000		20000000	27000000	29000000	0.501	High	0.00593388	17.8103	3
P55769	NHP2-like protein 1 [OS=Homo sapiens]	19.5312	3	6	3	128	14.165	8.46	High	High	High	Not Found	High	Not Found		78000000	73000000	89000000		35000000		1.154	High	0.00593388	17.7156	3
Q02878	60S ribosomal protein L6 [OS=Homo sapiens]	13.1944	2	4	2	288	32.708	10.58	Not Found	Not Found	High	Not Found	High	High				69000000		42000000	65000000	0.274	High	0.00593388	17.6665	2
P28702-3	Isoform 2 of Retinoic acid receptor RXR-beta [OS=Homo sapiens]	5.95903	2	7	2	537	57.329	8.27	High	High	High	High	High	High		52000000	47000000	50000000	24000000	28000000	29000000	0.179	High	0.00593388	17.6354	2
Q66K14-1	TBC1 domain family member 9B [OS=Homo sapiens]	3.84	3	6	3	1250	140.436	5.25	High	Not Found	High	High	High	High		35000000		83000000	24000000	15000000	53000000	0.109	High	0.00593388	17.6038	3
Q9ULR0-1	Isoform 2 of Pre-mRNA-splicing factor ISY1 homolog [OS=Homo sapiens]	9.96979	2	4	2	331	37.543	5.78	High	High	High	Not Found	Not Found	Not Found		28000000	130000000	71000000				0.202	High	0.00593388	17.5846	2
Q6UXH1-5	Isoform 5 of Cysteine-rich with EGF-like domain protein 2 [OS=Homo sapiens]	7.71144	2	5	2	402	43.549	4.79	High	High	High	Not Found	Not Found	Not Found		32000000	40000000	33000000				0.245	High	0.00593388	17.5613	2
Q9UPY3	endoribonuclease Dicer [OS=Homo sapiens]	1.76899	3	7	3	1922	218.542	5.68	High	High	High	High	High	High		19000000	20000000	15000000	32000000	17000000	19000000	0.06	High	0.00593388	17.5479	3
Q8ND82	zinc finger protein 280c [OS=Homo sapiens]	8.81954	4	5	4	737	83.042	9.11	High	Not Found	Not Found	High	High	High		35000000			52000000	24000000	15000000	0.198	High	0.00593388	17.5479	4
Q9HAF1-3	Isoform 3 of Chromatin modification-related protein MEAF6 [OS=Homo sapiens]	11.4428	1	3	1	201	22.741	8.28	High	High	High	Not Found	Not Found	Not Found		52000000	41000000					0.259	High	0.00593388	17.5104	1
Q9BRX5	DNA replication complex GINS protein PSF3 [OS=Homo sapiens]	6.94444	1	6	1	216	24.519	5.34	High	High	High	High	High	High		15000000	12000000	13000000	19000000	21000000	16000000	0.145	High	0.00593388	17.5092	1
Q96AC1-3	Isoform 3 of Fermitin family homolog 2 [OS=Homo sapiens]	10.3348	5	6	5	687	78.625	6.7	High	High	Not Found	Not Found	High	High		41000000	26000000			30000000	23000000	0.307	High	0.00593388	17.3988	5
P61204	ADP-ribosylation factor 3 [OS=Homo sapiens]	10.4972	2	7	2	181	20.588	7.43	High	High	High	High	High	High		120000000	150000000	160000000	84000000	76000000	68000000	0.468	High	0.0064734	17.3169	2
Q9BST9	Rhotekin [OS=Homo sapiens]	6.39432	2	5	2	563	62.628	7.44	Not Found	High	High	High	High	Not Found			95000000	110000000	34000000	57000000		0.15	High	0.0064734	17.261	2
P58546	Myotrophin [OS=Homo sapiens]	38.1356	2	4	2	118	12.887	5.52	High	High	High	Not Found	Not Found	Not Found		53000000	94000000	54000000				0.778	High	0.0064734	17.198	2
Q96G74-1	OTU domain-containing protein 5 [OS=Homo sapiens]	6.1296	2	4	2	571	60.588	6.54	High	High	High	Not Found	Not Found	Not Found		57000000	51000000	60000000				0.222	High	0.0064734	17.1509	2
P27707	deoxycytidine kinase [OS=Homo sapiens]	4.23077	1	6	1	260	30.499	5.21	High	High	High	High	High	High		46000000	47000000	47000000	33000000	28000000	28000000	0.155	High	0.00690021	17.1141	1
P54725-1	UV excision repair protein RAD23 homolog A [OS=Homo sapiens]	16.2534	4	7	3	363	39.585	4.58	High	High	High	Not Found	High	Not Found		120000000	220000000	130000000		29000000		0.719	High	0.00690021	17.1074	4
Q99653	Calcineurin B homologous protein 1 [OS=Homo sapiens]	26.6667	4	6	4	195	22.442	5.1	High	High	High	High	High	Not Found		20000000	37000000	27000000	31000000	15000000		0.848	High	0.00690021	17.1058	4
Q14691	DNA replication complex GINS protein PSF1 [OS=Homo sapiens]	7.14286	1	6	1	196	22.974	7.39	High	High	High	High	High	High		17000000	20000000	20000000	34000000	16000000	16000000	0.155	High	0.00690021	17.0774	1
Q15149-1	plectin [OS=Homo sapiens]	1.13151	5	6	5	4684	531.466	5.96	High	High	Not Found	High	Not Found	Not Found		19000000	26000000		19000000			0.034	High	0.00690021	17.0763	5
O14964	Hepatocyte growth factor-regulated tyrosine kinase substrate [OS=Homo sapiens]	2.9601	2	7	2	777	86.138	6.16	High	High	High	High	High	High		43000000	42000000	39000000	31000000	22000000	26000000	0.16	High	0.00690021	17.0607	2
Q9Y5Q9	General transcription factor 3C polypeptide 3 [OS=Homo sapiens]	3.0474	2	6	2	886	101.208	5.07	High	Not Found	High	High	High	High		31000000		13000000	21000000	20000000	16000000	0.103	High	0.00690021	16.9429	2
Q9UHR5-1	SAP30-binding protein [OS=Homo sapiens]	11.6883	3	6	3	308	33.85	4.84	High	Not Found	High	High	Not Found	High		34000000		38000000	39000000		18000000	0.501	High	0.00690021	16.9211	3
P54727	UV excision repair protein RAD23 homolog B [OS=Homo sapiens]	11.2469	3	7	2	409	43.145	4.84	High	High	High	Not Found	Not Found	Not Found	Phospho [S160(100)]	30000000	37000000	49000000				0.501	High	0.00690021	16.8889	3
Q96P47-4	Isoform 4 of Arf-GAP with GTPase, ANK repeat and PH domain-containing protein 3 [OS=Homo sapiens]	4.17124	3	7	3	911	97.891	7.96	High	Not Found	High	High	High	High		36000000		34000000	23000000	20000000	23000000	0.179	High	0.00690021	16.8536	3
Q96S82	ubiquitin-like protein 7 [OS=Homo sapiens]	3.15789	1	6	1	380	40.485	5.07	High	High	High	High	High	High		25000000	26000000	25000000	27000000	21000000	23000000	0.179	High	0.00690021	16.8158	1
Q8N1F7-1	Nuclear pore complex protein Nup93 [OS=Homo sapiens]	5.73871	4	6	4	819	93.43	5.72	High	High	Not Found	High	Not Found	Not Found		23000000	27000000		29000000			0.169	High	0.00690021	16.8111	4
Q13823	Nucleolar GTP-binding protein 2 [OS=Homo sapiens]	4.24077	2	6	2	731	83.603	9.25	Not Found	High	High	High	High	High			51000000	39000000	46000000	51000000	22000000	0.119	High	0.00690021	16.8001	2
Q9NQT8	Kinesin-like protein KIF13B [OS=Homo sapiens]	1.47864	2	6	1	1826	202.663	5.88	High	High	High	High	High	Not Found		48000000	31000000	50000000	48000000	46000000		0.046	High	0.00690021	16.7879	2
Q06330-1	Recombining binding protein suppressor of hairless [OS=Homo sapiens]	8.4	4	5	4	500	55.602	7.18	High	High	High	Not Found	Not Found	High		20000000	38000000	20000000			18000000	0.407	High	0.00690021	16.7862	4
O95251-1	Histone acetyltransferase KAT7 [OS=Homo sapiens]	4.58265	2	7	2	611	70.598	8.85	High	High	High	High	High	High		31000000	60000000	49000000	32000000	48000000	34000000	0.145	High	0.00690021	16.7839	2
Q96A00	Protein phosphatase 1 regulatory subunit 14A [OS=Homo sapiens]	15.6463	3	7	3	147	16.683	9.38	High	High	High	High	High	High	Phospho [S16(99.7); S26(100)]	210000000	160000000	180000000	42000000	18000000	26000000	1.371	High	0.00690021	16.7764	3
Q14135-4	Isoform 4 of Transcription cofactor vestigial-like protein 4 [OS=Homo sapiens]	28.0405	4	4	4	296	31.863	8.31	Not Found	High	High	Not Found	High	Not Found			34000000	62000000		110000000		0.778	High	0.00690021	16.7299	4
Q6NZ67	Mitotic-spindle organizing protein 2B [OS=Homo sapiens]	13.9241	1	5	1	158	16.216	10.15	High	High	Not Found	Not Found	High	High		130000000	150000000			43000000	81000000	0.585	High	0.00690021	16.673	1
Q15714-1	TSC22 domain family protein 1 [OS=Homo sapiens]	1.11836	1	6	1	1073	109.61	5.64	High	High	High	High	High	High		45000000	49000000	48000000	7100000	19000000	15000000	0.155	High	0.00690021	16.6595	1
Q9H0C8	Integrin-linked kinase-associated serine/threonine phosphatase 2C [OS=Homo sapiens]	8.92857	3	7	3	392	42.88	7.09	High	Not Found	High	High	High	High		100000000		67000000	73000000	38000000	35000000	0.28	High	0.00690021	16.6382	3
Q6PJG2	ELM2 and SANT domain-containing protein 1 [OS=Homo sapiens]	5.64593	3	5	3	1045	114.918	9.19	Not Found	High	High	High	Not Found	Not Found			56000000	30000000	46000000			0.134	High	0.00690021	16.6375	3
Q53GA4	pleckstrin homology-like domain family A member 2 [OS=Homo sapiens]	28.2895	2	6	2	152	17.082	9.17	High	Not Found	High	High	High	Not Found		62000000		55000000	47000000			0.874	High	0.00690021	16.6327	2
P47974	zinc finger protein 36, C3H1 type-like 2 [OS=Homo sapiens]	4.04858	1	5	1	494	51.031	8.16	Not Found	High	High	High	High	High			25000000	26000000	19000000	13000000	10000000	0.116	High	0.00690021	16.6131	1
P15884-3	Isoform SEF2-1D of Transcription factor 4 [OS=Homo sapiens]	2.3845	1	6	1	671	71.75	7.17	High	High	High	High	High	High		27000000	16000000	24000000	24000000	23000000	18000000	0.08	High	0.00690021	16.5993	1
O15014	zinc finger protein 609 [OS=Homo sapiens]	3.47271	2	4	2	1411	151.098	8.03	High	Not Found	High	Not Found	High	High		19000000		20000000		9900000	11000000	0.069	High	0.00690021	16.5013	2
Q6DD88	Atlastin-3 [OS=Homo sapiens]	5.73013	2	4	2	541	60.503	5.66	High	High	High	Not Found	Not Found	High		34000000	31000000	19000000			25000000	0.166	High	0.00690021	16.3181	2
O00712-5	Isoform 5 of Nuclear factor 1 B-type [OS=Homo sapiens]	5.06073	2	5	2	494	55.146	9.03	Not Found	High	Not Found	High	High	High			64000000		25000000	21000000		0.35	High	0.00690021	16.3134	2
P09382	Galectin-1 [OS=Homo sapiens]	20	2	5	2	135	14.706	5.5	Not Found	High	Not Found	High	High	High			58000000		37000000	19000000	16000000	0.668	High	0.00690021	16.297	2
Q2VIQ3	Chromosome-associated kinesin KIF4B [OS=Homo sapiens]	1.05348	1	6	1	1234	139.947	6.18	High	High	High	High	High	High		15000000	21000000	20000000	24000000	15000000	15000000	0.032	High	0.00690021	16.2744	1
Q9NXR1-1	Nuclear distribution protein nudE homolog 1 [OS=Homo sapiens]	13.5838	3	5	3	346	38.785	5.27	High	High	High	High	Not Found	Not Found		25000000	29000000	37000000	20000000			0.304	High	0.00690021	16.1591	3
Q15545	Transcription initiation factor TFIID subunit 7 [OS=Homo sapiens]	9.74212	3	6	3	349	40.234	5.2	High	High	High	High	Not Found	Not Found		53000000	69000000	25000000	13000000			0.389	High	0.00690021	16.0942	3
Q9Y6I9	Testis-expressed sequence 264 protein [OS=Homo sapiens]	12.4601	3	6	3	313	34.167	4.86	High	High	Not Found	High	Not Found	High		29000000	59000000		51000000		39000000	0.501	High	0.00690021	16.0879	3
Q99426	tubulin-folding cofactor B [OS=Homo sapiens]	16.8033	4	6	4	244	27.308	5.15	Not Found	High	High	High	Not Found	Not Found			22000000	32000000	32000000			0.778	High	0.00690021	16.0706	4
Q9BQA1	Methylosome protein 50 [OS=Homo sapiens]	16.9591	2	4	2	342	36.701	5.17	High	High	Not Found	High	High	Not Found		54000000	61000000		43000000	110000000		0.389	High	0.00690021	16.0341	2
P15407	Fos-related antigen 1 [OS=Homo sapiens]	16.2362	3	4	3	271	29.395	8.02	Not Found	High	Not Found	High	Not Found	Not Found			49000000		20000000			1.371	High	0.00690021	15.9415	3
Q8TC07-1	TBC1 domain family member 15 [OS=Homo sapiens]	7.23589	4	6	4	691	79.44	5.67	High	High	Not Found	High	High	High		31000000	34000000		20000000	14000000	9000000	0.283	High	0.00690021	15.9237	4
Q9NP97	Dynein light chain roadblock-type 1 [OS=Homo sapiens]	51.0417	3	4	3	96	10.915	7.25	Not Found	High	High	Not Found	Not Found	Not Found			130000000	100000000				2.162	High	0.00690021	15.9122	3
O15067	Phosphoribosylformylglycinamidine synthase [OS=Homo sapiens]	3.8864	3	6	3	1338	144.643	5.76	High	Not Found	High	High	High	High	Phospho [S660(100)]; Acetyl [K646(100)]	29000000		32000000	28000000	300000000	14000000	0.105	High	0.00690021	15.7982	3
Q9BQ67	Glutamate-rich WD repeat-containing protein 1 [OS=Homo sapiens]	7.84753	2	6	2	446	49.388	4.92	High	High	High	High	Not Found	High		30000000	31000000	31000000	26000000		17000000	0.259	High	0.00690021	15.7083	2
Q8NFQ8	Torsin-1A-interacting protein 2 [OS=Homo sapiens]	6.80851	1	4	1	470	51.232	4.96	High	High	High	High	Not Found	Not Found		4100000	35000000		7100000			0.086	High	0.00690021	15.6728	1
P62249	40S ribosomal protein S16 [OS=Homo sapiens]	8.21918	1	4	1	146	16.435	10.21	Not Found	Not Found	High	High	High	High				54000000	55000000	59000000	47000000	0.212	High	0.00690021	15.6673	1
Q8TAQ2	SWI/SNF complex subunit SMARCC2 [OS=Homo sapiens]	4.20099	3	6	3	1214	132.797	5.69	High	Not Found	High	High	High	High		33000000		44000000	12000000	15000000	21000000	0.129	High	0.00690021	15.616	3
P49711-1	Transcriptional repressor CTCF [OS=Homo sapiens]	5.77717	3	5	3	727	82.732	6.96	High	High	High	Not Found	Not Found	Not Found		24000000	64000000	24000000				0.212	High	0.00690021	15.5966	3
A5YKK6	CCR4-NOT transcription complex subunit 1 [OS=Homo sapiens]	2.44108	4	6	4	2376	266.768	7.11	Not Found	High	High	High	High	Not Found			27000000	22000000	83000000	73000000		0.05	High	0.00690021	15.5521	4
Q16881-1	Thioredoxin reductase 1, cytoplasmic [OS=Homo sapiens]	1.54083	1	6	1	649	70.862	7.39	High	High	High	High	High	High		46000000	52000000	51000000	21000000	17000000	20000000	0.062	High	0.00690021	15.5385	1
Q9HCN4-5	Isoform 5 of GPN-loop GTPase 1 [OS=Homo sapiens]	6.95876	2	5	2	388	43.318	5.19	Not Found	High	Not Found	High	High	High			40000000		36000000	37000000	29000000	0.274	High	0.00690021	15.5202	2
Q6UX04	Peptidyl-prolyl cis-trans isomerase CWC27 homolog [OS=Homo sapiens]	7.20339	1	3	1	472	53.814	5.8	High	High	High	Not Found	Not Found	Not Found		60000000	64000000	68000000				0.096	High	0.00690021	15.3864	1
Q15554-3	Telomeric repeat-binding factor 2 [OS=Homo sapiens]	3.87454	1	5	1	542	59.557	9.35	High	High	Not Found	High	High	High		26000000	50000000		40000000	22000000	30000000	0.077	High	0.00690021	15.3455	1
P49591	Serine--tRNA ligase, cytoplasmic [OS=Homo sapiens]	2.33463	1	6	1	514	58.74	6.43	High	High	High	High	High	High		25000000	31000000	29000000	28000000	32000000		0.077	High	0.00690021	15.2554	1
Q9NXR7-1	Isoform 1 of BRCA1-A complex subunit BRE [OS=Homo sapiens]	6.26506	2	5	2	415	46.944	6.14	High	High	High	High	Not Found	Not Found		27000000	31000000	25000000	30000000			0.212	High	0.00690021	15.2075	2
O00566	U3 small nucleolar ribonucleoprotein protein Mpp10 [OS=Homo sapiens]	7.48899	3	4	3	681	78.816	4.86	Not Found	High	High	Not Found	Not Found	Not Found			45000000	45000000				0.199	High	0.00690021	15.1992	3
Q9Y5P4-3	Isoform 3 of Collagen type IV alpha-3-binding protein [OS=Homo sapiens]	3.7234	2	5	2	752	83.655	6.27	High	High	High	High	Not Found	Not Found		20000000	34000000	19000000	36000000			0.099	High	0.00690021	15.1901	2
O15357	Phosphatidylinositol 3,4,5-trisphosphate 5-phosphatase 2 [OS=Homo sapiens]	4.13355	4	6	4	1258	138.513	6.54	Not Found	Not Found	High	High	High	High				39000000	33000000	34000000	35000000	0.124	High	0.00690021	15.1749	4
Q9BRS2	Serine/threonine-protein kinase RIO1 [OS=Homo sapiens]	6.69014	2	4	2	568	65.542	6.19	Not Found	High	High	Not Found	Not Found	High			57000000	57000000			7000000	0.166	High	0.00690021	15.1609	2
Q99497	Protein deglycase DJ-1 [OS=Homo sapiens]	24.8677	4	4	4	189	19.878	6.79	Not Found	High	High	Not Found	Not Found	High			58000000	39000000				1.031	High	0.00690021	15.1373	4
P37235	Hippocalcin-like protein 1 [OS=Homo sapiens]	9.32642	2	6	2	193	22.299	5.35	High	High	High	Not Found	Not Found	Not Found		79000000	75000000	78000000				0.359	High	0.00690021	15.0851	2
Q8NDI1	EH domain-binding protein 1 [OS=Homo sapiens]	3.41186	3	6	3	1231	139.931	5.35	Not Found	High	Not Found	High	High	High			21000000		18000000	23000000	29000000	0.095	High	0.00690021	15.0229	3
P11171-1	protein 4.1 [OS=Homo sapiens]	4.74537	3	5	3	864	96.957	5.58	Not Found	Not Found	High	High	High	Not Found				18000000	30000000	17000000		0.131	High	0.00690021	14.9966	3
O15226-2	Isoform 2 of NF-kappa-B-repressing factor [OS=Homo sapiens]	5.67376	3	6	3	705	79.446	8.88	High	Not Found	High	High	High	High		22000000		23000000	62000000	19000000	16000000	0.151	High	0.00690021	14.9861	3
Q9BZI7-1	Regulator of nonsense transcripts 3B [OS=Homo sapiens]	11.5942	5	6	5	483	57.727	9.48	High	High	Not Found	Not Found	Not Found	High	Phospho [S310(100)]	46000000	17000000				17000000	0.931	High	0.00742312	14.7332	5
O75937	DnaJ homolog subfamily C member 8 [OS=Homo sapiens]	13.0435	2	4	2	253	29.823	9.06	High	High	High	Not Found	Not Found	Not Found		38000000	54000000	31000000				0.359	High	0.00742312	14.6557	2
P42285	Superkiller viralicidic activity 2-like 2 [OS=Homo sapiens]	5.08637	3	5	3	1042	117.729	6.52	High	Not Found	High	High	High	High		15000000		13000000	48000000	29000000	31000000	0.118	High	0.00873709	14.6372	3
Q9Y4F1-2	Isoform 2 of FERM, RhoGEF and pleckstrin domain-containing protein 1 [OS=Homo sapiens]	2.69517	2	6	2	1076	122.037	8.48	High	High	High	Not Found	High	High	Phospho [S427(100)]	47000000	23000000	18000000		57000000	37000000	0.112	High	0.00873709	14.63	2
O14545	TRAF-type zinc finger domain-containing protein 1 [OS=Homo sapiens]	5.15464	2	5	2	582	64.8	5.29	Not Found	High	High	Not Found	High	High			46000000	37000000		28000000	20000000	0.172	High	0.00873709	14.5917	2
Q15269	Periodic tryptophan protein 2 homolog [OS=Homo sapiens]	2.06746	1	4	1	919	102.387	6.15	High	Not Found	Not Found	High	High	High		17000000			37000000	17000000	32000000	0.047	High	0.00873709	14.5898	1
Q99547	M-phase phosphoprotein 6 [OS=Homo sapiens]	7.5	1	5	1	160	19.012	5.2	High	High	High	Not Found	High	High		37000000	38000000	35000000		21000000	23000000	0.259	High	0.00896388	14.513	1
Q9NXH9-1	tRNA (guanine(26)-N(2))-dimethyltransferase [OS=Homo sapiens]	7.28376	4	6	4	659	72.188	7.64	Not Found	High	High	High	Not Found	High			26000000	27000000	42000000		18000000	0.252	High	0.00896388	14.5076	4
Q16850-1	lanosterol 14-alpha demethylase [OS=Homo sapiens]	3.97614	2	6	2	503	56.769	8.53	High	High	Not Found	High	High	High		45000000	41000000		28000000	18000000	13000000	0.166	High	0.00896388	14.4613	2
Q9BZX2-1	Uridine-cytidine kinase 2 [OS=Homo sapiens]	8.42912	2	6	2	261	29.281	6.7	High	High	High	High	High	High		48000000	58000000	38000000		31000000	32000000	0.334	High	0.00896388	14.4381	2
P37108	Signal recognition particle 14 kDa protein [OS=Homo sapiens]	21.3235	1	4	1	136	14.561	10.04	High	Not Found	High	Not Found	High	High		87000000		75000000		36000000	55000000	0.334	High	0.00896388	14.4318	1
Q8TE77	Protein phosphatase Slingshot homolog 3 [OS=Homo sapiens]	1.97269	1	5	1	659	72.951	5.3	High	High	High	High	Not Found	High		25000000	24000000	27000000	22000000		18000000	0.068	High	0.00896388	14.409	1
Q12857-4	Isoform 4 of Nuclear factor 1 A-type [OS=Homo sapiens]	2.52708	1	5	1	554	60.855	8.88	High	High	High	High	Not Found	High		29000000	38000000	28000000	39000000		21000000	0.105	High	0.00896388	14.3816	1
Q05655	protein kinase C delta type [OS=Homo sapiens]	5.91716	3	5	3	676	77.455	7.75	Not Found	Not Found	High	High	Not Found	High				56000000	29000000		22000000	0.166	High	0.00896388	14.3719	3
Q14653	interferon regulatory factor 3 [OS=Homo sapiens]	10.0703	2	4	2	427	47.19	5.34	Not Found	High	Not Found	High	High	High			21000000		86000000	33000000	15000000	0.259	High	0.00896388	14.3698	2
P78318	Immunoglobulin-binding protein 1 [OS=Homo sapiens]	14.1593	4	5	4	339	39.198	5.38	High	High	Not Found	High	Not Found	Not Found		15000000	27000000		48000000			0.492	High	0.00948367	14.2935	4
Q9UGI8	Testin [OS=Homo sapiens]	3.32542	1	5	1	421	47.964	7.68	High	High	High	High	High	Not Found		32000000	26000000	29000000	17000000	22000000		0.086	High	0.00948367	14.2594	1
Q9NYB9	abl interactor 2 [OS=Homo sapiens]	9.94152	3	4	1	513	55.629	6.16	Not Found	Not Found	Not Found	High	High	Not Found					51000000	27000000		0.413	Medium	0.0110555	14.1748	3
Q8NFH5	Nucleoporin NUP53 [OS=Homo sapiens]	13.8037	3	5	3	326	34.751	9.09	High	Not Found	Not Found	High	High	High		38000000			29000000	13000000	11000000	0.638	Medium	0.0112213	14.1682	3
Q8WUA7	TBC1 domain family member 22A [OS=Homo sapiens]	4.25532	1	4	1	517	59.084	5.97	High	High	Not Found	High	Not Found	High		26000000	27000000		46000000		19000000	0.089	Medium	0.0112213	14.1558	1
Q14696	LDLR chaperone MESD [OS=Homo sapiens]	17.5214	3	5	3	234	26.06	7.78	High	High	High	Not Found	Not Found	Not Found		120000000	230000000	48000000				0.701	Medium	0.0112213	14.1384	3
Q08AE8-1	Protein spire homolog 1 [OS=Homo sapiens]	3.04233	1	4	1	756	85.489	8.62	High	Not Found	Not Found	High	High	High		29000000			26000000	11000000	20000000	0.054	Medium	0.0112213	14.0966	1
P78346-2	Isoform 2 of Ribonuclease P protein subunit p30 [OS=Homo sapiens]	9.31677	2	5	2	322	35.542	9.61	High	Not Found	High	High	Not Found	High		40000000		39000000	27000000		23000000	0.274	Medium	0.0112213	14.0403	2
Q96GA3	protein LTV1 homolog [OS=Homo sapiens]	3.15789	1	3	1	475	54.821	4.91	High	Not Found	High	Not Found	Not Found	High		41000000		43000000			36000000	0.086	Medium	0.0112213	13.971	1
Q8WUZ0-2	Isoform 2 of B-cell CLL/lymphoma 7 protein family member C [OS=Homo sapiens]	4.13223	1	5	1	242	26.406	10.76	Not Found	High	High	High	High	High			65000000	69000000	37000000	43000000	38000000	0.233	Medium	0.0112213	13.9279	1
Q8N392-1	Rho GTPase-activating protein 18 [OS=Homo sapiens]	7.84314	4	5	4	663	74.93	6.44	High	High	Not Found	High	High	Not Found		18000000	41000000		35000000	15000000		0.239	Medium	0.0112213	13.9262	4
Q8WY36	HMG box transcription factor BBX [OS=Homo sapiens]	7.22635	4	5	4	941	105.064	8.79	High	Not Found	Not Found	High	High	High	Phospho [S844(100)]	26000000			23000000	25000000	18000000	0.198	Medium	0.0112213	13.8945	4
Q9Y320	Thioredoxin-related transmembrane protein 2 [OS=Homo sapiens]	12.5	2	4	2	296	34.016	8.69	Not Found	Not Found	Not Found	High	High	High					86000000	37000000	48000000	0.292	Medium	0.0112213	13.87	2
P13807	glycogen [starch] synthase, muscle [OS=Homo sapiens]	2.03528	1	4	1	737	83.732	6.18	High	High	Not Found	High	High	Not Found		37000000	33000000		27000000	22000000		0.061	Medium	0.0112213	13.8279	1
Q5JTD0-1	Tight junction-associated protein 1 [OS=Homo sapiens]	16.158	5	5	5	557	61.783	5.97	Not Found	High	High	High	High	Not Found			22000000	33000000	27000000			0.433	Medium	0.011396	13.8085	5
Q8WUW1-2	Isoform 2 of Protein BRICK1 [OS=Homo sapiens]	19.8113	3	5	3	106	12.038	6.76	High	High	High	Not Found	Not Found	Not Found		28000000	13000000	28000000				0.995	Medium	0.011396	13.7679	3
O60502	protein O-GlcNAcase [OS=Homo sapiens]	1.31004	1	5	1	916	102.849	4.91	High	Not Found	High	High	High	High		190000000		190000000	120000000	120000000	120000000	0.044	Medium	0.011396	13.6785	1
Q8NCF5-1	NFATC2-interacting protein [OS=Homo sapiens]	4.77327	2	4	2	419	45.789	6.6	Not Found	Not Found	Not Found	High	High	High					31000000	24000000	15000000	0.259	Medium	0.011396	13.6695	2
Q6UUV9-2	Isoform 2 of CREB-regulated transcription coactivator 1 [OS=Homo sapiens]	3.38462	1	4	1	650	68.739	5.95	High	High	Not Found	High	Not Found	High		41000000	47000000		21000000		20000000	0.136	Medium	0.011396	13.6303	1
Q9BRP8	Partner of Y14 and mago [OS=Homo sapiens]	26.9608	3	4	3	204	22.642	9.45	Not Found	High	High	High	Not Found	Not Found			25000000	43000000	19000000			0.995	Medium	0.011396	13.5687	3
P53602	Diphosphomevalonate decarboxylase [OS=Homo sapiens]	5.75	2	5	2	400	43.377	7.23	Not Found	High	High	High	High	High			56000000	47000000	33000000	28000000	23000000	0.202	Medium	0.011396	13.5659	2
P62701	40S ribosomal protein S4, X isoform [OS=Homo sapiens]	8.36502	2	5	2	263	29.579	10.15	High	Not Found	High	High	Not Found	High		29000000		24000000	24000000		19000000	0.259	Medium	0.011396	13.5367	2
Q9NZI7	Upstream-binding protein 1 [OS=Homo sapiens]	3.33333	1	3	1	540	60.453	6.35	Not Found	High	High	High	Not Found	Not Found			66000000	58000000	38000000			0.096	Medium	0.011396	13.5338	1
Q96K76-4	Isoform 4 of Ubiquitin carboxyl-terminal hydrolase 47 [OS=Homo sapiens]	1.77122	2	4	2	1355	154.6	5.06	High	High	High	Not Found	Not Found	High		17000000	16000000	26000000			10000000	0.06	Medium	0.011396	13.5027	2
Q9UHV9	Prefoldin subunit 2 [OS=Homo sapiens]	32.4675	4	5	4	154	16.638	6.58	Not Found	High	High	High	Not Found	Not Found			45000000	50000000	14000000			1.154	Medium	0.011396	13.4693	4
Q68D10-1	Protein SPT2 homolog [OS=Homo sapiens]	4.37956	1	4	1	685	75.553	9.79	High	High	High	High	Not Found	Not Found		35000000	52000000	46000000	31000000			0.056	Medium	0.0121259	13.429	1
P31153	S-adenosylmethionine synthase isoform type-2 [OS=Homo sapiens]	7.59494	2	5	2	395	43.633	6.48	High	High	High	High	Not Found	High		43000000	23000000	42000000	39000000		34000000	0.222	Medium	0.0121259	13.3775	2
Q9HB71	Calcyclin-binding protein [OS=Homo sapiens]	9.64912	2	4	2	228	26.194	8.25	High	Not Found	High	Not Found	High	High		32000000		38000000		9800000	23000000	0.389	Medium	0.0121259	13.3687	2
P51648-2	Isoform 2 of Fatty aldehyde dehydrogenase [OS=Homo sapiens]	2.55906	1	5	1	508	57.633	8.92	High	Not Found	High	High	High	High		28000000		26000000	22000000	20000000	18000000	0.093	Medium	0.0121259	13.3536	1
Q9BZ29-4	Isoform 4 of Dedicator of cytokinesis protein 9 [OS=Homo sapiens]	1.91113	2	4	2	2093	238.693	7.62	Not Found	High	Not Found	High	High	High			29000000		14000000	10000000	18000000	0.038	Medium	0.0121259	13.3043	2
Q6ZNB6-1	nf-x1-type zinc finger protein nfxl1 [OS=Homo sapiens]	4.61032	2	3	2	911	101.27	8.41	High	High	Not Found	High	Not Found	Not Found		18000000	48000000		31000000			0.084	Medium	0.0121259	13.2973	2
O60220	Mitochondrial import inner membrane translocase subunit Tim8 A [OS=Homo sapiens]	32.9897	2	3	2	97	10.991	5.16	Not Found	High	Not Found	Not Found	High	High			35000000			30000000	58000000	0.931	Medium	0.0130368	13.0351	2
P38571	lysosomal acid lipase/cholesteryl ester hydrolase [OS=Homo sapiens]	2.50627	1	4	1	399	45.39	6.92	High	High	Not Found	Not Found	High	High		37000000	39000000			28000000	28000000	0.136	Medium	0.0130368	13.0279	1
Q14181	DNA polymerase alpha subunit B [OS=Homo sapiens]	6.18729	2	4	2	598	65.906	5.24	Not Found	Not Found	Not Found	High	High	Not Found					26000000	23000000		0.292	Medium	0.0130368	12.902	2
Q8IXH7	Negative elongation factor C/D [OS=Homo sapiens]	6.44068	3	5	3	590	66.204	5.1	Not Found	Not Found	Not Found	High	High	High					57000000	16000000	11000000	0.292	Medium	0.0130368	12.8547	3
Q9Y2H0	Disks large-associated protein 4 [OS=Homo sapiens]	3.02419	2	4	2	992	107.945	7.08	High	High	Not Found	Not Found	High	High		100000000	27000000			74000000	66000000	0.089	Medium	0.0130368	12.8526	2
P23381	Tryptophan--tRNA ligase, cytoplasmic [OS=Homo sapiens]	10.4034	3	4	3	471	53.132	6.23	Not Found	High	High	Not Found	High	High			89000000	17000000		64000000	21000000	0.259	Medium	0.0130368	12.8025	3
P50570-1	Dynamin-2 [OS=Homo sapiens]	2.87356	3	5	3	870	98.003	7.44	Not Found	Not Found	High	Not Found	High	High				55000000		33000000	38000000	0.129	Medium	0.0130368	12.7966	3
Q9UIF9-1	Bromodomain adjacent to zinc finger domain protein 2A [OS=Homo sapiens]	1.41732	2	4	2	1905	211.065	6.64	High	High	Not Found	High	High	Not Found		27000000	33000000					0.063	Medium	0.0130368	12.7698	2
Q9UBF8	Phosphatidylinositol 4-kinase beta [OS=Homo sapiens]	5.63725	3	4	3	816	91.321	6.25	Not Found	High	Not Found	High	Not Found	High			12000000		17000000		19000000	0.17	Medium	0.0130368	12.6826	3
Q99442	translocation protein sec62 [OS=Homo sapiens]	14.0351	4	5	4	399	45.833	7.12	Not Found	High	Not Found	Not Found	High	High			32000000			24000000	26000000	0.624	Medium	0.0130368	12.6574	4
P49770	Translation initiation factor eIF-2B subunit beta [OS=Homo sapiens]	6.55271	2	5	2	351	38.965	6.16	High	High	High	High	Not Found	High		11000000	14000000	21000000	28000000		19000000	0.259	Medium	0.0130368	12.6505	2
Q9HAN9	Nicotinamide/nicotinic acid mononucleotide adenylyltransferase 1 [OS=Homo sapiens]	10.3943	2	4	2	279	31.913	8.87	Not Found	High	Not Found	High	Not Found	High			70000000		17000000		43000000	0.274	Medium	0.0130368	12.6235	2
Q07020	60S ribosomal protein L18 [OS=Homo sapiens]	18.0851	3	5	3	188	21.621	11.72	Not Found	High	Not Found	High	Not Found	High			100000000		62000000		49000000	1.154	Medium	0.0130368	12.6222	3
P12004	proliferating cell nuclear antigen [OS=Homo sapiens]	10.728	2	4	2	261	28.75	4.69	Not Found	High	High	Not Found	High	Not Found			34000000	38000000		22000000		0.274	Medium	0.0130368	12.6153	2
Q9H6E5	Speckle targeted PIP5K1A-regulated poly(A) polymerase [OS=Homo sapiens]	4.11899	3	4	3	874	93.788	6.16	High	High	High	Not Found	Not Found	High		36000000	39000000	8900000			9800000	0.162	Medium	0.0135204	12.5948	3
Q9P1U0	DNA-directed RNA polymerase I subunit RPA12 [OS=Homo sapiens]	23.8095	1	3	1	126	13.894	5.06	High	High	High	Not Found	Not Found	Not Found			66000000	33000000				0.585	Medium	0.0135204	12.5929	1
P49916-1	DNA ligase 3 [OS=Homo sapiens]	4.36075	3	6	3	1009	112.835	9.01	High	Not Found	High	Not Found	High	Not Found	Phospho [T209(99.4)]	25000000		45000000		23000000		0.107	Medium	0.0135204	12.5612	3
P07919	Cytochrome b-c1 complex subunit 6, mitochondrial [OS=Homo sapiens]	38.4615	3	4	3	91	10.732	4.44	High	High	High	Not Found	Not Found	Not Found		83000000	33000000	22000000				1.683	Medium	0.0135204	12.5099	3
P49841-2	Isoform 2 of Glycogen synthase kinase-3 beta [OS=Homo sapiens]	9.00693	2	4	2	433	48.004	8.78	High	High	High	Not Found	Not Found	High		22000000	25000000	24000000			14000000	0.202	Medium	0.0142132	12.4676	2
Q8TCT9-2	Isoform 2 of Minor histocompatibility antigen H13 [OS=Homo sapiens]	3.28638	2	4	2	426	46.795	7.23	Not Found	Not Found	Not Found	High	High	Not Found					38000000	22000000		0.292	Medium	0.0142132	12.4398	2
Q7Z4Q2	HEAT repeat-containing protein 3 [OS=Homo sapiens]	1.91176	1	4	1	680	74.535	5.11	High	High	High	High	Not Found	Not Found		56000000	56000000	44000000	46000000			0.062	Medium	0.0142132	12.4392	1
Q9Y3E7-3	Isoform 3 of Charged multivesicular body protein 3 [OS=Homo sapiens]	10.757	3	5	3	251	28.368	4.77	High	High	High	Not Found	Not Found	Not Found		56000000	88000000	79000000				0.701	Medium	0.0142132	12.4308	3
P63010-2	Isoform 2 of AP-2 complex subunit beta [OS=Homo sapiens]	4.83701	4	5	4	951	105.625	5.34	High	High	High	High	Not Found	High		34000000	33000000	38000000	16000000		1600000	0.202	Medium	0.0142132	12.4206	4
Q12769	nuclear pore complex protein Nup160 [OS=Homo sapiens]	2.15877	2	3	2	1436	162.017	5.5	High	Not Found	High	High	Not Found	Not Found		34000000		41000000	13000000			0.068	Medium	0.0142132	12.3362	2
Q8NHZ8	Anaphase-promoting complex subunit CDC26 [OS=Homo sapiens]	14.1176	1	3	1	85	9.771	6.81	High	High	High	Not Found	Not Found	Not Found		93000000	80000000	82000000				0.585	Medium	0.0142132	12.3129	1
Q13428-4	Isoform 4 of Treacle protein [OS=Homo sapiens]	0.918635	1	5	1	1524	155.836	8.95	High	High	High	High	High	Not Found		24000000	24000000	33000000	27000000	21000000		0.027	Medium	0.0143505	12.3063	1
Q9NPA8-1	Transcription and mRNA export factor ENY2 [OS=Homo sapiens]	24.7525	2	4	2	101	11.521	9.33	Not Found	Not Found	Not Found	High	High	High					30000000	21000000	16000000	2.162	Medium	0.0143505	12.243	2
Q6GQQ9-1	OTU domain-containing protein 7B [OS=Homo sapiens]	5.9312	2	4	2	843	92.468	6.71	Not Found	High	High	High	Not Found	Not Found			33000000	35000000	29000000			0.091	Medium	0.0143505	12.1885	2
Q8N488	RING1 and YY1-binding protein [OS=Homo sapiens]	9.64912	1	3	1	228	24.806	9.63	High	High	High	Not Found	Not Found	Not Found		64000000	72000000	47000000				0.212	Medium	0.0143505	12.0739	1
Q06265-2	Isoform 2 of Exosome complex component RRP45 [OS=Homo sapiens]	5.04386	2	4	2	456	50.771	5.3	High	Not Found	High	High	Not Found	Not Found		48000000		77000000	31000000			0.274	Medium	0.0143505	12.0641	2
P08708	40S ribosomal protein S17 [OS=Homo sapiens]	17.7778	3	4	3	135	15.54	9.85	High	Not Found	Not Found	High	Not Found	Not Found		91000000			21000000			3.642	Medium	0.0143505	11.9968	3
Q86YS7-5	Isoform 5 of C2 domain-containing protein 5 [OS=Homo sapiens]	0.948767	1	5	1	1054	116.394	6.24	High	Not Found	High	High	High	High		32000000		31000000	37000000	22000000	30000000	0.041	Medium	0.0143505	11.9672	1
P57740	Nuclear pore complex protein Nup107 [OS=Homo sapiens]	2.27027	2	5	2	925	106.307	5.43	High	High	High	Not Found	Not Found	Not Found		47000000	34000000	20000000				0.083	Medium	0.0155896	11.9141	2
P61313-1	60S ribosomal protein L15 [OS=Homo sapiens]	11.2745	2	5	2	204	24.131	11.62	High	Not Found	High	High	High	High		28000000		32000000	41000000	23000000	18000000	0.389	Medium	0.0155896	11.8965	2
O00487	26S proteasome non-ATPase regulatory subunit 14 [OS=Homo sapiens]	4.19355	1	4	1	310	34.555	6.52	High	High	High	High	Not Found	Not Found		43000000	44000000	41000000	28000000			0.136	Medium	0.0159681	11.8383	1
Q9GZP8-1	Immortalization up-regulated protein [OS=Homo sapiens]	33.9623	1	3	1	106	10.891	9.73	Not Found	Not Found	High	High	Not Found	High	Acetyl [K15(100)]; Phospho [S29(100)]			84000000	250000000		670000000	1.512	Medium	0.0159681	11.8381	1
P07737	profilin-1 [OS=Homo sapiens]	18.5714	2	4	2	140	15.045	8.27	High	High	High	Not Found	Not Found	Not Found		53000000	53000000	70000000				0.668	Medium	0.0159681	11.8297	2
Q04917	14-3-3 protein eta [OS=Homo sapiens]	8.94309	2	5	1	246	28.201	4.84	Not Found	High	Not Found	Not Found	Not Found	Not Found			40000000					0.292	Medium	0.0159681	11.7828	2
Q8NEF9	serum response factor-binding protein 1 [OS=Homo sapiens]	9.55711	3	4	3	429	48.604	9.58	Not Found	High	High	High	Not Found	Not Found			48000000	25000000	31000000			0.389	Medium	0.0159681	11.7705	3
Q8NDT2	Putative RNA-binding protein 15B [OS=Homo sapiens]	5.05618	2	3	2	890	97.147	9.85	High	High	Not Found	High	Not Found	Not Found		25000000	21000000		35000000			0.081	Medium	0.0159681	11.7478	2
Q9Y2X7-3	Isoform 3 of ARF GTPase-activating protein GIT1 [OS=Homo sapiens]	6.88312	3	3	3	770	85.393	7.01	Not Found	High	Not Found	High	Not Found	High			72000000		9300000		27000000	0.151	Medium	0.0159681	11.6753	3
Q96HE7	ERO1-like protein alpha [OS=Homo sapiens]	6.62393	2	4	2	468	54.358	5.68	High	High	Not Found	High	Not Found	Not Found		24000000	20000000		17000000			0.172	Medium	0.0159681	11.6568	2
Q86W50-1	Methyltransferase-like protein 16 [OS=Homo sapiens]	3.73665	1	3	1	562	63.581	7.85	High	Not Found	Not Found	Not Found	High	High		32000000				32000000	23000000	0.075	Medium	0.0159681	11.6274	1
Q9H8Y5	Ankyrin repeat and zinc finger domain-containing protein 1 [OS=Homo sapiens]	6.06061	2	3	2	726	80.877	8.41	High	Not Found	High	Not Found	Not Found	Not Found		55000000		36000000				0.113	Medium	0.0159681	11.6202	2
Q8TD55	pleckstrin homology domain-containing family O member 2 [OS=Homo sapiens]	7.7551	2	3	2	490	53.317	5.43	Not Found	High	Not Found	High	Not Found	High			31000000		29000000		32000000	0.186	Medium	0.0159681	11.6066	2
A0MZ66-3	Isoform 3 of Shootin-1 [OS=Homo sapiens]	4.31433	2	4	2	649	73.564	5.45	High	Not Found	High	Not Found	High	High		26000000		41000000		26000000	27000000	0.11	Medium	0.0159681	11.6054	2
Q7Z6K5-2	Isoform C15orf38-AP3S2 of Arpin [OS=Homo sapiens]	5.07614	2	5	2	394	43.854	5.3	High	Not Found	High	High	High	High		58000000		69000000		58000000	60000000	0.202	Medium	0.0159681	11.5797	2
P47755	F-actin-capping protein subunit alpha-2 [OS=Homo sapiens]	3.4965	1	5	1	286	32.929	5.85	High	High	High	High	Not Found	High		28000000	29000000	28000000	25000000		17000000	0.166	Medium	0.0166833	11.5215	1
Q4VC31	coiled-coil domain-containing protein 58 [OS=Homo sapiens]	11.8056	1	3	1	144	16.609	7.81	High	High	High	Not Found	Not Found	Not Found		110000000	330000000	86000000				0.334	Medium	0.0166833	11.5152	1
Q9UN36-1	Protein NDRG2 [OS=Homo sapiens]	8.89488	1	3	1	371	40.772	5.21	Not Found	High	High	Not Found	High	Not Found			19000000	17000000		28000000		0.136	Medium	0.0166833	11.4708	1
Q9UKI2	Cdc42 effector protein 3 [OS=Homo sapiens]	8.26772	2	4	2	254	27.661	5.78	High	High	High	Not Found	Not Found	High		35000000	32000000	35000000			32000000	0.468	Medium	0.0176135	11.4031	2
P38432	coilin [OS=Homo sapiens]	6.42361	2	3	2	576	62.57	9.07	Not Found	High	Not Found	Not Found	Not Found	High			36000000				15000000	0.141	Medium	0.0176135	11.3694	2
P02786	Transferrin receptor protein 1 [OS=Homo sapiens]	3.15789	2	4	2	760	84.818	6.61	High	Not Found	Not Found	High	Not Found	High		11000000			23000000		19000000	0.094	Medium	0.0176135	11.3587	2
Q9H0A0	N-acetyltransferase 10 [OS=Homo sapiens]	3.02439	2	4	2	1025	115.657	8.27	High	High	High	Not Found	Not Found	Not Found		17000000	14000000	10000000				0.078	Medium	0.0176135	11.352	2
Q2TAL8	Glutamine-rich protein 1 [OS=Homo sapiens]	3.35052	2	4	2	776	86.382	5.87	High	High	Not Found	High	High	Not Found		29000000	35000000		35000000	30000000		0.202	Medium	0.0176135	11.3432	2
O95429	BAG family molecular chaperone regulator 4 [OS=Homo sapiens]	3.71991	1	3	1	457	49.563	5.12	High	High	High	Not Found	Not Found	Not Found		45000000	41000000	47000000				0.166	Medium	0.0176135	11.3116	1
O60343-1	TBC1 domain family member 4 [OS=Homo sapiens]	1.07858	1	3	1	1298	146.471	7.01	High	Not Found	Not Found	High	High	Not Found		48000000			39000000	31000000		0.03	Medium	0.0176135	11.303	1
Q9P275-2	Isoform 2 of Ubiquitin carboxyl-terminal hydrolase 36 [OS=Homo sapiens]	5.87711	3	3	3	1123	122.832	9.7	High	Not Found	High	High	Not Found	Not Found		9800000		33000000	17000000			0.101	Medium	0.0180425	11.1947	3
O95202-1	LETM1 and EF-hand domain-containing protein 1, mitochondrial [OS=Homo sapiens]	6.7659	3	4	3	739	83.302	6.7	Not Found	Not Found	Not Found	High	High	High					17000000	35000000	13000000	0.162	Medium	0.0180425	11.1687	3
P08651	Nuclear factor 1 C-type [OS=Homo sapiens]	5.31496	2	4	2	508	55.64	8.38	Not Found	Not Found	Not Found	High	Not Found	High					50000000		34000000	0.318	Medium	0.0180425	11.1617	2
Q53GQ0	Very-long-chain 3-oxoacyl-CoA reductase [OS=Homo sapiens]	3.84615	1	4	1	312	34.302	9.32	High	Not Found	Not Found	High	High	High		45000000			30000000	45000000	40000000	0.145	Medium	0.0180425	11.1591	1
P82970	High mobility group nucleosome-binding domain-containing protein 5 [OS=Homo sapiens]	5.31915	1	3	1	282	31.506	4.55	High	High	High	Not Found	Not Found	Not Found		95000000	86000000	87000000				0.136	Medium	0.0180425	11.1352	1
P04080	Cystatin-B [OS=Homo sapiens]	21.4286	1	3	1	98	11.133	7.56	Not Found	High	Not Found	High	Not Found	High			59000000		41000000		32000000	0.468	Medium	0.0180425	11.1059	1
Q9NQL2-1	Ras-related GTP-binding protein D [OS=Homo sapiens]	3.5	1	4	1	400	45.559	4.92	High	High	Not Found	High	Not Found	High		42000000	38000000		22000000		28000000	0.122	Medium	0.0180425	11.0843	1
P51946	Cyclin-H [OS=Homo sapiens]	8.04954	2	3	2	323	37.619	7.15	Not Found	High	High	Not Found	Not Found	High			37000000	40000000			16000000	0.259	Medium	0.0181908	11.0397	2
O14874	[3-methyl-2-oxobutanoate dehydrogenase [lipoamide]] kinase, mitochondrial [OS=Homo sapiens]	3.39806	1	11	1	412	46.331	8.82	High	High	Not Found	Not Found	High	High		53000000	43000000			53000000	40000000	0.105	Medium	0.0181908	10.9645	1
Q9UKG1	DCC-interacting protein 13-alpha [OS=Homo sapiens]	2.39774	1	3	1	709	79.614	5.41	Not Found	Not Found	Not Found	High	High	High					22000000	16000000	16000000	0.059	Medium	0.0181908	10.9584	1
P54792	Putative segment polarity protein dishevelled homolog DVL1P1 [OS=Homo sapiens]	4.62687	1	6	1	670	73.208	6.46	High	Not Found	High	Not Found	High	Not Found		480000000		440000000		21000000		0.075	Medium	0.0181908	10.9498	1
Q96IZ0	PRKC apoptosis WT1 regulator protein [OS=Homo sapiens]	4.41176	2	4	2	340	36.545	5.41	High	High	High	Not Found	High	Not Found		38000000	36000000	22000000		13000000		0.359	Medium	0.0181908	10.8735	2
A3KN83-1	protein strawberry notch homolog 1 [OS=Homo sapiens]	3.30223	3	4	3	1393	154.216	7.88	High	Not Found	Not Found	High	Not Found	High		29000000			21000000		10000000	0.094	Medium	0.0181908	10.8127	3
Q9NZN8-1	CCR4-NOT transcription complex subunit 2 [OS=Homo sapiens]	2.96296	1	4	1	540	59.7	7.66	Not Found	Not Found	High	High	High	High				17000000	24000000	21000000	5600000	0.086	Medium	0.0186503	10.7784	1
Q15527	Surfeit locus protein 2 [OS=Homo sapiens]	12.5	2	3	2	256	29.629	9.22	High	High	High	Not Found	Not Found	Not Found		54000000	56000000	78000000				0.311	Medium	0.0186503	10.7489	2
O75381-1	Peroxisomal membrane protein PEX14 [OS=Homo sapiens]	3.44828	2	4	2	377	41.212	4.94	High	High	High	Not Found	Not Found	Not Found		25000000	40000000	12000000				0.274	Medium	0.0186503	10.6851	2
Q96ST2	protein IWS1 homolog [OS=Homo sapiens]	4.1514	2	3	2	819	91.899	4.69	Not Found	High	High	Not Found	Not Found	Not Found	Phospho [S377(100)]		53000000	34000000				0.093	Medium	0.0188772	10.5894	2
P25325-2	Isoform 2 of 3-mercaptopyruvate sulfurtransferase [OS=Homo sapiens]	6.30915	2	5	2	317	35.228	6.61	High	High	High	Not Found	Not Found	High		48000000	48000000	35000000			27000000	0.245	Medium	0.0189448	10.5755	2
Q53T59	HCLS1-binding protein 3 [OS=Homo sapiens]	7.39796	2	4	2	392	42.754	5.01	High	High	High	High	Not Found	Not Found		25000000	53000000	29000000	33000000			0.274	Medium	0.0189448	10.5506	2
Q96JH7	Deubiquitinating protein VCIP135 [OS=Homo sapiens]	3.27332	3	4	3	1222	134.236	7.2	Not Found	High	Not Found	High	Not Found	High			35000000		20000000		18000000	0.09	Medium	0.0189448	10.4337	3
P55039	Developmentally-regulated GTP-binding protein 2 [OS=Homo sapiens]	8.51648	3	4	3	364	40.72	8.88	Not Found	Not Found	Not Found	High	High	High					160000000	16000000	16000000	0.318	Medium	0.0189448	10.4199	3
Q9NZL9	Methionine adenosyltransferase 2 subunit beta [OS=Homo sapiens]	3.59281	1	4	1	334	37.528	7.36	High	Not Found	High	Not Found	High	High		35000000		35000000		35000000	28000000	0.116	Medium	0.0189448	10.3969	1
P17655-1	Calpain-2 catalytic subunit [OS=Homo sapiens]	4.42857	2	3	2	700	79.945	4.98	Not Found	Not Found	High	High	Not Found	High				75000000	31000000		25000000	0.129	Medium	0.0189448	10.3807	2
Q9BVS4	Serine/threonine-protein kinase rio2 [OS=Homo sapiens]	4.8913	1	3	1	552	63.243	5.94	Not Found	Not Found	High	High	Not Found	High				50000000	34000000		31000000	0.08	Medium	0.0189448	10.3739	1
Q9HAU0-6	Isoform 6 of Pleckstrin homology domain-containing family A member 5 [OS=Homo sapiens]	4.21217	3	4	3	1282	146.805	7.65	High	Not Found	Not Found	High	High	High		30000000			18000000	16000000	19000000	0.088	Medium	0.0189448	10.3507	3
Q96C90	Protein phosphatase 1 regulatory subunit 14B [OS=Homo sapiens]	17.0068	1	3	1	147	15.901	4.86	High	High	Not Found	High	Not Found	Not Found		110000000	81000000		70000000			0.468	Medium	0.0189448	10.3366	1
Q7Z3J2-1	UPF0505 protein C16orf62 [OS=Homo sapiens]	2.38837	1	3	1	963	109.492	7.21	Not Found	High	Not Found	Not Found	High	High			41000000			31000000	9300000	0.037	Medium	0.0189448	10.3059	1
O95208-1	epsin-2 [OS=Homo sapiens]	2.80811	1	3	1	641	68.439	7.52	High	High	Not Found	High	Not Found	Not Found		27000000	33000000		39000000			0.105	Medium	0.0189448	10.2789	1
Q6KC79	Nipped-B-like protein [OS=Homo sapiens]	0.927247	2	3	2	2804	315.854	7.91	Not Found	High	High	Not Found	High	Not Found			20000000	21000000		20000000		0.028	Medium	0.0189448	10.2442	2
Q15653-1	NF-kappa-B inhibitor beta [OS=Homo sapiens]	4.49438	1	4	1	356	37.748	4.84	High	Not Found	Not Found	High	High	High		37000000			18000000		22000000	0.145	Medium	0.0189448	10.2096	1
O95819-3	Isoform 3 of Mitogen-activated protein kinase kinase kinase kinase 4 [OS=Homo sapiens]	2.5019	1	3	1	1319	150.82	7.42	Not Found	Not Found	High	Not Found	High	High				43000000		34000000	30000000	0.032	Medium	0.0189448	10.1694	1
Q92973-1	transportin-1 [OS=Homo sapiens]	4.23163	3	4	3	898	102.289	4.98	Not Found	Not Found	High	High	Not Found	High				26000000	64000000		33000000	0.174	Medium	0.0189448	10.1288	3
Q8IWW6-1	Rho GTPase-activating protein 12 [OS=Homo sapiens]	2.95508	2	4	2	846	96.196	7.61	High	High	Not Found	Not Found	High	Not Found		35000000	31000000			25000000		0.093	Medium	0.0189448	10.0355	2
Q68CQ4	Digestive organ expansion factor homolog [OS=Homo sapiens]	5.82011	4	4	4	756	87.001	5.88	High	Not Found	Not Found	High	Not Found	High		22000000			11000000		17000000	0.227	Medium	0.0189448	10.0044	4
Q01804-1	OTU domain-containing protein 4 [OS=Homo sapiens]	3.94973	2	3	2	1114	123.968	6.71	Not Found	High	Not Found	Not Found	Not Found	High			15000000				21000000	0.083	Medium	0.0189448	10.0019	2
P14859-6	Isoform 6 of POU domain, class 2, transcription factor 1 [OS=Homo sapiens]	2.34987	1	3	1	766	78.487	6.11	Not Found	High	High	High	Not Found	Not Found			31000000	27000000	22000000			0.179	Medium	0.0189448	9.97113	1
Q9Y678	Coatomer subunit gamma-1 [OS=Homo sapiens]	1.94508	1	3	1	874	97.655	5.47	Not Found	Not Found	Not Found	High	High	High					40000000	40000000	37000000	0.045	Medium	0.0201294	9.92485	1
P62899-2	Isoform 2 of 60S ribosomal protein L31 [OS=Homo sapiens]	7.03125	1	4	1	128	14.623	10.8	High	Not Found	High	High	Not Found	High		41000000		44000000	59000000			0.389	Medium	0.0205055	9.89514	1
Q15633	RISC-loading complex subunit TARBP2 [OS=Homo sapiens]	9.56284	2	3	2	366	39.015	6.54	High	Not Found	Not Found	High	Not Found	High		28000000			16000000		11000000	0.292	Medium	0.0205055	9.7884	2
Q96FW1	Ubiquitin thioesterase otub1 [OS=Homo sapiens]	16.9742	4	4	4	271	31.264	4.94	High	High	Not Found	High	Not Found	Not Found		11000000	21000000					0.848	Medium	0.0205055	9.78162	4
Q8IWC1	MAP7 domain-containing protein 3 [OS=Homo sapiens]	2.85388	2	4	2	876	98.368	9.32	High	Not Found	High	Not Found	High	Not Found		28000000		23000000		25000000		0.083	Medium	0.0205055	9.73614	2
Q9P2J5	Leucine--tRNA ligase, cytoplasmic [OS=Homo sapiens]	2.63605	2	4	2	1176	134.379	7.3	High	Not Found	High	Not Found	High	High		28000000		25000000		41000000	40000000	0.075	Medium	0.0205055	9.73483	2
P14324	Farnesyl pyrophosphate synthase [OS=Homo sapiens]	4.29594	1	3	1	419	48.245	6.15	Not Found	Not Found	High	Not Found	High	High				25000000		24000000	23000000	0.105	Medium	0.0205055	9.63583	1
P61254	60S ribosomal protein L26 [OS=Homo sapiens]	13.7931	2	4	2	145	17.248	10.55	Not Found	Not Found	Not Found	High	High	High					20000000	11000000	14000000	0.668	Medium	0.0205055	9.6006	2
P40926	Malate dehydrogenase, mitochondrial [OS=Homo sapiens]	10.0592	2	2	2	338	35.481	8.68	High	Not Found	Not Found	Not Found	Not Found	High							73000000	0.202	Medium	0.0207242	9.45769	2
Q14739	Lamin-B receptor [OS=Homo sapiens]	4.71545	3	4	3	615	70.658	9.36	Not Found	Not Found	Not Found	High	High	High					45000000	30000000	44000000	0.28	Medium	0.0207242	9.45654	3
P55809	Succinyl-CoA:3-ketoacid coenzyme A transferase 1, mitochondrial [OS=Homo sapiens]	10	3	4	3	520	56.122	7.46	Not Found	High	Not Found	High	Not Found	Not Found			22000000		24000000			0.269	Medium	0.0207242	9.45198	3
Q96QD9-1	UAP56-interacting factor [OS=Homo sapiens]	7.54717	2	4	2	318	35.796	11.78	High	Not Found	Not Found	High	Not Found	High		9700000			14000000		13000000	0.259	Medium	0.0209424	9.39615	2
Q8NFH3	Nucleoporin Nup43 [OS=Homo sapiens]	3.68421	1	3	1	380	42.124	5.63	High	High	High	Not Found	Not Found	Not Found		29000000	31000000	32000000				0.194	Medium	0.0209424	9.39182	1
Q8NFH4	Nucleoporin Nup37 [OS=Homo sapiens]	4.60123	1	3	1	326	36.684	5.92	Not Found	Not Found	High	High	Not Found	High				13000000	20000000		14000000	0.145	Medium	0.0209424	9.32963	1
Q9NQT5	exosome complex component RRP40 [OS=Homo sapiens]	5.81818	1	3	1	275	29.553	8.1	Not Found	Not Found	Not Found	High	High	High					42000000	34000000	31000000	0.179	Medium	0.0211516	9.32664	1
Q8IYW5	E3 ubiquitin-protein ligase RNF168 [OS=Homo sapiens]	4.72855	2	3	2	571	64.979	7.96	High	Not Found	Not Found	High	Not Found	Not Found		17000000			24000000			0.141	Medium	0.0211516	9.31205	2
Q8NEY8	Periphilin-1 [OS=Homo sapiens]	5.45852	2	5	2	458	52.705	9.11	High	High	Not Found	Not Found	High	Not Found	Phospho [S205(100)]	26000000	34000000			14000000		0.15	Medium	0.0211516	9.27708	2
P49639	Homeobox protein Hox-A1 [OS=Homo sapiens]	6.26866	1	3	1	335	36.618	8.05	Not Found	Not Found	Not Found	High	High	High	Acetyl [K274(100)]				220000000	530000000	220000000	0.194	Medium	0.0211516	9.25719	1
Q15041	ADP-ribosylation factor-like protein 6-interacting protein 1 [OS=Homo sapiens]	3.94089	1	4	1	203	23.347	9.32	High	Not Found	Not Found	High	High	High		77000000			79000000	71000000	52000000	0.389	Medium	0.0211516	9.19685	1
P84157-2	Isoform 2 of Matrix-remodeling-associated protein 7 [OS=Homo sapiens]	8.82353	2	3	2	170	17.482	4.15	Not Found	High	High	High	Not Found	Not Found			45000000	15000000	55000000			1.512	Medium	0.0211516	9.19587	2
Q9NRY2-1	SOSS complex subunit C [OS=Homo sapiens]	10.5769	1	3	1	104	11.418	9.25	High	High	High	Not Found	Not Found	Not Found		72000000	79000000	71000000				0.585	Medium	0.0211516	9.18797	1
Q07960	rho GTPase-activating protein 1 [OS=Homo sapiens]	3.18907	1	2	1	439	50.404	6.29	Not Found	High	Not Found	High	Not Found	Not Found			26000000		33000000			0.089	Medium	0.0211516	9.18236	1
Q9BY89-1	Uncharacterized protein KIAA1671 [OS=Homo sapiens]	3.10078	3	3	3	1806	196.59	8.47	High	Not Found	Not Found	High	Not Found	Not Found		12000000			6300000			0.06	Medium	0.0211516	9.15318	3
P62266	40S ribosomal protein S23 [OS=Homo sapiens]	16.0839	2	3	2	143	15.798	10.49	Not Found	Not Found	Not Found	High	High	High					26000000	17000000	18000000	0.778	Medium	0.0211516	9.1198	2
Q969G3	SWI/SNF-related matrix-associated actin-dependent regulator of chromatin subfamily E member 1 [OS=Homo sapiens]	6.08273	2	3	2	411	46.621	4.88	High	High	High	Not Found	Not Found	Not Found		26000000	22000000	27000000				0.202	Medium	0.0211516	9.08876	2
Q9ULD9	zinc finger protein 608 [OS=Homo sapiens]	1.45503	1	3	1	1512	162.108	8.79	Not Found	High	High	Not Found	Not Found	Not Found			1500000000	1500000000				0.032	Medium	0.0211516	9.08391	1
O95628-6	Isoform 6 of CCR4-NOT transcription complex subunit 4 [OS=Homo sapiens]	1.95567	1	3	1	767	84.694	7.3	High	Not Found	High	Not Found	High	Not Found		27000000		27000000		21000000		0.068	Medium	0.0211516	9.08297	1
Q15648	Mediator of RNA polymerase II transcription subunit 1 [OS=Homo sapiens]	1.13852	1	3	1	1581	168.373	8.73	High	Not Found	High	High	Not Found	Not Found		7800000		7800000	5300000			0.029	Medium	0.0215912	8.98662	1
Q86XZ4	Spermatogenesis-associated serine-rich protein 2 [OS=Homo sapiens]	4.58716	1	2	1	545	59.508	8.9	High	High	Not Found	Not Found	Not Found	Not Found		15000000	14000000					0.07	Medium	0.0215912	8.97986	1
Q86WR7-1	Proline and serine-rich protein 2 [OS=Homo sapiens]	6.89655	2	3	2	435	45.774	7.2	High	Not Found	High	Not Found	High	Not Found		33000000		45000000		28000000		0.222	Medium	0.0221755	8.91597	2
P25490	Transcriptional repressor protein YY1 [OS=Homo sapiens]	5.07246	1	3	1	414	44.685	6.25	Not Found	High	High	Not Found	Not Found	High			54000000	28000000			14000000	0.129	Medium	0.0221755	8.90018	1
P61019-1	Ras-related protein Rab-2A [OS=Homo sapiens]	19.3396	3	3	3	212	23.531	6.54	Not Found	Not Found	High	High	Not Found	Not Found				20000000	19000000			0.585	Medium	0.0221755	8.89761	3
Q9BVC6	Transmembrane protein 109 [OS=Homo sapiens]	4.93827	1	4	1	243	26.194	10.48	High	High	Not Found	Not Found	High	Not Found		120000000	140000000			99000000		0.233	Medium	0.0221755	8.89543	1
O15116	U6 snRNA-associated Sm-like protein LSm1 [OS=Homo sapiens]	12.0301	1	2	1	133	15.17	5.22	High	Not Found	High	Not Found	Not Found	Not Found		140000000		150000000				0.233	Medium	0.0221755	8.8798	1
Q9UI30	Multifunctional methyltransferase subunit TRM112-like protein [OS=Homo sapiens]	10.4	1	4	1	125	14.19	5.26	High	High	Not Found	High	Not Found	High		46000000	46000000		31000000		20000000	0.292	Medium	0.0221755	8.8497	1
P10155-1	60 kDa SS-A/Ro ribonucleoprotein [OS=Homo sapiens]	2.04461	1	3	1	538	60.631	8.03	Not Found	Not Found	High	High	Not Found	High					24000000		18000000	0.07	Medium	0.0221755	8.83987	1
Q13371	Phosducin-like protein [OS=Homo sapiens]	16.6113	3	3	3	301	34.26	4.73	Not Found	High	High	High	Not Found	Not Found			27000000	25000000	12000000			0.54	Medium	0.0221755	8.77607	3
Q5JSZ5-1	Protein PRRC2B [OS=Homo sapiens]	1.65994	2	3	2	2229	242.817	8.34	Not Found	High	Not Found	High	Not Found	Not Found			16000000		22000000			0.038	Medium	0.0221755	8.69192	2
Q9H6H4-1	Receptor expression-enhancing protein 4 [OS=Homo sapiens]	8.94942	1	2	1	257	29.376	9.73	Not Found	Not Found	Not Found	High	Not Found	High					56000000		44000000	0.145	Medium	0.0221755	8.67131	1
P49427	ubiquitin-conjugating enzyme E2 R1 [OS=Homo sapiens]	12.7119	2	3	2	236	26.72	4.54	High	Not Found	High	Not Found	High	Not Found		40000000		33000000		21000000		0.468	Medium	0.0221755	8.64088	2
Q8IY57-5	Isoform 2 of YY1-associated factor 2 [OS=Homo sapiens]	11.7647	1	2	1	204	22.532	9.8	High	High	Not Found	Not Found	Not Found	Not Found			9100000					0.259	Medium	0.0227273	8.60267	1
P05783	Keratin, type I cytoskeletal 18 [OS=Homo sapiens]	11.8605	3	3	3	430	48.029	5.45	Not Found	High	Not Found	High	High	Not Found			16000000		21000000	22000000		0.259	Medium	0.0227273	8.56431	3
P46977	Dolichyl-diphosphooligosaccharide--protein glycosyltransferase subunit STT3A [OS=Homo sapiens]	1.56028	1	3	1	705	80.477	8.07	High	Not Found	High	Not Found	Not Found	High		35000000		33000000			28000000	0.061	Medium	0.0227273	8.5617	1
P41212	Transcription factor ETV6 [OS=Homo sapiens]	7.07965	2	2	2	452	52.967	7.43	High	Not Found	Not Found	Not Found	High	Not Found		12000000				42000000		0.186	Medium	0.0227273	8.53149	2
O14931-1	natural cytotoxicity triggering receptor 3 [OS=Homo sapiens]	9.95025	1	3	1	201	21.579	8.9	High	High	Not Found	High	Not Found	Not Found					8300000			0.212	Medium	0.0227273	8.52079	1
P30040-1	Endoplasmic reticulum resident protein 29 [OS=Homo sapiens]	4.5977	1	3	1	261	28.975	7.31	High	High	High	Not Found	Not Found	Not Found		46000000	58000000	54000000				0.166	Medium	0.0227273	8.51797	1
A1A4V9	Coiled-coil domain-containing protein C16orf93 [OS=Homo sapiens]	3.62538	1	4	1	331	37.897	6.74	High	Not Found	High	Not Found	High	High		1100000000		1100000000		900000000	820000000	0.116	Medium	0.0227273	8.46122	1
O14776-1	Transcription elongation regulator 1 [OS=Homo sapiens]	1.18397	1	3	1	1098	123.823	8.65	Not Found	High	High	High	Not Found	Not Found			25000000	27000000	15000000			0.046	Medium	0.0227273	8.45181	1
Q92614-1	Unconventional myosin-XVIIIa [OS=Homo sapiens]	1.89873	3	3	3	2054	232.971	6.3	Not Found	Not Found	Not Found	Not Found	High	High						28000000	18000000	0.052	Medium	0.0227273	8.45165	3
Q96FF9	Sororin [OS=Homo sapiens]	11.5079	2	3	2	252	27.583	9.61	Not Found	Not Found	Not Found	High	Not Found	High	Phospho [S21(98)]				28000000		19000000	0.311	Medium	0.0227273	8.44817	2
P39656	Dolichyl-diphosphooligosaccharide--protein glycosyltransferase 48 kDa subunit [OS=Homo sapiens]	9.86842	2	3	2	456	50.769	6.55	Not Found	Not Found	Not Found	High	High	High					78000000	55000000	55000000	0.202	Medium	0.0236166	8.34444	2
O60508	pre-mRNA-processing factor 17 [OS=Homo sapiens]	7.59931	3	3	3	579	65.479	7.06	High	High	Not Found	High	Not Found	Not Found		21000000	23000000					0.194	Medium	0.0236166	8.31534	3
P62310	U6 snRNA-associated Sm-like protein LSm3 [OS=Homo sapiens]	11.7647	1	3	1	102	11.838	4.7	High	High	High	Not Found	Not Found	Not Found		37000000	38000000	35000000				0.585	Medium	0.023804	8.2896	1
Q7Z7E8-1	Ubiquitin-conjugating enzyme E2 Q1 [OS=Homo sapiens]	3.79147	1	3	1	422	46.098	5.1	Not Found	High	Not Found	Not Found	High	High			24000000			24000000	19000000	0.11	Medium	0.023804	8.2664	1
O00767	acyl-CoA desaturase [OS=Homo sapiens]	5.29248	2	2	2	359	41.496	9	Not Found	High	Not Found	Not Found	High	Not Found			29000000			56000000		0.274	Medium	0.023804	8.2614	2
Q96PZ0	pseudouridylate synthase 7 homolog [OS=Homo sapiens]	2.118	1	3	1	661	74.988	6.37	Not Found	Not Found	Not Found	High	Not Found	High					17000000		19000000	0.116	Medium	0.023804	8.25541	1
Q15428	splicing factor 3a subunit 2 [OS=Homo sapiens]	7.5431	2	2	2	464	49.224	9.64	High	High	Not Found	Not Found	Not Found	Not Found		62000000	58000000					0.334	Medium	0.023804	8.2088	2
Q14155	Rho guanine nucleotide exchange factor 7 [OS=Homo sapiens]	6.10212	3	3	3	803	89.955	7.09	Not Found	Not Found	High	Not Found	Not Found	High				18000000			37000000	0.151	Medium	0.0238739	8.19155	3
Q13043-1	serine/threonine-protein kinase 4 [OS=Homo sapiens]	6.16016	2	3	2	487	55.595	5.07	Not Found	Not Found	Not Found	Not Found	High	High						26000000	20000000	0.166	Medium	0.0238739	8.18491	2
Q96EY1-1	DnaJ homolog subfamily A member 3, mitochondrial [OS=Homo sapiens]	3.33333	1	3	1	480	52.456	9.26	High	Not Found	Not Found	High	Not Found	High		18000000			21000000		22000000	0.093	Medium	0.0238739	8.17415	1
O00429-6	Isoform 6 of Dynamin-1-like protein [OS=Homo sapiens]	3.07076	2	3	2	749	83.347	7.08	Not Found	High	High	High	Not Found	Not Found			12000000	20000000	15000000			0.091	Medium	0.0238739	8.15872	2
Q9H773	dCTP pyrophosphatase 1 [OS=Homo sapiens]	14.7059	2	3	2	170	18.669	5.03	High	High	Not Found	Not Found	Not Found	Not Found		34000000	28000000					0.52	Medium	0.0238739	8.15474	2
Q9UJX3-1	Anaphase-promoting complex subunit 7 [OS=Homo sapiens]	4.00668	1	2	1	599	66.813	5.64	High	Not Found	High	Not Found	Not Found	Not Found		37000000		33000000				0.07	Medium	0.0238739	8.1412	1
Q01813	ATP-dependent 6-phosphofructokinase, platelet type [OS=Homo sapiens]	2.42347	1	3	1	784	85.542	7.55	High	High	Not Found	High	Not Found	Not Found		24000000	19000000		14000000			0.056	Medium	0.0238739	8.13759	1
P23443-1	Ribosomal protein S6 kinase beta-1 [OS=Homo sapiens]	7.61905	2	2	2	525	59.102	6.65	Not Found	High	Not Found	Not Found	High	Not Found			42000000			40000000		0.194	Medium	0.0238739	8.1363	2
Q9BXM9-1	FSD1-like protein [OS=Homo sapiens]	3.01887	1	3	1	530	59.541	6.2	Not Found	Not Found	High	High	Not Found	High				31000000	20000000		17000000	0.072	Medium	0.0238739	8.08899	1
Q5TDH0-3	Isoform 3 of Protein DDI1 homolog 2 [OS=Homo sapiens]	8.83055	2	3	2	419	46.542	5.1	High	High	High	Not Found	Not Found	Not Found		29000000	32000000	16000000				0.212	Medium	0.0238739	8.0264	2
Q9P2T1-2	Isoform 2 of GMP reductase 2 [OS=Homo sapiens]	4.09836	1	2	1	366	39.779	7.65	High	High	Not Found	Not Found	Not Found	Not Found		44000000	38000000					0.122	Medium	0.0238739	8.0233	1
Q9BRK5-1	45 kDa calcium-binding protein [OS=Homo sapiens]	4.41989	1	2	1	362	41.78	4.86	Not Found	High	Not Found	High	Not Found	Not Found			44000000		29000000			0.116	Medium	0.0238739	8.0041	1
O60934	Nibrin [OS=Homo sapiens]	6.1008	2	3	2	754	84.906	6.9	Not Found	High	Not Found	High	Not Found	Not Found			16000000		18000000			0.105	Medium	0.0238739	7.99133	2
Q8N5P1	Zinc finger CCCH domain-containing protein 8 [OS=Homo sapiens]	11.3402	2	2	2	291	33.554	8.28	Not Found	High	High	Not Found	Not Found	Not Found			61000000	36000000				0.259	Medium	0.0238739	7.98254	2
Q9NR28-1	Diablo homolog, mitochondrial [OS=Homo sapiens]	4.1841	1	3	1	239	27.114	5.9	Not Found	High	Not Found	Not Found	High	High			47000000			35000000	44000000	0.145	Medium	0.0238739	7.96779	1
Q8WWI1	LIM domain only protein 7 [OS=Homo sapiens]	1.78253	2	3	2	1683	192.576	8.09	Not Found	Not Found	Not Found	High	Not Found	High					32000000		23000000	0.042	Medium	0.0238739	7.95894	2
Q9NQP4	Prefoldin subunit 4 [OS=Homo sapiens]	8.95522	1	3	1	134	15.305	4.53	High	High	High	Not Found	Not Found	Not Found		27000000	38000000	25000000				0.334	Medium	0.0238739	7.93939	1
Q7LBE3-2	Isoform 2 of Solute carrier family 26 member 9 [OS=Homo sapiens]	4.2841	1	2	1	887	97.225	8.46	Not Found	Not Found	Not Found	Not Found	High	High	Acetyl [K823(97.4)]					580000000	600000000	0.072	Medium	0.0238739	7.90452	1
P37275-2	Isoform 2 of Zinc finger E-box-binding homeobox 1 [OS=Homo sapiens]	1.42222	1	3	1	1125	123.999	4.93	High	High	High	Not Found	Not Found	Not Found		19000000	18000000	19000000				0.042	Medium	0.0238739	7.89022	1
Q9UBE0-1	SUMO-activating enzyme subunit 1 [OS=Homo sapiens]	9.82659	2	2	2	346	38.426	5.3	Not Found	High	Not Found	High	Not Found	Not Found			12000000		38000000			0.222	Medium	0.0238739	7.87098	2
Q9BXV9	uncharacterized protein C14orf142 [OS=Homo sapiens]	35	2	3	2	100	10.852	4.27	Not Found	Not Found	High	High	Not Found	High				21000000	26000000		18000000	1.512	Medium	0.0238739	7.79893	2
Q96NB3	zinc finger protein 830 [OS=Homo sapiens]	16.3978	2	2	2	372	41.973	5.31	Not Found	High	High	Not Found	Not Found	Not Found			55000000	37000000				0.259	Medium	0.0238739	7.79357	2
Q9UMY1-1	Nucleolar protein 7 [OS=Homo sapiens]	15.1751	3	3	3	257	29.409	9.67	Not Found	High	High	High	Not Found	Not Found			27000000	32000000	13000000			0.874	Medium	0.0238739	7.78905	3
Q99549-2	Isoform 2 of M-phase phosphoprotein 8 [OS=Homo sapiens]	2.76817	2	3	2	867	97.577	6.06	High	High	High	Not Found	Not Found	Not Found		27000000	23000000	19000000				0.113	Medium	0.0238739	7.77233	2
Q86V81	THO complex subunit 4 [OS=Homo sapiens]	4.28016	1	2	1	257	26.872	11.15	High	High	Not Found	Not Found	Not Found	Not Found		40000000	54000000					0.166	Medium	0.0240558	7.59512	1
P35240-2	Isoform 2 of Merlin [OS=Homo sapiens]	1.6129	1	3	1	620	72.468	7.11	Not Found	Not Found	Not Found	High	High	High					15000000	15000000	14000000	0.061	Medium	0.0240558	7.58986	1
Q9Y2L1-1	exosome complex exonuclease RRP44 [OS=Homo sapiens]	4.07098	3	3	3	958	108.934	7.14	Not Found	Not Found	Not Found	High	Not Found	High					15000000		23000000	0.129	Medium	0.0244834	7.55098	3
Q9UBC2-2	Isoform 2 of Epidermal growth factor receptor substrate 15-like 1 [OS=Homo sapiens]	4.61538	3	3	3	910	99.545	5.08	Not Found	Not Found	Not Found	High	High	Not Found					28000000	29000000		0.131	Medium	0.0249102	7.50964	3
Q53F19	Uncharacterized protein C17orf85 [OS=Homo sapiens]	4.19355	2	3	2	620	70.549	5.73	High	Not Found	Not Found	High	High	Not Found		21000000			44000000	14000000		0.141	Medium	0.025274	7.48306	2
Q96B26	Exosome complex component RRP43 [OS=Homo sapiens]	6.88406	1	2	1	276	30.02	5.3	Not Found	Not Found	Not Found	High	High	Not Found					11000000	11000000		0.145	Medium	0.025274	7.4642	1
Q9Y6K9-2	Isoform 2 of NF-kappa-B essential modulator [OS=Homo sapiens]	5.74949	2	2	2	487	55.751	6.7	Not Found	High	High	Not Found	Not Found	Not Found			24000000	29000000				0.15	Medium	0.025274	7.46022	2
Q92625	Ankyrin repeat and SAM domain-containing protein 1A [OS=Homo sapiens]	2.29277	2	2	2	1134	123.032	6.38	High	Not Found	Not Found	Not Found	High	Not Found		19000000				26000000		0.078	Medium	0.025274	7.45666	2
Q9H9T3	elongator complex protein 3 [OS=Homo sapiens]	3.10786	1	2	1	547	62.219	8.88	High	Not Found	High	Not Found	Not Found	Not Found		17000000		40000000				0.07	Medium	0.0261102	7.44118	1
Q8WWK9-1	Cytoskeleton-associated protein 2 [OS=Homo sapiens]	1.90337	1	3	1	683	76.939	9.41	High	Not Found	Not Found	High	Not Found	High		12000000			17000000		11000000	0.048	Medium	0.0261102	7.43768	1
Q02818	Nucleobindin-1 [OS=Homo sapiens]	4.33839	2	3	2	461	53.846	5.25	High	High	High	Not Found	Not Found	Not Found		29000000	24000000	26000000				0.166	Medium	0.0261102	7.42222	2
P43307	Translocon-associated protein subunit alpha [OS=Homo sapiens]	11.8881	2	3	2	286	32.215	4.49	Not Found	Not Found	High	High	High	Not Found				93000000	17000000	13000000		0.778	Medium	0.0261102	7.41519	2
P13746-2	Isoform 2 of HLA class I histocompatibility antigen, A-11 alpha chain [OS=Homo sapiens]	9.97305	2	2	2	371	41.438	6.15	Not Found	Not Found	Not Found	High	Not Found	Not Found					24000000			0.212	Medium	0.0261699	7.38142	2
P31949	protein S100-A11 [OS=Homo sapiens]	18.0952	2	3	2	105	11.733	7.12	High	Not Found	High	Not Found	Not Found	Not Found		110000000		59000000				0.931	Medium	0.0261699	7.37721	2
Q86U38	Nucleolar protein 9 [OS=Homo sapiens]	3.93082	3	3	3	636	69.394	7.28	High	Not Found	Not Found	Not Found	Not Found	High		21000000					16000000	0.189	Medium	0.0263333	7.35639	3
Q9NUQ3-1	Gamma-taxilin [OS=Homo sapiens]	5.30303	2	3	2	528	60.548	7.52	High	Not Found	Not Found	High	High	Not Found		29000000			25000000	24000000		0.136	Medium	0.0263333	7.33811	2
P57088	Transmembrane protein 33 [OS=Homo sapiens]	11.7409	2	2	2	247	27.96	9.7	Not Found	Not Found	High	Not Found	Not Found	High				23000000			56000000	0.468	Medium	0.0263333	7.33347	2
Q96AQ6	Pre-B-cell leukemia transcription factor-interacting protein 1 [OS=Homo sapiens]	2.87278	2	3	2	731	80.594	5.33	High	Not Found	Not Found	High	High	Not Found		13000000			20000000	13000000		0.136	Medium	0.0263333	7.32436	2
P49773	Histidine triad nucleotide-binding protein 1 [OS=Homo sapiens]	11.1111	1	3	1	126	13.793	6.95	Not Found	High	Not Found	High	Not Found	Not Found			90000000		63000000			0.778	Medium	0.0263333	7.30875	1
O75264	Small integral membrane protein 24 [OS=Homo sapiens]	13.0769	1	3	1	130	14.955	5.29	High	High	High	Not Found	Not Found	Not Found	Acetyl [K101(100); K104(100)]	260000000	330000000	200000000				0.468	Medium	0.0265487	7.27484	1
Q8TBZ6	tRNA methyltransferase 10 homolog A [OS=Homo sapiens]	5.89971	1	2	1	339	39.694	7.65	Not Found	High	High	Not Found	Not Found	Not Found			18000000	20000000				0.105	Medium	0.0280911	7.25285	1
Q9UPN3	Microtubule-actin cross-linking factor 1, isoforms 1/2/3/5 [OS=Homo sapiens]	0.257174	1	2	1	7388	837.787	5.39	High	High	Not Found	Not Found	Not Found	Not Found		20000000	19000000					0.005	Medium	0.029574	7.17917	1
O75694	nuclear pore complex protein nup155 [OS=Homo sapiens]	1.50971	1	2	1	1391	155.1	6.16	Not Found	Not Found	Not Found	High	Not Found	High					33000000		28000000	0.036	Medium	0.029574	7.17654	1
Q9BSC4-1	Nucleolar protein 10 [OS=Homo sapiens]	2.47093	1	2	1	688	80.251	8.46	Not Found	Not Found	High	High	Not Found	Not Found				26000000	26000000			0.129	Medium	0.029574	7.15605	1
P63172	Dynein light chain Tctex-type 1 [OS=Homo sapiens]	14.1593	1	2	1	113	12.444	5.08	Not Found	Not Found	Not Found	High	Not Found	High					63000000		36000000	0.389	Medium	0.0296443	7.13834	1
Q14978-2	Isoform Beta of Nucleolar and coiled-body phosphoprotein 1 [OS=Homo sapiens]	5.21862	2	3	2	709	74.702	9.47	High	High	High	Not Found	Not Found	Not Found		20000000	54000000	49000000				0.103	Medium	0.0296443	7.11835	2
Q99661-1	Kinesin-like protein KIF2C [OS=Homo sapiens]	5.7931	3	3	3	725	81.261	7.83	Not Found	High	Not Found	Not Found	Not Found	High			14000000				13000000	0.151	Medium	0.0296443	7.08512	3
P15924-1	Desmoplakin [OS=Homo sapiens]	0.766284	2	3	2	2871	331.569	6.81	High	Not Found	High	Not Found	Not Found	Not Found		15000000		8400000				0.022	Medium	0.0296443	7.06957	2
Q9BUT9-1	Protein FAM195A [OS=Homo sapiens]	6.875	1	3	1	160	17.817	9.41	High	Not Found	High	Not Found	Not Found	High		34000000		36000000			22000000	0.334	Medium	0.0296443	6.99935	1
Q15717-2	Isoform 2 of ELAV-like protein 1 [OS=Homo sapiens]	6.23229	2	3	2	353	38.972	9.45	Not Found	High	Not Found	High	Not Found	High			19000000		23000000		15000000	0.259	Medium	0.0296443	6.94448	2
Q9NUP9	Protein lin-7 homolog C [OS=Homo sapiens]	20.3046	2	2	2	197	21.82	8.43	High	Not Found	Not Found	Not Found	High	Not Found								0.359	Medium	0.0300439	6.93211	2
Q16822-1	Phosphoenolpyruvate carboxykinase [GTP], mitochondrial [OS=Homo sapiens]	3.75	2	3	2	640	70.685	7.62	Not Found	High	Not Found	Not Found	High	High			15000000			12000000		0.122	Medium	0.0300439	6.90797	2
O00203-1	AP-3 complex subunit beta-1 [OS=Homo sapiens]	2.74223	3	3	3	1094	121.244	6.04	High	Not Found	Not Found	Not Found	High	High		32000000				25000000	11000000	0.112	Medium	0.0300439	6.89605	3
Q71UM5	40S ribosomal protein S27-like [OS=Homo sapiens]	25	3	3	2	84	9.471	9.45	Not Found	Not Found	High	Not Found	Not Found	High				39000000			20000000	2.981	Medium	0.0300439	6.88254	3
Q9UHD1	cysteine and histidine-rich domain-containing protein 1 [OS=Homo sapiens]	4.51807	1	2	1	332	37.466	7.87	High	Not Found	High	Not Found	Not Found	Not Found		30000000		27000000				0.101	Medium	0.0308427	6.80364	1
Q5JRA6-1	Melanoma inhibitory activity protein 3 [OS=Homo sapiens]	1.67803	2	2	2	1907	213.57	4.84	High	Not Found	Not Found	High	Not Found	Not Found		15000000			14000000			0.038	Medium	0.0308427	6.78777	2
Q9Y388	RNA-binding motif protein, X-linked 2 [OS=Homo sapiens]	7.14286	2	4	2	322	37.313	9.83	High	Not Found	High	Not Found	High	Not Found		30000000		25000000		12000000		0.359	Medium	0.0308427	6.76334	2
Q92797-1	Symplekin [OS=Homo sapiens]	1.96232	2	2	2	1274	141.059	6.13	High	Not Found	Not Found	High	Not Found	Not Found		110000000			22000000			0.065	Medium	0.0308427	6.73533	2
Q9NXV6	CDKN2A-interacting protein [OS=Homo sapiens]	2.24138	1	3	1	580	61.088	9.01	High	Not Found	High	Not Found	Not Found	High		22000000		22000000			12000000	0.066	Medium	0.0308427	6.71345	1
Q5BJD5-1	Transmembrane protein 41B [OS=Homo sapiens]	6.52921	1	2	1	291	32.492	9.58	Not Found	Not Found	Not Found	Not Found	High	Not Found						26000000		0.52	Medium	0.0308427	6.691	1
P16615	Sarcoplasmic/endoplasmic reticulum calcium ATPase 2 [OS=Homo sapiens]	1.2476	1	3	1	1042	114.683	5.34	High	High	Not Found	Not Found	High	Not Found		29000000	27000000			20000000		0.044	Medium	0.0308427	6.66768	1
Q9H5H4	Zinc finger protein 768 [OS=Homo sapiens]	3.7037	2	3	2	540	60.191	7.97	High	High	Not Found	High	Not Found	Not Found		14000000	29000000		13000000			0.133	Medium	0.0308427	6.64053	2
P39019	40S ribosomal protein S19 [OS=Homo sapiens]	13.1034	2	3	2	145	16.051	10.32	Not Found	High	Not Found	High	Not Found	High			30000000		19000000		11000000	0.468	Medium	0.0308427	6.63345	2
Q9NUL3	Double-stranded RNA-binding protein Staufen homolog 2 [OS=Homo sapiens]	1.75439	1	3	1	570	62.601	9.61	Not Found	High	High	Not Found	Not Found	High			28000000	29000000			19000000	0.061	Medium	0.0308427	6.62922	1
Q9ULX6	A-kinase anchor protein 8-like [OS=Homo sapiens]	2.01238	1	2	1	646	71.604	5.07	High	High	Not Found	Not Found	Not Found	Not Found		23000000	22000000					0.08	Medium	0.0308427	6.61915	1
Q9UBR2	Cathepsin Z [OS=Homo sapiens]	3.9604	1	2	1	303	33.846	7.11	Not Found	High	Not Found	High	Not Found	Not Found			24000000		42000000			0.155	Medium	0.0308427	6.61906	1
P51610-4	Isoform 4 of Host cell factor 1 [OS=Homo sapiens]	0.769601	1	2	1	2079	213.272	7.33	High	High	Not Found	Not Found	Not Found	Not Found		28000000	28000000					0.031	Medium	0.0308427	6.61487	1
Q8TF05	Serine/threonine-protein phosphatase 4 regulatory subunit 1 [OS=Homo sapiens]	1.05263	1	3	1	950	106.936	4.77	High	Not Found	Not Found	Not Found	High	High		9100000				14000000	9400000	0.05	Medium	0.0308427	6.60893	1
Q9BW27	nuclear pore complex protein Nup85 [OS=Homo sapiens]	3.96341	2	3	2	656	74.971	5.55	High	High	Not Found	High	Not Found	Not Found		20000000	17000000		23000000			0.145	Medium	0.0317632	6.59986	2
Q96FQ6	Protein S100-A16 [OS=Homo sapiens]	11.6505	1	2	1	103	11.794	6.79	High	High	Not Found	Not Found	Not Found	Not Found		50000000	33000000					0.468	Medium	0.0317632	6.59662	1
Q9Y3P9	Rab GTPase-activating protein 1 [OS=Homo sapiens]	1.49673	1	2	1	1069	121.66	5.25	Not Found	Not Found	Not Found	High	High	Not Found					42000000	30000000		0.035	Medium	0.0317632	6.55837	1
Q8WVB6-2	Isoform 2 of Chromosome transmission fidelity protein 18 homolog [OS=Homo sapiens]	3.78863	2	2	2	1003	110.14	7.23	Not Found	Not Found	Not Found	Not Found	High	High						18000000	11000000	0.083	Medium	0.0317632	6.54106	2
Q7Z2E3-1	Aprataxin [OS=Homo sapiens]	7.58427	1	2	1	356	40.714	9.17	Not Found	Not Found	Not Found	High	High	Not Found					13000000	23000000		0.122	Medium	0.0317632	6.52284	1
O95881	Thioredoxin domain-containing protein 12 [OS=Homo sapiens]	16.8605	2	2	2	172	19.194	5.4	High	Not Found	High	Not Found	Not Found	Not Found		36000000		99000000				0.425	Medium	0.0319447	6.48337	2
Q06136	3-ketodihydrosphingosine reductase [OS=Homo sapiens]	4.81928	1	2	1	332	36.164	7.12	High	Not Found	Not Found	Not Found	High	Not Found		34000000				22000000		0.155	Medium	0.0319447	6.46756	1
Q969U7	Proteasome assembly chaperone 2 [OS=Homo sapiens]	3.40909	1	3	1	264	29.377	6.98	Not Found	High	High	Not Found	High	Not Found			27000000	27000000		24000000		0.145	Medium	0.032119	6.43923	1
Q9H0W8	protein SMG9 [OS=Homo sapiens]	2.88462	1	2	1	520	57.614	7.01	Not Found	High	High	Not Found	Not Found	Not Found			37000000	27000000				0.096	Medium	0.032119	6.4156	1
Q9UKF6	Cleavage and polyadenylation specificity factor subunit 3 [OS=Homo sapiens]	1.60819	1	2	1	684	77.436	5.6	High	Not Found	High	Not Found	Not Found	Not Found		31000000		28000000				0.062	Medium	0.032119	6.40784	1
Q9UKI8-2	Isoform 2 of Serine/threonine-protein kinase tousled-like 1 [OS=Homo sapiens]	3.55781	2	2	2	787	88.968	8.72	Not Found	Not Found	Not Found	High	High	Not Found					14000000	20000000		0.116	Medium	0.032882	6.37769	2
Q02078	Myocyte-specific enhancer factor 2A [OS=Homo sapiens]	3.15582	1	2	1	507	54.777	7.91	Not Found	High	Not Found	High	Not Found	Not Found			37000000		34000000			0.136	Medium	0.032882	6.37298	1
P40123	Adenylyl cyclase-associated protein 2 [OS=Homo sapiens]	3.14465	1	2	1	477	52.791	6.37	Not Found	Not Found	High	Not Found	Not Found	High				15000000			3300000	0.077	Medium	0.032882	6.36661	1
P49005	DNA polymerase delta subunit 2 [OS=Homo sapiens]	3.19829	1	2	1	469	51.257	5.58	Not Found	Not Found	Not Found	High	Not Found	High					13000000		15000000	0.105	Medium	0.0333047	6.33941	1
Q9H4Z3	Phosphorylated CTD-interacting factor 1 [OS=Homo sapiens]	2.27273	1	2	1	704	80.618	7.42	Not Found	Not Found	Not Found	Not Found	High	High						31000000	26000000	0.055	Medium	0.0336838	6.30647	1
Q6ZN18-1	Zinc finger protein AEBP2 [OS=Homo sapiens]	5.22244	1	1	1	517	54.433	5.21	High	Not Found	Not Found	Not Found	Not Found	Not Found		24000000						0.101	Medium	0.0336838	6.27828	1
Q9UHY1	Nuclear receptor-binding protein [OS=Homo sapiens]	2.61682	1	2	1	535	59.807	5.08	Not Found	High	Not Found	Not Found	Not Found	High			58000000					0.11	Medium	0.0336838	6.26289	1
Q96RN5	Mediator of RNA polymerase II transcription subunit 15 [OS=Homo sapiens]	2.28426	1	2	1	788	86.699	9.42	Not Found	Not Found	Not Found	High	High	Not Found					4000000	29000000		0.101	Medium	0.0336838	6.26131	1
Q9Y2Y9	Krueppel-like factor 13 [OS=Homo sapiens]	13.1944	2	2	2	288	31.161	9.54	Not Found	High	Not Found	Not Found	High	Not Found			28000000			15000000		0.292	Medium	0.0342173	6.25779	2
Q9Y3I0	tRNA-splicing ligase RtcB homolog [OS=Homo sapiens]	2.77228	1	2	1	505	55.175	7.23	Not Found	Not Found	Not Found	High	Not Found	High					24000000		19000000	0.08	Medium	0.0342173	6.2215	1
Q16658	Fascin [OS=Homo sapiens]	6.08519	2	2	2	493	54.496	7.24	Not Found	Not Found	Not Found	Not Found	Not Found	High							28000000	0.172	Medium	0.0342173	6.2115	2
Q9P003	Protein cornichon homolog 4 [OS=Homo sapiens]	14.3885	1	2	1	139	16.082	6.65	Not Found	Not Found	High	Not Found	High	Not Found				24000000		12000000		0.778	Medium	0.0342173	6.19693	1
Q02543	60S ribosomal protein L18a [OS=Homo sapiens]	17.6136	2	2	2	176	20.749	10.71	High	Not Found	Not Found	Not Found	Not Found	High		13000000					33000000	0.389	Medium	0.0346376	6.17036	2
Q7Z401-2	Isoform 2 of C-myc promoter-binding protein [OS=Homo sapiens]	1.41658	1	2	1	1906	213.568	7.09	Not Found	Not Found	Not Found	High	Not Found	High					65000000		49000000	0.022	Medium	0.0349979	6.11711	1
Q9H1E5	Thioredoxin-related transmembrane protein 4 [OS=Homo sapiens]	4.58453	1	2	1	349	38.928	4.37	Not Found	Not Found	Not Found	High	Not Found	High					22000000		20000000	0.145	Medium	0.0349979	6.11159	1
Q9Y237-2	Isoform 2 of Peptidyl-prolyl cis-trans isomerase NIMA-interacting 4 [OS=Homo sapiens]	7.05128	1	2	1	156	16.598	9.96	High	Not Found	High	Not Found	Not Found	Not Found		26000000		23000000				0.259	Medium	0.0349979	6.11036	1
Q9H8W4	Pleckstrin homology domain-containing family F member 2 [OS=Homo sapiens]	4.81928	1	2	1	249	27.78	8.21	Not Found	High	Not Found	Not Found	High	Not Found			130000000			71000000		0.145	Medium	0.0349979	6.10178	1
Q9H4L4	Sentrin-specific protease 3 [OS=Homo sapiens]	6.44599	2	2	2	574	64.969	8.56	Not Found	Not Found	Not Found	High	Not Found	High					24000000		14000000	0.166	Medium	0.0349979	6.09516	2
Q9NX55-2	Huntingtin-interacting protein K [OS=Homo sapiens]	13.9535	1	2	1	129	14.656	4.93	High	High	Not Found	Not Found	Not Found	Not Found		30000000	32000000					0.468	Medium	0.0349979	6.07527	1
Q96RU3-1	Formin-binding protein 1 [OS=Homo sapiens]	3.24149	1	2	1	617	71.262	5.72	High	High	Not Found	Not Found	Not Found	Not Found		26000000	40000000					0.059	Medium	0.0351513	6.04057	1
O95456	Proteasome assembly chaperone 1 [OS=Homo sapiens]	4.86111	1	2	1	288	32.833	7.17	Not Found	Not Found	High	High	Not Found	Not Found				30000000	23000000			0.145	Medium	0.0351513	6.03306	1
Q8TBF4	Zinc finger CCHC-type and RNA-binding motif-containing protein 1 [OS=Homo sapiens]	8.29493	1	2	1	217	24.576	8.53	Not Found	Not Found	Not Found	High	Not Found	High					32000000		21000000	0.212	Medium	0.0367226	5.94283	1
Q9Y2J4-4	Isoform 4 of Angiomotin-like protein 2 [OS=Homo sapiens]	2.98686	2	2	2	837	91.762	8.41	Not Found	Not Found	Not Found	High	High	Not Found					13000000	5100000		0.091	Medium	0.0367226	5.91785	2
Q96LD1-2	Isoform 2 of Zeta-sarcoglycan [OS=Homo sapiens]	6.41026	1	2	1	312	34.473	6.99	High	Not Found	Not Found	Not Found	Not Found	Not Found	Phospho [Y104(95.1)]; Acetyl [K106(96.7)]	1000000000						0.122	Medium	0.0367226	5.91294	1
Q9GZS1-1	DNA-directed RNA polymerase I subunit RPA49 [OS=Homo sapiens]	2.7027	1	2	1	481	53.928	8.56	High	Not Found	Not Found	High	Not Found	Not Found		23000000			18000000			0.096	Medium	0.0367226	5.89192	1
Q9Y5X1	Sorting nexin-9 [OS=Homo sapiens]	6.55462	2	2	2	595	66.55	5.58	Not Found	Not Found	Not Found	High	Not Found	Not Found					32000000			0.166	Medium	0.0367226	5.89028	2
Q6P461-3	Isoform 3 of Acyl-coenzyme A synthetase ACSM6, mitochondrial [OS=Homo sapiens]	4.34783	1	2	1	506	56.57	8.31	Not Found	Not Found	Not Found	Not Found	Not Found	High	Acetyl [K365(100); K383(100)]						130000000	0.086	Medium	0.0367226	5.88135	1
Q9Y4K1	absent in melanoma 1 protein [OS=Homo sapiens]	2.37957	2	2	2	1723	188.558	5.86	Not Found	High	High	Not Found	Not Found	Not Found			15000000	6300000				0.052	Medium	0.0370057	5.84014	2
Q9NYZ3	G2 and S phase-expressed protein 1 [OS=Homo sapiens]	5.41667	2	2	2	720	76.598	9.39	Not Found	Not Found	Not Found	High	Not Found	Not Found					17000000			0.125	Medium	0.0370057	5.76708	2
A6NFI3	Zinc finger protein 316 [OS=Homo sapiens]	2.29084	1	2	1	1004	108.37	5.31	Not Found	Not Found	Not Found	High	Not Found	High					27000000		18000000	0.049	Medium	0.0370057	5.74363	1
P62906	60S ribosomal protein L10A [OS=Homo sapiens]	7.37327	1	2	1	217	24.816	9.94	Not Found	High	Not Found	High	Not Found	Not Found			34000000		23000000			0.166	Medium	0.0370057	5.74023	1
Q5VIR6-4	Isoform 4 of Vacuolar protein sorting-associated protein 53 homolog [OS=Homo sapiens]	4.08654	2	4	2	832	94.345	6.7	Not Found	High	Not Found	Not Found	High	Not Found	Acetyl [K519(100); K534(100)]		23000000			150000000		0.048	Medium	0.0370057	5.73583	2
Q99536	Synaptic vesicle membrane protein VAT-1 homolog [OS=Homo sapiens]	6.87023	2	2	2	393	41.893	6.29	Not Found	Not Found	Not Found	High	Not Found	Not Found					37000000			0.274	Medium	0.0370057	5.73258	2
O15027-5	Isoform 5 of Protein transport protein Sec16A [OS=Homo sapiens]	0.499773	1	2	1	2201	235.607	5.67	Not Found	High	Not Found	High	Not Found	Not Found			25000000		19000000			0.027	Medium	0.0370057	5.71564	1
O43663-1	Protein regulator of cytokinesis 1 [OS=Homo sapiens]	1.77419	1	2	1	620	71.562	6.68	Not Found	High	High	Not Found	Not Found	Not Found				20000000				0.062	Medium	0.0371622	5.6321	1
Q9GZN8-2	Isoform 2 of UPF0687 protein C20orf27 [OS=Homo sapiens]	7.03518	1	2	1	199	21.631	7.37	High	High	Not Found	Not Found	Not Found	Not Found		68000000	66000000					0.194	Medium	0.0371622	5.62659	1
Q9Y248	Dna replication complex gins protein psf2 [OS=Homo sapiens]	7.56757	1	2	1	185	21.414	5.44	High	High	Not Found	Not Found	Not Found	Not Found		16000000	20000000					0.233	Medium	0.0376684	5.62233	1
Q6QNY0	biogenesis of lysosome-related organelles complex 1 subunit 3 [OS=Homo sapiens]	7.92079	1	1	1	202	21.243	5.15	Not Found	Not Found	Not Found	High	Not Found	Not Found					26000000			0.155	Medium	0.0376684	5.5929	1
P26640	Valine--tRNA ligase [OS=Homo sapiens]	1.89873	2	2	2	1264	140.387	7.59	Not Found	High	Not Found	Not Found	Not Found	High			220000000				17000000	0.033	Medium	0.0376684	5.57202	2
Q9NZM5	Glioma tumor suppressor candidate region gene 2 protein [OS=Homo sapiens]	8.57741	1	1	1	478	54.356	10.32	Not Found	Not Found	Not Found	Not Found	Not Found	High							26000000	0.116	Medium	0.0376684	5.56955	1
Q9H8G2-1	Caspase activity and apoptosis inhibitor 1 [OS=Homo sapiens]	4.70914	1	2	1	361	38.344	4.72	High	Not Found	High	Not Found	Not Found	Not Found		17000000		15000000				0.212	Medium	0.0376684	5.54473	1
Q8NI08	Nuclear receptor coactivator 7 [OS=Homo sapiens]	1.27389	1	2	1	942	106.095	5.59	Not Found	Not Found	Not Found	Not Found	High	High						9700000	8200000	0.041	Medium	0.0376684	5.53579	1
P49589-3	Isoform 3 of Cysteine--tRNA ligase, cytoplasmic [OS=Homo sapiens]	2.88809	2	2	2	831	94.578	6.83	Not Found	Not Found	Not Found	High	Not Found	Not Found					30000000			0.099	Medium	0.0376684	5.50488	2
P13498	Cytochrome b-245 light chain [OS=Homo sapiens]	15.8974	1	2	1	195	20.999	9.54	Not Found	High	Not Found	Not Found	Not Found	High			52000000				38000000	0.259	Medium	0.0376806	5.49543	1
O43291	Kunitz-type protease inhibitor 2 [OS=Homo sapiens]	4.7619	1	2	1	252	28.21	8.29	High	High	Not Found	Not Found	Not Found	Not Found		22000000	80000000					0.194	Medium	0.0376806	5.47305	1
Q13614-1	Myotubularin-related protein 2 [OS=Homo sapiens]	2.48834	1	2	1	643	73.335	7.4	Not Found	High	Not Found	High	Not Found	Not Found			23000000		19000000			0.066	Medium	0.0376806	5.4595	1
O43665-3	Isoform 3 of Regulator of G-protein signaling 10 [OS=Homo sapiens]	9.39227	1	1	1	181	21.197	7.49	Not Found	High	Not Found	Not Found	Not Found	Not Found			110000000					0.233	Medium	0.0376806	5.41106	1
P55036-1	26S proteasome non-ATPase regulatory subunit 4 [OS=Homo sapiens]	3.18302	1	2	1	377	40.711	4.79	High	High	Not Found	Not Found	Not Found	Not Found		17000000	21000000					0.155	Medium	0.0376806	5.40295	1
Q12834	cell division cycle protein 20 homolog [OS=Homo sapiens]	3.00601	1	2	1	499	54.689	9.23	Not Found	High	Not Found	Not Found	High	Not Found			23000000			22000000		0.093	Medium	0.0376806	5.3973	1
O76003	glutaredoxin-3 [OS=Homo sapiens]	6.86567	2	2	2	335	37.408	5.39	Not Found	Not Found	High	High	Not Found	Not Found				27000000	17000000			0.274	Medium	0.0376806	5.39497	2
P02689	Myelin P2 protein [OS=Homo sapiens]	9.09091	1	2	1	132	14.9	9.83	High	High	Not Found	Not Found	Not Found	Not Found		61000000	57000000					0.212	Medium	0.0376806	5.39019	1
Q9BPW8	Protein NipSnap homolog 1 [OS=Homo sapiens]	5.28169	1	2	1	284	33.289	9.31	High	High	Not Found	Not Found	Not Found	Not Found		21000000	24000000					0.136	Medium	0.0376806	5.39011	1
P22681	E3 ubiquitin-protein ligase CBL [OS=Homo sapiens]	1.65563	1	2	1	906	99.569	6.54	Not Found	High	Not Found	High	Not Found	Not Found			33000000		30000000			0.05	Medium	0.0376806	5.38252	1
Q92794	histone acetyltransferase KAT6A [OS=Homo sapiens]	0.898204	1	4	1	2004	224.886	5.68	Not Found	High	High	Not Found	Not Found	Not Found	Phospho [T46(100)]; Acetyl [K56(100); K62(100)]			86000000				0.024	Medium	0.0376806	5.3802	1
Q14258	E3 ubiquitin/ISG15 ligase TRIM25 [OS=Homo sapiens]	1.90476	1	2	1	630	70.928	8.09	Not Found	Not Found	Not Found	Not Found	High	High						15000000	15000000	0.059	Medium	0.0376806	5.37681	1
Q92783	signal transducing adapter molecule 1 [OS=Homo sapiens]	3.7037	2	2	2	540	59.142	4.82	Not Found	High	Not Found	High	Not Found	Not Found			48000000					0.233	Medium	0.0376806	5.37506	2
Q9UPW6	DNA-binding protein SATB2 [OS=Homo sapiens]	4.50205	2	2	2	733	82.504	6.9	High	Not Found	Not Found	High	Not Found	Not Found		19000000			21000000			0.108	Medium	0.0376806	5.36699	2
Q9P0P8	Uncharacterized protein C6orf203 [OS=Homo sapiens]	9.16667	1	1	1	240	27.924	9.29	Not Found	High	Not Found	Not Found	Not Found	Not Found			100000000					0.166	Medium	0.0378265	5.30068	1
P11717	Cation-independent mannose-6-phosphate receptor [OS=Homo sapiens]	0.401445	1	2	1	2491	274.199	5.94	Not Found	Not Found	Not Found	High	Not Found	High					20000000		16000000	0.016	Medium	0.0378265	5.29693	1
Q14974	Importin subunit beta-1 [OS=Homo sapiens]	1.36986	1	2	1	876	97.108	4.78	High	Not Found	Not Found	High	Not Found	Not Found		23000000			39000000			0.054	Medium	0.0378265	5.25598	1
Q92621	Nuclear pore complex protein Nup205 [OS=Homo sapiens]	1.29225	2	2	2	2012	227.776	6.19	Not Found	Not Found	Not Found	High	High	Not Found					18000000	15000000		0.043	Medium	0.0378265	5.24869	2
Q9Y3B2	Exosome complex component csl4 [OS=Homo sapiens]	12.8205	2	2	2	195	21.438	8.24	Not Found	High	Not Found	Not Found	Not Found	High			36000000					0.52	Medium	0.0378265	5.20696	2
O95639	Cleavage and polyadenylation specificity factor subunit 4 [OS=Homo sapiens]	8.17844	1	2	1	269	30.235	8.31	Not Found	Not Found	Not Found	High	High	Not Found					47000000	49000000		0.129	Medium	0.0378265	5.20619	1
Q9Y4X4-1	Krueppel-like factor 12 [OS=Homo sapiens]	2.98507	1	2	1	402	44.212	9.7	Not Found	Not Found	Not Found	High	Not Found	High					41000000		25000000	0.116	Medium	0.0381886	5.18481	1
Q9H4L7-2	Isoform 2 of SWI/SNF-related matrix-associated actin-dependent regulator of chromatin subfamily A containing DEAD/H box 1 [OS=Homo sapiens]	2.43191	2	2	2	1028	117.528	5.55	Not Found	High	Not Found	Not Found	Not Found	High			26000000				12000000	0.084	Medium	0.0381886	5.17247	2
Q9Y5L0-1	Isoform 1 of Transportin-3 [OS=Homo sapiens]	2.61233	2	2	2	957	107.931	5.71	High	Not Found	Not Found	High	Not Found	Not Found		18000000			8200000			0.096	Medium	0.038999	5.16602	2
Q9UPQ9	Trinucleotide repeat-containing gene 6B protein [OS=Homo sapiens]	2.12766	2	2	2	1833	193.883	6.76	Not Found	Not Found	Not Found	High	Not Found	High					19000000		13000000	0.055	Medium	0.0395916	5.15964	2
Q9HCN8	Stromal cell-derived factor 2-like protein 1 [OS=Homo sapiens]	9.04977	1	2	1	221	23.584	7.03	Not Found	Not Found	Not Found	Not Found	High	High						16000000	20000000	0.179	Medium	0.0395916	5.15066	1
Q9BUA3	Uncharacterized protein C11orf84 [OS=Homo sapiens]	5.51181	1	1	1	381	41.011	5.01	Not Found	Not Found	Not Found	Not Found	Not Found	High							32000000	0.11	Medium	0.0395916	5.14522	1
Q9Y6A5	Transforming acidic coiled-coil-containing protein 3 [OS=Homo sapiens]	2.74463	1	2	1	838	90.304	5.05	High	High	Not Found	Not Found	Not Found	Not Found		4600000	2400000					0.05	Medium	0.0397585	5.08048	1
Q99567	Nuclear pore complex protein Nup88 [OS=Homo sapiens]	3.23887	2	2	2	741	83.489	5.69	Not Found	High	Not Found	Not Found	Not Found	High			24000000					0.125	Medium	0.0399584	5.06445	2
Q8WX93-1	palladin [OS=Homo sapiens]	1.51844	2	2	2	1383	150.47	7.09	Not Found	High	Not Found	Not Found	High	Not Found			29000000			24000000		0.062	Medium	0.0408968	5.03252	2
O00159-1	Unconventional myosin-Ic [OS=Homo sapiens]	2.72813	2	2	2	1063	121.606	9.41	High	Not Found	Not Found	High	Not Found	Not Found		39000000			47000000			0.07	Medium	0.0412863	5.00478	2
P27694	Replication protein A 70 kDa DNA-binding subunit [OS=Homo sapiens]	3.57143	2	2	2	616	68.095	7.21	Not Found	High	Not Found	High	Not Found	Not Found			22000000		34000000			0.133	Medium	0.0420813	4.98889	2
Q13426-1	DNA repair protein xrcc4 [OS=Homo sapiens]	6.25	2	2	2	336	38.263	4.98	High	Not Found	High	Not Found	Not Found	Not Found		37000000		22000000				0.245	Medium	0.0420813	4.97573	2
Q92600-2	Isoform 2 of Cell differentiation protein RCD1 homolog [OS=Homo sapiens]	3.32326	1	2	1	331	36.813	7.03	High	Not Found	Not Found	High	Not Found	Not Found		22000000			36000000			0.116	Medium	0.042271	4.94717	1
Q9HAS0	Protein Njmu-R1 [OS=Homo sapiens]	2.52525	1	2	1	396	44.593	5.03	High	High	Not Found	Not Found	Not Found	Not Found		27000000	30000000					0.089	Medium	0.0437125	4.91766	1
Q9NZW5	MAGUK p55 subfamily member 6 [OS=Homo sapiens]	2.96296	1	2	1	540	61.079	6.18	Not Found	Not Found	Not Found	High	High	Not Found					13000000	11000000		0.061	Medium	0.0445227	4.89639	1
P16383-1	GC-rich sequence DNA-binding factor 2 [OS=Homo sapiens]	1.40845	1	2	1	781	89.329	5.99	Not Found	High	High	Not Found	Not Found	Not Found			61000000	55000000				0.045	Medium	0.0448996	4.8782	1
O75718	Cartilage-associated protein [OS=Homo sapiens]	2.74314	1	2	1	401	46.532	5.73	Not Found	Not Found	High	Not Found	Not Found	Not Found	Phospho [T170(100)]			270000000				0.186	Medium	0.0450879	4.87034	1
P42566-1	epidermal growth factor receptor substrate 15 [OS=Homo sapiens]	1.33929	1	2	1	896	98.595	4.64	High	Not Found	Not Found	High	Not Found	Not Found		23000000			14000000			0.047	Medium	0.0450879	4.86798	1
Q13217	DnaJ homolog subfamily C member 3 [OS=Homo sapiens]	3.76984	1	1	1	504	57.544	6.15	High	Not Found	Not Found	Not Found	Not Found	Not Found		27000000						0.072	Medium	0.0452012	4.82521	1
Q5EBL8-2	Isoform 2 of PDZ domain-containing protein 11 [OS=Homo sapiens]	14.0351	1	1	1	171	19.48	7.65	Not Found	High	Not Found	Not Found	Not Found	Not Found			45000000					0.233	Medium	0.0452012	4.8083	1
Q5TB30	DEP domain-containing protein 1A [OS=Homo sapiens]	2.7127	1	2	1	811	92.901	8.68	Not Found	High	Not Found	Not Found	Not Found	Not Found								0.047	Medium	0.0452012	4.77735	1
P17174	Aspartate aminotransferase, cytoplasmic [OS=Homo sapiens]	3.38983	1	2	1	413	46.219	7.01	Not Found	Not Found	Not Found	Not Found	High	High						25000000	19000000	0.089	Medium	0.0453889	4.76945	1
Q96MY1	Nucleolar protein 4-like [OS=Homo sapiens]	4.58716	1	1	1	436	47.185	5.08	Not Found	Not Found	Not Found	High	Not Found	Not Found					14000000			0.129	Medium	0.0464013	4.75387	1
P19387	DNA-directed RNA polymerase II subunit RPB3 [OS=Homo sapiens]	10.5455	2	2	2	275	31.422	4.92	Not Found	High	Not Found	High	Not Found	Not Found			19000000		9400000			0.359	Medium	0.0465979	4.73447	2
Q15172-1	Serine/threonine-protein phosphatase 2A 56 kDa regulatory subunit alpha isoform [OS=Homo sapiens]	4.73251	2	2	1	486	56.158	6.71	Not Found	Not Found	Not Found	Not Found	High	Not Found						33000000		0.194	Medium	0.0467945	4.73328	2
Q86YV9	Hermansky-Pudlak syndrome 6 protein [OS=Homo sapiens]	1.67742	1	2	1	775	82.923	6.28	Not Found	Not Found	High	Not Found	Not Found	High				17000000			13000000	0.058	Medium	0.0480115	4.71418	1
O75569-1	Interferon-inducible double-stranded RNA-dependent protein kinase activator A [OS=Homo sapiens]	6.07029	1	1	1	313	34.383	8.41	Not Found	High	Not Found	Not Found	Not Found	Not Found			78000000					0.155	Medium	0.0483937	4.68017	1
Q9BQ13	BTB/POZ domain-containing protein KCTD14 [OS=Homo sapiens]	10.1961	2	2	2	255	29.572	8.59	Not Found	Not Found	Not Found	Not Found	High	High							19000000	0.359	Low	0.0500206	4.65477	2
O15260-1	surfeit locus protein 4 [OS=Homo sapiens]	3.71747	1	2	1	269	30.374	7.78	High	Not Found	High	Not Found	Not Found	Not Found		57000000		51000000				0.212	Low	0.0516248	4.61749	1
Q9P2D1-1	Chromodomain-helicase-DNA-binding protein 7 [OS=Homo sapiens]	0.767434	2	2	2	2997	335.717	6.34	Not Found	Not Found	Not Found	High	High	Not Found					19000000	9700000		0.03	Low	0.0520919	4.59319	2
Q9H9C1-1	Spermatogenesis-defective protein 39 homolog [OS=Homo sapiens]	3.85396	1	1	1	493	56.97	7.4	Not Found	Not Found	Not Found	High	Not Found	Not Found					25000000			0.075	Low	0.0520919	4.58674	1
Q9HD15	Steroid receptor RNA activator 1 [OS=Homo sapiens]	5.08475	1	2	1	236	25.657	7.03	High	Not Found	High	Not Found	Not Found	Not Found		31000000		40000000				0.179	Low	0.0520919	4.58156	1
Q9UJ41-1	Rab5 GDP/GTP exchange factor [OS=Homo sapiens]	2.9661	1	1	1	708	79.321	6.81	Not Found	Not Found	High	Not Found	Not Found	Not Found				8900000				0.056	Low	0.0520919	4.57149	1
Q7L7X3	Serine/threonine-protein kinase TAO1 [OS=Homo sapiens]	1.2987	1	2	1	1001	115.997	7.65	Not Found	Not Found	Not Found	Not Found	High	High						18000000	17000000	0.039	Low	0.0520919	4.56944	1
P62851	40S ribosomal protein S25 [OS=Homo sapiens]	8	1	2	1	125	13.734	10.11	Not Found	Not Found	High	Not Found	High	Not Found				45000000		38000000		0.468	Low	0.0520919	4.56882	1
Q92945	Far upstream element-binding protein 2 [OS=Homo sapiens]	1.82841	1	2	1	711	73.07	7.3	High	Not Found	High	Not Found	Not Found	Not Found		39000000		41000000				0.056	Low	0.0525565	4.53272	1
Q9UJY1	Heat shock protein beta-8 [OS=Homo sapiens]	5.10204	1	2	1	196	21.591	5.12	High	Not Found	Not Found	Not Found	High	Not Found		78000000						0.233	Low	0.0525565	4.50853	1
Q6IBS0	Twinfilin-2 [OS=Homo sapiens]	4.87106	1	1	1	349	39.523	6.84	Not Found	High	Not Found	Not Found	Not Found	Not Found			33000000					0.105	Low	0.0525565	4.47316	1
Q969E8	pre-rRNA-processing protein TSR2 homolog [OS=Homo sapiens]	4.71204	1	2	1	191	20.881	4.39	High	Not Found	High	Not Found	Not Found	Not Found		78000000		93000000				0.334	Low	0.0525565	4.47083	1
P62277	40S ribosomal protein S13 [OS=Homo sapiens]	10.596	1	1	1	151	17.212	10.54	Not Found	Not Found	Not Found	High	Not Found	Not Found					25000000			0.233	Low	0.0538399	4.43993	1
P52657	transcription initiation factor IIA subunit 2 [OS=Homo sapiens]	13.7615	1	2	1	109	12.449	6.62	High	Not Found	High	Not Found	Not Found	Not Found		41000000		40000000				0.334	Low	0.0538399	4.43896	1
Q6P158-1	putative ATP-dependent RNA helicase DHX57 [OS=Homo sapiens]	1.443	1	1	1	1386	155.507	7.71	Not Found	Not Found	High	Not Found	Not Found	Not Found				7800000				0.029	Low	0.0538399	4.43257	1
P54886	delta-1-pyrroline-5-carboxylate synthase [OS=Homo sapiens]	1.50943	1	2	1	795	87.248	7.12	Not Found	Not Found	High	Not Found	High	Not Found				20000000		14000000		0.047	Low	0.0538399	4.43095	1
Q9P2E9-1	Ribosome-binding protein 1 [OS=Homo sapiens]	0.638298	1	2	1	1410	152.381	8.6	High	Not Found	High	Not Found	Not Found	Not Found		23000000		23000000				0.021	Low	0.0538399	4.4304	1
Q9P0P0	E3 ubiquitin-protein ligase RNF181 [OS=Homo sapiens]	6.53595	1	2	1	153	17.897	5.06	Not Found	High	High	Not Found	Not Found	Not Found			36000000	38000000				0.259	Low	0.0538399	4.42767	1
P07711	Cathepsin L1 [OS=Homo sapiens]	4.2042	1	2	1	333	37.54	5.45	High	Not Found	Not Found	High	Not Found	Not Found		14000000			28000000			0.194	Low	0.0538399	4.42155	1
Q92785	Zinc finger protein ubi-d4 [OS=Homo sapiens]	3.83632	1	2	1	391	44.127	6.33	Not Found	Not Found	Not Found	High	High	Not Found					24000000	17000000		0.101	Low	0.0538399	4.40059	1
P14174	Macrophage Migration inhibitory factor [OS=Homo sapiens]	7.82609	1	2	1	115	12.468	7.88	Not Found	High	Not Found	Not Found	High	Not Found			89000000			55000000		0.778	Low	0.0540102	4.38949	1
Q8N5I9	Uncharacterized protein C12orf45 [OS=Homo sapiens]	11.8919	2	2	2	185	20.111	5.22	High	Not Found	Not Found	Not Found	Not Found	Not Found		21000000						0.389	Low	0.0540102	4.37067	2
O95163	Elongator complex protein 1 [OS=Homo sapiens]	0.750751	1	2	1	1332	150.159	5.94	Not Found	High	High	Not Found	Not Found	Not Found			21000000	23000000				0.033	Low	0.0541253	4.36498	1
P00533-1	epidermal growth factor receptor [OS=Homo sapiens]	0.826446	1	2	1	1210	134.19	6.68	Not Found	Not Found	Not Found	High	Not Found	High					14000000		8000000	0.033	Low	0.0541253	4.36009	1
P52943-2	Isoform 2 of Cysteine-rich protein 2 [OS=Homo sapiens]	11.3475	1	1	1	282	30.202	8.22	Not Found	High	Not Found	Not Found	Not Found	Not Found			35000000					0.166	Low	0.0552632	4.3411	1
Q96J01	THO complex subunit 3 [OS=Homo sapiens]	8.26211	1	1	1	351	38.747	6.09	High	Not Found	Not Found	Not Found	Not Found	Not Found								0.122	Low	0.0552632	4.31899	1
Q9P2X0-2	Isoform 2 of Dolichol-phosphate mannosyltransferase subunit 3 [OS=Homo sapiens]	8.19672	1	2	1	122	13.268	8.35	Not Found	Not Found	Not Found	Not Found	High	High						18000000	20000000	0.585	Low	0.0552632	4.30095	1
Q9BXK1	krueppel-like factor 16 [OS=Homo sapiens]	6.74603	1	1	1	252	25.415	9.88	Not Found	High	Not Found	Not Found	Not Found	Not Found			44000000					0.194	Low	0.0552632	4.29057	1
Q6ZN17-1	Protein lin-28 homolog B [OS=Homo sapiens]	8.8	2	2	2	250	27.066	8.91	High	Not Found	High	Not Found	Not Found	Not Found		14000000		36000000				0.259	Low	0.0561594	4.26692	2
O60524	nuclear export mediator factor NEMF [OS=Homo sapiens]	0.929368	1	2	1	1076	122.878	6.35	Not Found	High	Not Found	Not Found	High	Not Found			55000000			32000000		0.038	Low	0.0561594	4.23187	1
Q9ULV4-3	Isoform 3 of Coronin-1C [OS=Homo sapiens]	1.51803	1	2	1	527	58.91	7.75	Not Found	Not Found	Not Found	Not Found	High	High						30000000	31000000	0.08	Low	0.0561594	4.2187	1
Q96ST3	Paired amphipathic helix protein Sin3a [OS=Homo sapiens]	1.49254	2	2	2	1273	145.085	7.25	Not Found	High	Not Found	High	Not Found	Not Found			19000000		16000000			0.069	Low	0.0561594	4.21263	2
Q13616	Cullin-1 [OS=Homo sapiens]	2.31959	1	1	1	776	89.622	8	Not Found	Not Found	Not Found	High	Not Found	Not Found					17000000			0.044	Low	0.0561594	4.20429	1
Q9NRP7	Serine/threonine-protein kinase 36 [OS=Homo sapiens]	0.608365	1	2	1	1315	143.903	5.9	Not Found	High	Not Found	High	Not Found	Not Found			35000000		19000000			0.04	Low	0.0561594	4.19721	1
O00401	Neural Wiskott-Aldrich syndrome protein [OS=Homo sapiens]	4.15842	1	1	1	505	54.793	7.93	Not Found	Not Found	Not Found	High	Not Found	Not Found					5600000			0.093	Low	0.0565392	4.16514	1
P53350	Serine/threonine-protein kinase PLK1 [OS=Homo sapiens]	4.64345	1	1	1	603	68.212	8.91	Not Found	Not Found	Not Found	Not Found	High	Not Found						39000000		0.064	Low	0.0566753	4.08664	1
Q03001-7	dystonin [OS=Homo sapiens]	0.224571	1	1	1	7570	860.127	5.25	Not Found	Not Found	High	Not Found	Not Found	Not Found				32000000				0.005	Low	0.0566753	4.0808	1
Q9UJA5-1	tRNA (adenine(58)-N(1))-methyltransferase non-catalytic subunit TRM6 [OS=Homo sapiens]	3.42052	1	1	1	497	55.764	7.55	Not Found	Not Found	Not Found	Not Found	Not Found	High							28000000	0.072	Low	0.0566753	4.05602	1
Q5TAQ9-1	DDB1- and CUL4-associated factor 8 [OS=Homo sapiens]	3.51759	1	1	1	597	66.811	5.39	High	Not Found	Not Found	Not Found	Not Found	Not Found		37000000						0.07	Low	0.0566753	4.01069	1
Q9HB58-6	Isoform 6 of Sp110 nuclear body protein [OS=Homo sapiens]	2.24404	1	1	1	713	81.117	8.84	Not Found	Not Found	Not Found	High	Not Found	Not Found					10000000			0.058	Low	0.0566753	3.99567	1
Q70E73	Ras-associated and pleckstrin homology domains-containing protein 1 [OS=Homo sapiens]	1.2	1	1	1	1250	135.171	8.85	Not Found	Not Found	Not Found	High	Not Found	Not Found					11000000			0.043	Low	0.0566753	3.97055	1
Q14202	Zinc finger MYM-type protein 3 [OS=Homo sapiens]	1.24088	1	1	1	1370	152.28	6.35	Not Found	Not Found	Not Found	High	Not Found	Not Found					24000000			0.033	Low	0.0566753	3.91028	1
Q9BV68-1	E3 ubiquitin-protein ligase RNF126 [OS=Homo sapiens]	9.81595	1	1	1	326	35.562	5.72	High	Not Found	Not Found	Not Found	Not Found	Not Found		40000000						0.389	Low	0.0566753	3.90852	1
Q9UQR1	Zinc finger protein 148 [OS=Homo sapiens]	2.51889	1	1	1	794	88.921	6.48	Not Found	Not Found	Not Found	Not Found	Not Found	High							15000000	0.056	Low	0.0566753	3.90673	1
Q96KP1	exocyst complex component 2 [OS=Homo sapiens]	1.7316	1	1	1	924	104	6.9	High	Not Found	Not Found	Not Found	Not Found	Not Found		17000000						0.044	Low	0.0566753	3.89778	1
Q13905-3	Isoform 3 of Rap guanine nucleotide exchange factor 1 [OS=Homo sapiens]	3.19635	1	2	1	1095	122.659	6.25	Not Found	Not Found	Not Found	Not Found	High	Not Found	Phospho [T224; T234; S244]; Acetyl [K245]					89000000		0.044	Low	0.0566753	3.89753	1
Q9UMS0	NFU1 iron-sulfur cluster scaffold homolog, mitochondrial [OS=Homo sapiens]	5.90551	1	1	1	254	28.444	5.07	High	Not Found	Not Found	Not Found	Not Found	Not Found		26000000						0.179	Low	0.0566753	3.87991	1
Q96D71	RalBP1-associated Eps domain-containing protein 1 [OS=Homo sapiens]	3.76884	1	1	1	796	86.609	5.69	Not Found	High	Not Found	Not Found	Not Found	Not Found			41000000					0.055	Low	0.0566753	3.85929	1
P61964	WD repeat-containing protein 5 [OS=Homo sapiens]	7.18563	1	1	1	334	36.565	8.27	Not Found	Not Found	Not Found	High	Not Found	Not Found					43000000			0.11	Low	0.0566753	3.82376	1
O60869-1	Endothelial differentiation-related factor 1 [OS=Homo sapiens]	10.1351	1	1	1	148	16.359	9.95	Not Found	High	Not Found	Not Found	Not Found	Not Found								0.212	Low	0.0580375	3.81612	1
Q12899	Tripartite motif-containing protein 26 [OS=Homo sapiens]	2.78293	1	1	1	539	62.127	5.03	High	Not Found	Not Found	Not Found	Not Found	Not Found		29000000						0.075	Low	0.0583782	3.79459	1
Q92558	wiskott-Aldrich syndrome protein family member 1 [OS=Homo sapiens]	3.04114	1	1	1	559	61.614	6.46	Not Found	Not Found	Not Found	Not Found	Not Found	High							43000000	0.122	Low	0.0583782	3.78737	1
Q6GMV2	SET and MYND domain-containing protein 5 [OS=Homo sapiens]	3.82775	1	1	1	418	47.31	5.05	Not Found	Not Found	High	Not Found	Not Found	Not Found				23000000				0.116	Low	0.0583782	3.78193	1
Q7Z2Q7	Leucine-rich repeat-containing protein 70 [OS=Homo sapiens]	4.66238	1	1	1	622	70.257	8.76	Not Found	Not Found	Not Found	Not Found	High	Not Found						200000000		0.064	Low	0.0583782	3.77446	1
Q9C0C9	(E3-independent) E2 ubiquitin-conjugating enzyme [OS=Homo sapiens]	1.93498	1	1	1	1292	141.205	5.12	Not Found	Not Found	Not Found	Not Found	Not Found	High							30000000	0.035	Low	0.0585471	3.73727	1
Q53HC9	Protein TSSC1 [OS=Homo sapiens]	4.39276	1	1	1	387	43.576	5.06	Not Found	Not Found	High	Not Found	Not Found	Not Found								0.136	Low	0.0585471	3.71325	1
P07108-5	Isoform 5 of Acyl-CoA-binding protein [OS=Homo sapiens]	13.5135	1	1	1	148	16.484	9.38	High	Not Found	Not Found	Not Found	Not Found	Not Found		62000000						0.292	Low	0.0585471	3.69035	1
Q96NE9-1	FERM domain-containing protein 6 [OS=Homo sapiens]	2.89389	1	1	1	622	71.998	7.46	Not Found	Not Found	Not Found	Not Found	Not Found	High							12000000	0.068	Low	0.0585471	3.68798	1
Q01118	Sodium channel protein type 7 subunit alpha [OS=Homo sapiens]	1.54578	1	1	1	1682	193.366	7.96	Not Found	Not Found	Not Found	Not Found	High	Not Found	Phospho [T612(99.9)]; Acetyl [K628(100)]					60000000		0.028	Low	0.0585471	3.6715	1
[truncated: 244 more rows]
