# Supplementary material for: Phosphoproteomic analysis sheds light on intracellular signaling cascades triggered by Formyl-Peptide Receptor 2
Source: Sci Rep. 2019 Nov 29;9:17894. doi: 10.1038/s41598-019-54502-6 (PMC6884478; doi:10.1038/s41598-019-54502-6)
Supplement: Supplementary file 2 — Supplementary Table 2 [file 41598_2019_54502_MOESM2_ESM.xlsx]

## Sheet: title page
Phosphoproteomic analysis sheds light on intracellular signaling cascades triggered by Formyl-Peptide Receptor 2
Fabio Cattaneo1§, Rosita Russo2§, Martina Castaldo1, Angela Chambery2,
Cristiana Zollo1, Gabriella Esposito1, Paolo Vincenzo Pedone2 and Rosario Ammendola1*
1Department of Molecular Medicine and Medical Biotechnology, University of Naples Federico II, 80131 Naples, Italy.
2Department of Environmental, Biological and Pharmaceutical Sciences and Technologies, University of Campania "Luigi Vanvitelli”, 81100 Caserta, Italy.
§These authors contributed equally to this work.
*Corresponding author: rosario.ammendola@unina.it

## Sheet: A) CALU6 total Phosphopeptides 
Confidence	Annotated Sequence	Modifications	Modifications in Master Proteins	# PSMs	Master Protein Accessions	Positions in Master Proteins	# Missed Cleavages	Theo. MH+ [Da]	Found in Sample: [S2] F2: Control, CTRL, 2	Found in Sample: [S1] F1: Control, CTRL, 1	Found in Sample: [S3] F3: Control, CTRL, 3	Found in Sample: [S4] F4: Sample, TREATED, 1	Found in Sample: [S5] F5: Sample, TREATED, 2	Found in Sample: [S6] F6: Sample, TREATED, 3	ptmRS: Best Site Probabilities	Area: F2	Area: F1	Area: F3	Area: F4	Area: F5	Area: F6	XCorr Sequest HT	Confidence Sequest HT
High	[K].VQGEAVSNIQENTQTPTVQEESEEEEVDETGVEVK.[D]	1xPhospho [S22(100)]	E9PAV3 1xPhospho [S2029(100)]	26	E9PAV3	E9PAV3 [2008-2042]	0	3940.73	High	High	High	High	High	High	S22(Phospho): 100	860000000	850000000	800000000	180000000	160000000	150000000	6.31528	High
High	[K].RSASPDDDLGSSNWEAADLGNEERK.[Q]	1xPhospho [S4(100)]	O00193 1xPhospho [S17(100)]	4	O00193	O00193 [14-38]	2	2799.19	High	High	Not Found	Not Found	Not Found	Not Found	S4(Phospho): 100	71000000	54000000					6.27187	High
High	[K].RSASPDDDLGSSNWEAADLGNEER.[K]	1xPhospho [S4(99.5)]	O00193 1xPhospho [S17(100)]	16	O00193	O00193 [14-37]	1	2671.09	High	High	High	High	High	High	S4(Phospho): 100	430000000	390000000	410000000	100000000	94000000	90000000	6.29742	High
High	[K].LLKEGEEPTVYSDEEEPKDESAR.[K]	1xPhospho [S12(100)]	O00264 1xPhospho [S181(100)]	10	O00264	O00264 [170-192]	2	2730.2	High	High	High	High	High	High	S12(Phospho): 100	110000000	110000000	120000000	55000000	50000000	50000000	5.10917	High
High	[K].EGEEPTVYSDEEEPKDESARK.[N]	1xPhospho [S9(100)]	O00264 1xPhospho [S181(100)]	6	O00264	O00264 [173-193]	2	2504.03	High	High	High	Not Found	High	High	S9(Phospho): 100	75000000	81000000	73000000		42000000	45000000	4.9393	High
High	[K].EGEEPTVYSDEEEPKDESAR.[K]	1xPhospho [S9(100)]	O00264 1xPhospho [S181(100)]	17	O00264	O00264 [173-192]	1	2375.94	High	High	High	High	High	High	S9(Phospho): 100	470000000	390000000	460000000	300000000	210000000	220000000	5.03207	High
High	[K].EGEEPTVYSDEEEPK.[D]	1xPhospho [S9(100)]	O00264 1xPhospho [S181(100)]	5	O00264	O00264 [173-187]	0	1817.7	Not Found	High	High	High	High	High	S9(Phospho): 100		39000000		36000000	41000000	37000000	3.87635	High
High	[R].VNHEPEPAGGATPGATLPKSPSQLR.[K]	1xPhospho [S20(100)]	O00499 1xPhospho [S331(99.2)]	6	O00499	O00499 [312-336]	1	2591.26	High	High	High	Not Found	Not Found	High	S20(Phospho): 99.19	40000000	48000000	51000000				3.69173	High
High	[R].KFSKEEPVSSGPEEAVGK.[S]	1xPhospho [S10(100)]	O00567 1xPhospho [S570(100)]	3	O00567	O00567 [561-578]	2	1984.93	High	High	High	Not Found	Not Found	Not Found	S10(Phospho): 99.99	60000000	60000000	58000000				4.26294	High
High	[K].SFSKEELMSSDLEETAGSTSIPKR.[K]	1xPhospho [S10(99.2)]	O00567 1xPhospho [S520(99.2)]	2	O00567	O00567 [511-534]	2	2709.23	Not Found	Not Found	High	Not Found	Not Found	Not Found	S10(Phospho): 99.15			46000000				4.07496	High
High	[R].RKVMDSDEDDDY.[-]	1xPhospho [S6(100)]	O14737 1xPhospho [S119(100)]	8	O14737	O14737 [114-125]	2	1567.56	High	High	High	High	High	High	S6(Phospho): 100	100000000	83000000	100000000	380000000	210000000	220000000	3.2914	High
High	[R].KVMDSDEDDDY.[-]	1xPhospho [S5(100)]	O14737 1xPhospho [S119(100)]	12	O14737	O14737 [115-125]	1	1411.46	High	High	High	High	High	High	S5(Phospho): 100	300000000	290000000	310000000	260000000	270000000	300000000	3.45477	High
High	[R].EALAEAALESPRPALVR.[S]	1xPhospho [S10(100)]	O14745 1xPhospho [S280(100)]	6	O14745	O14745 [271-287]	0	1872.96	High	High	High	High	High	High	S10(Phospho): 100	140000000	150000000	120000000	63000000	71000000	56000000	4.37881	High
High	[K].EFFLQRKPPMLQPLALPPGLSVHQALER.[V]	1xPhospho [S21(100)]; 1xAcetyl [K7(100)]	O15067 1xPhospho [S660(100)]; 1xAcetyl [K646(100)]	1	O15067	O15067 [640-667]	1	3334.75	Not Found	Not Found	Not Found	Not Found	High	Not Found	K7(Acetyl): 100; S21(Phospho): 100					300000000		4.163	High
High	[R].LLKPGEEPSEYTDEEDTKDHNKQD.[-]	1xPhospho [T12(100)]	O15173-2 1xPhospho [T235(100)]	15	O15173-2	O15173-2 [224-247]	2	2897.24	High	High	High	High	High	High	T12(Phospho): 100	280000000	360000000	300000000	410000000	200000000	220000000	4.82806	High
High	[R].RVSEVEEEKEPVPQPLPSDDTR.[V]	1xPhospho [S3(100)]	O43290 1xPhospho [S448(100)]	2	O43290	O43290 [446-467]	2	2616.22	High	Not Found	Not Found	Not Found	Not Found	High	S3(Phospho): 100	62000000					33000000	4.63	High
High	[R].NSATFKSFEDRVGTIK.[S]	1xPhospho [S7(100)]	O43399-3 1xPhospho [S169(100)]; O43399-7 1xPhospho [S189(100)]	8	O43399-3; O43399-7	O43399-3 [163-178]; O43399-7 [183-198]	2	1879.89	High	High	High	High	High	High	S7(Phospho): 100	430000000	450000000	440000000	410000000	430000000	400000000	3.32212	High
High	[R].NSATFKSFEDR.[V]	1xPhospho [S7(100)]	O43399-3 1xPhospho [S169(100)]; O43399-7 1xPhospho [S189(100)]	9	O43399-3; O43399-7	O43399-3 [163-173]; O43399-7 [183-193]	1	1381.58	High	High	High	High	High	High	S7(Phospho): 100	440000000	450000000	440000000	140000000	110000000	110000000	3.92666	High
High	[K].VHNDAQSFDYDHDAFLGAEEAK.[T]	1xPhospho [S7(100)]	O43852-4 1xPhospho [S52(100)]; O43852-3 1xPhospho [S52(100)]	2	O43852-4; O43852-3	O43852-4 [46-67]; O43852-3 [46-67]	0	2559.05	Not Found	High	High	Not Found	Not Found	Not Found	S7(Phospho): 100		74000000	82000000				4.24678	High
High	[K].DRVHHEPQLSDKVHNDAQSFDYDHDAFLGAEEAK.[T]	1xPhospho [S10(100)]	O43852-4 1xPhospho [S43(100)]; O43852-3 1xPhospho [S43(100)]	2	O43852-4; O43852-3	O43852-4 [34-67]; O43852-3 [34-67]	2	4000.75	High	High	Not Found	Not Found	Not Found	Not Found	S10(Phospho): 99.98		110000000					4.70684	High
High	[R].VHHEPQLSDKVHNDAQSFDYDHDAFLGAEEAK.[T]	1xPhospho [S8(100)]	O43852-4 1xPhospho [S43(100)]; O43852-3 1xPhospho [S43(100)]	15	O43852-4; O43852-3	O43852-4 [36-67]; O43852-3 [36-67]	1	3729.62	High	High	High	High	High	Not Found	S8(Phospho): 100	180000000	240000000	120000000	110000000	68000000		5.6569	High
High	[R].LGIAVIHGEAQDAESDLVDGRHSPPMVR.[S]	1xPhospho [S23(100)]	O60256-1 1xPhospho [S227(100)]	3	O60256-1	O60256-1 [205-232]	1	3049.46	Not Found	Not Found	Not Found	High	High	High	S23(Phospho): 100				150000000	120000000	53000000	5.45345	High
High	[R].LCDDGPQLPTSPR.[L]	1xCarbamidomethyl [C2]; 1xPhospho [T10(99.6)]	O60504-1 1xPhospho [T529(99.6)]	2	O60504-1	O60504-1 [520-532]	0	1535.66	Not Found	Not Found	High	Not Found	Not Found	Not Found	T10(Phospho): 99.63			49000000				2.57627	High
High	[K].KWDGSEEDEDNSK.[K]	1xPhospho [S5(100)]	O60841 1xPhospho [S164(100)]	3	O60841	O60841 [160-172]	1	1618.59	High	Not Found	High	Not Found	High	Not Found	S5(Phospho): 100	5700000		18000000		16000000		2.85732	High
High	[K].NKPGPNIESGNEDDDASFK.[I]	1xPhospho [S9(100)]	O60841 1xPhospho [S214(100)]	10	O60841	O60841 [206-224]	0	2113.87	High	High	High	High	High	High	S9(Phospho): 100	130000000	110000000	130000000	99000000	84000000	23000000	3.91918	High
High	[K].NKPGPNIESGNEDDDASFKIK.[T]	1xPhospho [S9(100)]	O60841 1xPhospho [S214(100)]	6	O60841	O60841 [206-226]	1	2355.05	High	High	High	High	High	High	S9(Phospho): 100	210000000	210000000	200000000	200000000	160000000	150000000	4.89219	High
High	[K].VEMYSGSDDDDDFNKLPK.[K]	2xPhospho [S5(100); S7(100)]	O60841 2xPhospho [S135(100); S137(100)]	14	O60841	O60841 [131-148]	1	2234.82	High	High	High	High	High	High	S5(Phospho): 100; S7(Phospho): 100	85000000	44000000	76000000	65000000	58000000	56000000	4.03593	High
High	[K].KQSFDDNDSEELEDKDSK.[S]	1xPhospho [S9(100)]	O60841 1xPhospho [S113(100)]	6	O60841	O60841 [105-122]	2	2208.88	High	High	High	High	High	High	S9(Phospho): 100	62000000	70000000	64000000	81000000	39000000	68000000	4.376	High
High	[R].SRSDIDVNAAAGAK.[A]	1xPhospho [S3(99.6)]	O75122-3 1xPhospho [S604(99.6)]	2	O75122-3	O75122-3 [602-615]	1	1454.66	Not Found	Not Found	Not Found	High	Not Found	Not Found	S3(Phospho): 99.62				34000000			2.91801	High
High	[R].HAPHCLSEEEGEQDRPR.[A]	1xCarbamidomethyl [C5]; 1xPhospho [S7(100)]	O75190 1xPhospho [S277(100)]	5	O75190	O75190 [271-287]	0	2126.87	Not Found	High	High	High	High	High	S7(Phospho): 100		44000000	73000000	43000000	40000000	26000000	4.30886	High
High	[R].YGSPYPWPLNHILAYQKQWEVK.[R]	1xPhospho [S/Y]; 1xAcetyl [K17(100)]	O75431 1xPhospho [S147(100)]; 1xAcetyl [K161(100)]	1	O75431	O75431 [145-166]	1	2839.36	Not Found	Not Found	Not Found	Not Found	Not Found	High	S3(Phospho): 100; K17(Acetyl): 100						83000000	2.53527	High
High	[K].TGVTSTSDSEEEGDDQEGEK.[K]	2xPhospho [S7(99.4); S9(100)]	O75475-2 2xPhospho [S273(99.4); S275(100)]; O75475-1 2xPhospho [S273(99.4); S275(100)]	1	O75475-2; O75475-1	O75475-2 [267-286]; O75475-1 [267-286]	0	2259.77	Not Found	Not Found	High	Not Found	Not Found	Not Found	S7(Phospho): 99.42; S9(Phospho): 100			29000000				2.96379	High
High	[K].TGVTSTSDSEEEGDDQEGEKK.[R]	2xPhospho [S5(97.8); T/S]	O75475-2 2xPhospho [S273(99); S275(100)]; O75475-1 2xPhospho [S273(99); S275(100)]	4	O75475-2; O75475-1	O75475-2 [267-287]; O75475-1 [267-287]	1	2387.86	Not Found	Not Found	High	Not Found	Not Found	Not Found	S7(Phospho): 99.05; S9(Phospho): 100			47000000				2.98299	High
High	[K].TGVTSTSDSEEEGDDQEGEKKR.[K]	2xPhospho [T/S]	O75475-2 2xPhospho [S275(98.8); S/T]; O75475-1 2xPhospho [S275(98.8); S/T]	17	O75475-2; O75475-1	O75475-2 [267-288]; O75475-1 [267-288]	2	2543.97	High	High	High	High	High	High	S7(Phospho): 98.32; S9(Phospho): 99.98	170000000	180000000	140000000	240000000	240000000	200000000	5.78143	High
High	[K].ETSVSKEDTDHEEKASNEDVTK.[A]	2xPhospho [T2(95.8); S16(98.6)]	O75475-2 2xPhospho [T115(95.8); S129(98.6)]; O75475-1 2xPhospho [T115(95.8); S129(98.6)]	2	O75475-2; O75475-1	O75475-2 [114-135]; O75475-1 [114-135]	2	2638.04	High	Not Found	Not Found	Not Found	Not Found	Not Found	T2(Phospho): 95.81; S16(Phospho): 98.58	43000000						2.77229	High
High	[K].QSNASSDVEVEEKETSVSKEDTDHEEK.[A]	1xPhospho [S2(98.1)]	O75475-2 1xPhospho [S102(100)]; O75475-1 1xPhospho [S102(100)]	7	O75475-2; O75475-1	O75475-2 [101-127]; O75475-1 [101-127]	2	3116.31	High	High	Not Found	High	Not Found	Not Found	S2(Phospho): 99.98	66000000	73000000		44000000			3.79313	High
High	[K].QSNASSDVEVEEK.[E]	1xPhospho [S6(100)]	O75475-2 1xPhospho [S106(100)]; O75475-1 1xPhospho [S106(100)]	5	O75475-2; O75475-1	O75475-2 [101-113]; O75475-1 [101-113]	0	1501.61	High	Not Found	High	High	High	High	S6(Phospho): 100	74000000		73000000	60000000	34000000	47000000	2.9979	High
High	[R].EEASDDDMEGDEAVVR.[C]	1xPhospho [S4(100)]	O75643-1 1xPhospho [S225(100)]	6	O75643-1	O75643-1 [222-237]	0	1846.67	High	High	High	High	High	High	S4(Phospho): 100	86000000	79000000	92000000	96000000	88000000	86000000	3.98543	High
High	[K].AIAAAHTFLLK.[H]	1xPhospho [T7(100)]	O75718 1xPhospho [T170(100)]	2	O75718	O75718 [164-174]	0	1235.65	Not Found	Not Found	High	Not Found	Not Found	Not Found	T7(Phospho): 100			270000000				2.45477	High
High	[K].QVAEQGGDLSPAANR.[S]	1xPhospho [S10(100)]	O94804 1xPhospho [S438(100)]	6	O94804	O94804 [429-443]	0	1592.71	High	High	High	High	High	High	S10(Phospho): 100	62000000	65000000	58000000	88000000	51000000	53000000	4.28652	High
High	[K].LSEEAECPNPSTPSK.[A]	1xCarbamidomethyl [C7]; 1xPhospho [T12(98)]	O94804 1xPhospho [T952(98.7)]	2	O94804	O94804 [941-955]	0	1725.7	High	Not Found	Not Found	High	Not Found	Not Found	T12(Phospho): 98.71	20000000			26000000			2.73357	High
High	[R].ASPAPGSGHPEGPGAHLDMNSLDR.[A]	1xPhospho [S2(100)]	O94826 1xPhospho [S91(100)]	4	O94826	O94826 [90-113]	0	2450.06	Not Found	High	Not Found	High	High	High	S2(Phospho): 100		54000000			85000000	89000000	4.48858	High
High	[K].SPHKDLGHRK.[E]	1xPhospho [S1(100)]	O94888 1xPhospho [S350(100)]	3	O94888	O94888 [350-359]	2	1254.61	High	Not Found	High	Not Found	High	Not Found	S1(Phospho): 100	3800000		5900000		6500000		2.49866	High
High	[R].AQGEPVAGHESPKIPYEKQQLPK.[G]	1xPhospho [S11(100)]	O94979 1xPhospho [S799(100)]	3	O94979	O94979 [789-811]	2	2611.29	High	Not Found	High	High	Not Found	Not Found	S11(Phospho): 100	71000000		75000000	64000000			3.39417	High
High	[R].AQGEPVAGHESPKIPYEK.[Q]	1xPhospho [S11(100)]	O94979 1xPhospho [S799(100)]	3	O94979	O94979 [789-806]	1	2016.94	Not Found	Not Found	High	High	Not Found	High	S11(Phospho): 100			60000000	83000000		44000000	3.22738	High
High	[K].EVEDKESEGEEEDEDEDLSK.[Y]	1xPhospho [S7(100)]	O95218-1 1xPhospho [S153(100)]	3	O95218-1	O95218-1 [147-166]	1	2419.9	High	High	High	Not Found	Not Found	Not Found	S7(Phospho): 100	30000000	34000000	30000000				3.07019	High
High	[K].LVEQANSPK.[H]	1xPhospho [S7(100)]	O95391 1xPhospho [S215(100)]	2	O95391	O95391 [209-217]	0	1065.5	High	Not Found	High	Not Found	Not Found	Not Found	S7(Phospho): 100	33000000		29000000				2.29964	High
High	[K].HSLDSDEEEDDDDGGSSKYDILASEDVEGQEAATLPSEGGVR.[I]	1xPhospho [S5(100)]	O95400 1xPhospho [S49(100)]	3	O95400	O95400 [45-86]	1	4503.86	Not Found	High	High	Not Found	Not Found	Not Found	S5(Phospho): 99.99		100000000	100000000				4.61765	High
High	[R].KGPGQPSSPQRLDR.[L]	1xPhospho [S8(99.3)]	O95400 1xPhospho [S195(99.3)]	8	O95400	O95400 [188-201]	2	1602.77	High	High	High	High	High	High	S8(Phospho): 99.41	85000000	290000000	270000000	160000000	130000000	120000000	3.40941	High
High	[R].DSSFTEVPRSPK.[H]	1xPhospho [S10(100)]	O95425-3 1xPhospho [S245(100)]	5	O95425-3	O95425-3 [236-247]	1	1429.64	Not Found	High	High	High	High	High	S10(Phospho): 100		90000000	34000000	75000000	50000000	30000000	3.85172	High
High	[R].SPSFGDPQLSPEARPR.[CV]	1xPhospho [S10(100)]	O95425-3 1xPhospho [S270(100)]	2	O95425-3	O95425-3 [261-276]	0	1820.83	Not Found	Not Found	Not Found	Not Found	High	High	S10(Phospho): 100					54000000	51000000	3.94048	High
High	[K].HAHSSSLQQAASRSPSFGDPQLSPEARPR.[CV]	2xPhospho [S23(100); S]	O95425-3 2xPhospho [S270(100); S]	1	O95425-3	O95425-3 [248-276]	1	3261.46	Not Found	Not Found	High	Not Found	Not Found	Not Found	S5(Phospho): 24.92; S6(Phospho): 24.92; S12(Phospho): 24.92; S14(Phospho): 24.92; S23(Phospho): 100			58000000				3.05537	High
High	[R].LHKTEDGGWEWSDDEFDEESEEGK.[A]	1xPhospho [S12(100)]	O95747 1xPhospho [S339(100)]	3	O95747	O95747 [328-351]	1	2934.13	Not Found	Not Found	Not Found	High	High	High	S12(Phospho): 100				42000000	38000000		4.11314	High
High	[R].LHKTEDGGWEWSDDEFDEESEEGKAAISQLR.[S]	1xPhospho [S12(100)]	O95747 1xPhospho [S339(100)]	4	O95747	O95747 [328-358]	2	3673.56	High	Not Found	High	High	High	Not Found	S12(Phospho): 100	40000000		48000000	46000000	45000000		5.94775	High
High	[K].VPPAPVPCPPPSPGPSAVPSSPK.[S]	1xCarbamidomethyl [C8]; 1xPhospho [S21(99.4)]	O95817 1xPhospho [S386(99.4)]	10	O95817	O95817 [366-388]	0	2299.12	High	High	High	Not Found	Not Found	Not Found	S21(Phospho): 99.35	22000000	16000000	28000000				5.67076	High
High	[K].VPPAPVPCPPPSPGPSAVPSSPK.[S]	1xCarbamidomethyl [C8]; 2xPhospho [S12(100); S]	O95817 2xPhospho [S377(100); S386(99.2)]	4	O95817	O95817 [366-388]	0	2379.09	High	High	High	Not Found	Not Found	Not Found	S12(Phospho): 100; S21(Phospho): 99.26	55000000	17000000	5800000				5.03228	High
High	[R].SQSPAASDCSSSSSSASLPSSGR.[S]	1xCarbamidomethyl [C9]; 1xPhospho [S3(99.4)]	O95817 1xPhospho [S173(100)]	3	O95817	O95817 [171-193]	0	2279.91	High	High	Not Found	Not Found	Not Found	Not Found	S3(Phospho): 99.39	28000000	22000000					4.22616	High
High	[R].FRTEAAAAAPQRSQSPLR.[G]	1xPhospho [S15(100)]	O95817 1xPhospho [S136(100)]	1	O95817	O95817 [122-139]	2	2037	Not Found	Not Found	Not Found	High	Not Found	Not Found	S15(Phospho): 99.99				37000000			3.03414	High
High	[R].DKRPLSGPDVGTPQPAGLASGAK.[L]	1xPhospho [S6(100)]	O96013-1 1xPhospho [S181(100)]	1	O96013-1	O96013-1 [176-198]	1	2299.14	Not Found	Not Found	Not Found	High	Not Found	Not Found	S6(Phospho): 100							3.70743	High
High	[R].VHPVSTMIKGLYGIKDDVFLSVPCILGQNGISDLVK.[V]	1xCarbamidomethyl [C24]; 1xPhospho [S32(94.6)]; 3xAcetyl [K9(100); K15(100); K36(100)]	P00338-3 1xPhospho [S330(94.9)]; 3xAcetyl [K307(100); K313(100); K334(100)]	2	P00338-3	P00338-3 [299-334]	2	4119.09	Not Found	Not Found	Not Found	Not Found	Not Found	High	K9(Acetyl): 100; K15(Acetyl): 100; S32(Phospho): 94.94; K36(Acetyl): 100						600000000	3.81104	High
High	[R].SVGGSGGGSFGDNLVTR.[S]	1xPhospho [S9(100)]	P02545 1xPhospho [S636(100)]	4	P02545	P02545 [628-644]	0	1646.72	High	High	Not Found	High	Not Found	High	S9(Phospho): 100	45000000	49000000		31000000		30000000	3.72761	High
High	[R].SGAQASSTPLSPTRITR.[L]	1xPhospho [S11(99.6)]	P02545-2 1xPhospho [S22(97.3)]; P02545 1xPhospho [S22(97.3)]	9	P02545-2; P02545	P02545-2 [12-28]; P02545 [12-28]	1	1809.89	High	High	High	High	High	High	S11(Phospho): 99.32	99000000	98000000		210000000	190000000	180000000	4.327	High
High	[R].LRLSPSPTSQR.[S]	1xPhospho [S4(100)]	P02545-2 1xPhospho [S390(100)]; P02545 1xPhospho [S390(100)]	6	P02545-2; P02545	P02545-2 [387-397]; P02545 [387-397]	1	1321.66	High	High	High	High	High	Not Found	S4(Phospho): 50; S6(Phospho): 50	170000000	180000000	87000000	38000000	48000000		2.45336	High
High	[R].SGAQASSTPLSPTR.[I]	1xPhospho [S11(99.6)]	P02545-2 1xPhospho [S22(99.6)]; P02545 1xPhospho [S22(99.6)]	12	P02545-2; P02545	P02545-2 [12-25]; P02545 [12-25]	0	1439.65	High	High	High	High	High	High	S11(Phospho): 99.61	350000000	360000000	360000000	210000000	160000000	160000000	4.79474	High
High	[R].LRLSPSPTSQR.[S]	2xPhospho [S4(100); S6(100)]	P02545-2 2xPhospho [S390(100); S392(100)]; P02545 2xPhospho [S390(100); S392(100)]	6	P02545-2; P02545	P02545-2 [387-397]; P02545 [387-397]	1	1401.63	High	High	High	High	Not Found	High	S4(Phospho): 100; S6(Phospho): 100	60000000	75000000	65000000	240000000		28000000	2.85553	High
High	[R].QLSSGVSEIR.[H]	1xPhospho [S3(100)]	P04792 1xPhospho [S82(100)]	2	P04792	P04792 [80-89]	0	1155.54	Not Found	Not Found	Not Found	High	High	Not Found	S3(Phospho): 100				31000000	37000000		2.62769	High
High	[K].TKFASDDEHDEHDENGATGPVKR.[A]	1xPhospho [S5(100)]	P05455 1xPhospho [S366(100)]	25	P05455	P05455 [362-384]	2	2635.11	High	High	High	High	High	High	S5(Phospho): 100	490000000	500000000	620000000	590000000	520000000	410000000	7.72347	High
High	[K].FASDDEHDEHDENGATGPVKR.[A]	1xPhospho [S3(100)]	P05455 1xPhospho [S366(100)]	24	P05455	P05455 [364-384]	1	2405.96	High	High	High	High	High	High	S3(Phospho): 100	1900000000	1700000000	1800000000	1900000000	1800000000	760000000	7.27283	High
High	[K].FASDDEHDEHDENGATGPVK.[R]	1xPhospho [S3(100)]	P05455 1xPhospho [S366(100)]	6	P05455	P05455 [364-383]	0	2249.86	High	High	High	High	High	High	S3(Phospho): 100	47000000	43000000	49000000	130000000	67000000	120000000	5.14305	High
High	[K].DREGPTDHLESACPLNLPLQNNHTAADMYLSPVRSPK.[K]	1xCarbamidomethyl [C13]; 2xPhospho [S31(98.1); S35(100)]	P06400 2xPhospho [S608(98.1); S612(100)]	2	P06400	P06400 [578-614]	2	4303.93	Not Found	Not Found	Not Found	High	Not Found	High	S31(Phospho): 98.09; S35(Phospho): 100						44000000	4.35977	High
High	[R].LFLDHDKTLQTDSIDSFETQRTPR.[K]	1xPhospho [S/T]	P06400 1xPhospho [T356(96.7)]	11	P06400	P06400 [335-358]	2	2943.39	High	High	High	High	High	High	T22(Phospho): 99.99	85000000	41000000	100000000	22000000	76000000	5200000	6.22167	High
High	[R].KTAATAAAAAAEPPAPPPPPPPEEDPEQDSGPEDLPLVR.[L]	1xPhospho [S30(100)]	P06400 1xPhospho [S37(100)]	1	P06400	P06400 [8-46]	1	3976.89	Not Found	Not Found	Not Found	Not Found	High	Not Found	S30(Phospho): 100					1800000		3.73231	High
High	[K].MQASIEKGGSLPKVEAK.[F]	1xPhospho [S4(100)]	P06748 1xPhospho [S254(100)]	2	P06748	P06748 [251-267]	2	1852.92	Not Found	Not Found	Not Found	High	High	Not Found	S4(Phospho): 100				32000000	25000000		3.2775	High
High	[K].MQASIEKAH.[-]	1xPhospho [S4(100)]	P06748-3 1xPhospho [S254(100)]	1	P06748-3	P06748-3 [251-259]	1	1094.47	High	Not Found	Not Found	Not Found	Not Found	Not Found	S4(Phospho): 100	32000000						2.18814	High
High	[R].LKCGSGPVHISGQHLVAVEEDAESEDEEEEDVK.[L]	1xCarbamidomethyl [C3]; 1xPhospho [S24(100)]	P06748-3 1xPhospho [S125(100)]; P06748 1xPhospho [S125(100)]	11	P06748-3; P06748	P06748-3 [102-134]; P06748 [102-134]	1	3701.62	High	High	High	High	High	High	S24(Phospho): 100	640000000	78000000	610000000	260000000	130000000	260000000	8.3063	High
High	[K].CGSGPVHISGQHLVAVEEDAESEDEEEEDVK.[L]	1xCarbamidomethyl [C1]; 1xPhospho [S22(100)]	P06748-3 1xPhospho [S125(100)]; P06748 1xPhospho [S125(100)]	15	P06748-3; P06748	P06748-3 [104-134]; P06748 [104-134]	0	3460.44	High	High	High	High	High	High	S22(Phospho): 100	620000000	500000000	600000000	100000000	120000000	110000000	8.06633	High
High	[K].EEKESEDKPEIEDVGSDEEEEK.[K]	1xPhospho [S16(100)]	P07900-2 1xPhospho [S385(100)]	1	P07900-2	P07900-2 [370-391]	1	2659.07	Not Found	Not Found	Not Found	High	Not Found	Not Found	S16(Phospho): 100				27000000			3.42483	High
High	[K].ESEDKPEIEDVGSDEEEEK.[K]	1xPhospho [S13(100)]	P07900-2 1xPhospho [S385(100)]	12	P07900-2	P07900-2 [373-391]	0	2272.89	High	High	High	High	High	High	S13(Phospho): 100	140000000	150000000	140000000	220000000	200000000	190000000	4.32783	High
High	[K].ESEDKPEIEDVGSDEEEEKK.[D]	1xPhospho [S13(100)]	P07900-2 1xPhospho [S385(100)]	19	P07900-2	P07900-2 [373-392]	1	2400.98	High	High	High	High	High	High	S13(Phospho): 100	750000000	870000000	770000000	1800000000	960000000	1000000000	6.5179	High
High	[K].EEKESEDKPEIEDVGSDEEEEKK.[D]	1xPhospho [S16(100)]	P07900-2 1xPhospho [S385(100)]	8	P07900-2	P07900-2 [370-392]	2	2787.16	High	Not Found	High	High	High	High	S16(Phospho): 100	100000000		100000000	210000000	99000000	170000000	5.52671	High
High	[K].MESEGGADDSAEEGDLLDDDDNEDRGDDQLELIK.[D]	1xPhospho [S10(100)]	P07910-2 1xPhospho [S247(100)]; P07910-1 1xPhospho [S260(100)]	2	P07910-2; P07910-1	P07910-2 [238-271]; P07910-1 [251-284]	1	3790.49	Not Found	Not Found	Not Found	High	Not Found	High	S10(Phospho): 100				160000000		250000000	6.96105	High
High	[K].EAEEGEDDRDSANGEDDS.[-]	1xPhospho [S11(100)]	P07910-2 1xPhospho [S286(100)]; P07910-1 1xPhospho [S299(100)]	9	P07910-2; P07910-1	P07910-2 [276-293]; P07910-1 [289-306]	1	2019.66	High	High	High	High	High	High	S11(Phospho): 100	270000000	62000000	240000000		160000000	61000000	3.72715	High
High	[K].MESEGGADDSAEEGDLLDDDDNEDRGDDQLELIKDDEK.[E]	1xPhospho [S10(100)]	P07910-2 1xPhospho [S247(100)]; P07910-1 1xPhospho [S260(100)]	8	P07910-2; P07910-1	P07910-2 [238-275]; P07910-1 [251-288]	2	4277.68	High	High	Not Found	High	High	Not Found	S10(Phospho): 99.99	290000000	1100000000		780000000	950000000		7.89775	High
High	[K].QAVEMKNDKSEEEQSSSSVK.[K]	1xPhospho [S10(100)]	P07910-2 1xPhospho [S220(100)]; P07910-1 1xPhospho [S233(100)]	4	P07910-2; P07910-1	P07910-2 [211-230]; P07910-1 [224-243]	2	2320	High	High	Not Found	High	High	Not Found	S10(Phospho): 100	28000000	27000000		29000000	26000000		3.10245	High
High	[R].EKEISDDEAEEEKGEK.[E]	1xPhospho [S5(100)]	P08238 1xPhospho [S226(100)]	16	P08238	P08238 [222-237]	2	1944.8	High	High	High	High	High	High	S5(Phospho): 100	630000000	660000000	550000000	890000000	870000000	620000000	5.6317	High
High	[K].EISDDEAEEEKGEK.[E]	1xPhospho [S3(100)]	P08238 1xPhospho [S226(100)]	17	P08238	P08238 [224-237]	1	1687.66	High	High	High	High	High	High	S3(Phospho): 100	210000000	180000000	210000000	250000000	190000000	170000000	4.43405	High
High	[K].EISDDEAEEEK.[G]	1xPhospho [S3(100)]	P08238 1xPhospho [S226(100)]	6	P08238	P08238 [224-234]	0	1373.5	Not Found	High	High	High	High	High	S3(Phospho): 100		46000000	56000000	110000000	76000000	91000000	2.59109	High
High	[K].IEDVGSDEEDDSGKDKK.[K]	1xPhospho [S6(100)]	P08238 1xPhospho [S255(100)]	41	P08238	P08238 [250-266]	2	1945.79	High	High	High	High	High	High	S6(Phospho): 100	5400000000	5800000000	6000000000	4200000000	5600000000	5400000000	4.76886	High
High	[K].IEDVGSDEEDDSGKDK.[K]	1xPhospho [S6(100)]	P08238 1xPhospho [S255(100)]	28	P08238	P08238 [250-265]	1	1817.7	High	High	High	High	High	High	S6(Phospho): 100	480000000	510000000	510000000	640000000	590000000	340000000	4.53843	High
High	[K].IEDVGSDEEDDSGK.[D]	1xPhospho [S6(100)]	P08238 1xPhospho [S255(100)]	6	P08238	P08238 [250-263]	0	1574.57	High	Not Found	High	High	High	High	S6(Phospho): 100	47000000		48000000	85000000	61000000	66000000	2.90414	High
High	[K].EREKEISDDEAEEEK.[G]	1xPhospho [S7(100)]	P08238 1xPhospho [S226(100)]	5	P08238	P08238 [220-234]	2	1915.78	High	High	Not Found	High	High	High	S7(Phospho): 100	36000000	29000000		20000000	25000000	19000000	3.33416	High
High	[K].EISDDEAEEEKGEKEEEDK.[D]	1xPhospho [S3(100)]	P08238 1xPhospho [S226(100)]	1	P08238	P08238 [224-242]	2	2317.91	Not Found	Not Found	Not Found	Not Found	Not Found	High	S3(Phospho): 100						13000000	2.48319	High
High	[R].EKEISDDEAEEEK.[G]	1xPhospho [S5(100)]	P08238 1xPhospho [S226(100)]	13	P08238	P08238 [222-234]	1	1630.64	High	High	High	High	High	High	S5(Phospho): 100	120000000	120000000	130000000	160000000	78000000	100000000	3.67677	High
High	[R].YHGHSMSDPGVSYR.[T]	2xPhospho [S5(100); S12(100)]	P08559-4 2xPhospho [S331(100); S338(100)]	8	P08559-4	P08559-4 [327-340]	0	1752.62	High	Not Found	High	High	Not Found	High	S5(Phospho): 100; S12(Phospho): 100	36000000		39000000	45000000		37000000	3.11266	High
High	[R].YHGHSMSDPGVSYR.[T]	1xPhospho [S5(100)]	P08559-4 1xPhospho [S331(100)]	6	P08559-4	P08559-4 [327-340]	0	1672.66	High	High	High	High	High	High	S5(Phospho): 100	84000000	85000000	84000000	140000000	77000000	80000000	4.1373	High
High	[R].YDERPGPSPLPHR.[D]	1xPhospho [S8(100)]	P08621-1 1xPhospho [S226(100)]	1	P08621-1	P08621-1 [219-231]	0	1600.73	Not Found	High	Not Found	Not Found	Not Found	Not Found	S8(Phospho): 100		41000000					2.5743	High
High	[K].SESPKEPEQLRK.[L]	1xPhospho [S3(99.6)]	P09651-1 1xPhospho [S6(100)]	10	P09651-1	P09651-1 [4-15]	2	1507.72	High	High	High	High	High	High	S3(Phospho): 100	100000000	380000000	480000000	140000000	140000000	76000000	5.10179	High
High	[K].SESPKEPEQLR.[K]	1xPhospho [S3(100)]	P09651-1 1xPhospho [S6(100)]	7	P09651-1	P09651-1 [4-14]	1	1379.62	High	High	High	High	Not Found	Not Found	S3(Phospho): 100	210000000	110000000	170000000	120000000			3.86956	High
High	[R].TDSREDEISPPPPNPVVK.[G]	1xPhospho [S9(100)]	P10644 1xPhospho [S83(100)]	4	P10644	P10644 [75-92]	1	2056.96	High	High	Not Found	High	Not Found	High	S9(Phospho): 100	33000000	29000000		23000000		2800000	3.48075	High
High	[R].AGETRFTDTR.[K]	1xPhospho [T7(100)]	P13639 1xPhospho [T57(99.4)]	3	P13639	P13639 [51-60]	1	1233.53	Not Found	High	Not Found	Not Found	Not Found	High	T7(Phospho): 99.39		120000000				150000000	2.32348	High
High	[K].KATKSPAKPK.[A]	1xPhospho [S5(100)]	P16401 1xPhospho [S189(100)]	2	P16401	P16401 [185-194]	2	1135.62	Not Found	Not Found	Not Found	Not Found	High	High	S5(Phospho): 100					56000000	32000000	4.13334	High
High	[K].AKKPAGATPKK.[A]	1xPhospho [T8(100)]	P16401 1xPhospho [T138(100)]	1	P16401	P16401 [131-141]	2	1176.65	High	Not Found	Not Found	Not Found	Not Found	Not Found	T8(Phospho): 100	25000000						2.38112	High
High	[K].ELEKRASGQAFELILSPR.[S]	1xPhospho [S7(100)]	P16949-1 1xPhospho [S16(100)]	1	P16949-1	P16949-1 [10-27]	2	2124.08	Not Found	Not Found	Not Found	Not Found	High	Not Found	S7(Phospho): 100					30000000		3.2097	High
High	[R].ASGQAFELILSPRSK.[E]	1xPhospho [S11(99.5)]	P16949-1 1xPhospho [S25(99.5)]	2	P16949-1	P16949-1 [15-29]	1	1683.85	Not Found	Not Found	Not Found	High	Not Found	Not Found	S11(Phospho): 99.51				18000000			2.49994	High
High	[K].ESVPEFPLSPPKKK.[D]	1xPhospho [S9(100)]	P16949-1 1xPhospho [S38(100)]	9	P16949-1	P16949-1 [30-43]	2	1662.85	High	High	High	High	High	High	S9(Phospho): 100	120000000	170000000	160000000	61000000	52000000	39000000	3.92956	High
High	[R].SKESVPEFPLSPPK.[K]	1xPhospho [S11(100)]	P16949-1 1xPhospho [S38(100)]	10	P16949-1	P16949-1 [28-41]	1	1621.79	High	High	High	Not Found	Not Found	Not Found	S11(Phospho): 100	57000000	66000000	91000000				5.08656	High
High	[R].KQPPVSPGTALVGSQKEPSEVPTPK.[R]	2xPhospho [S6(100); T23(100)]	P17096-1 2xPhospho [S36(100); T53(100)]	7	P17096-1	P17096-1 [31-55]	2	2718.32	High	High	High	Not Found	Not Found	Not Found	S6(Phospho): 100; T23(Phospho): 100	30000000		62000000				4.14177	High
High	[R].KQPPVSPGTALVGSQKEPSEVPTPK.[R]	1xPhospho [T23(100)]	P17096-1 1xPhospho [T53(100)]	38	P17096-1	P17096-1 [31-55]	2	2638.35	High	High	High	High	High	High	T23(Phospho): 99.99	360000000	670000000	560000000	64000000	180000000	210000000	6.60978	High
High	[R].KQPPKEPSEVPTPK.[R]	1xPhospho [T12(100)]	P17096-2 1xPhospho [T42(100)]	11	P17096-2	P17096-2 [31-44]	2	1641.82	High	High	High	Not Found	Not Found	Not Found	T12(Phospho): 100	7000000		110000000				4.56884	High
High	[K].KLEKEEEEGISQESSEEEQ.[-]	3xPhospho [S11(100); S14(100); S15(100)]	P17096-2 3xPhospho [S88(100); S91(100); S92(100)]; P17096-1 3xPhospho [S99(100); S102(100); S103(100)]	77	P17096-2; P17096-1	P17096-2 [78-96]; P17096-1 [89-107]	2	2476.89	High	High	High	High	High	High	S11(Phospho): 100; S14(Phospho): 100; S15(Phospho): 100	830000000	470000000	670000000	460000000	430000000	300000000	6.33625	High
High	[K].KLEKEEEEGISQESSEEEQ.[-]	2xPhospho [S]	P17096-2 2xPhospho [S91(100); S92(100)]; P17096-1 2xPhospho [S102(100); S103(100)]	45	P17096-2; P17096-1	P17096-2 [78-96]; P17096-1 [89-107]	2	2396.93	High	High	High	High	High	High	S14(Phospho): 100; S15(Phospho): 100	1800000000	1400000000	1900000000	1500000000	1500000000	1500000000	6.59081	High
High	[K].RRSPPADAIPK.[S]	1xPhospho [S3(100)]	P18754-2 1xPhospho [S11(100)]	8	P18754-2	P18754-2 [9-19]	2	1287.66	High	High	High	High	Not Found	Not Found	S3(Phospho): 100	44000000	47000000	32000000	45000000			3.39489	High
High	[K].TKPTQAAGPSSPQKPPTPEETK.[A]	2xPhospho [T17(100); T/S]	P18887 2xPhospho [T453(99.1); S/T]	5	P18887	P18887 [437-458]	0	2437.1	High	High	Not Found	High	High	High	S10(Phospho): 49.8; S11(Phospho): 49.8; T17(Phospho): 99.99	56000000	70000000		52000000	27000000	50000000	3.04648	High
High	[K].MAPPPKEVEEDSEDEEMSEDEEDDSSGEEVVIPQKK.[G]	3xPhospho [S12(100); S18(100); S]	P19338 3xPhospho [S28(100); S34(99.9); S41(97.1)]	2	P19338	P19338 [17-52]	2	4302.63	Not Found	High	High	Not Found	Not Found	Not Found	S12(Phospho): 100; S18(Phospho): 99.9; S25(Phospho): 97.07			21000000				3.22832	High
High	[R].AIRLELQGPRGSPNAR.[S]	1xPhospho [S12(100)]	P19338 1xPhospho [S563(100)]	5	P19338	P19338 [552-567]	2	1814.94	High	High	High	High	Not Found	Not Found	S12(Phospho): 100	81000000	65000000	84000000	350000000			3.70756	High
High	[K].AAAAAPASEDEDDEDDEDDEDDDDDEEDDSEEEAMETTPAK.[G]	2xPhospho [S8(100); S30(100)]	P19338 2xPhospho [S184(100); S206(100)]	1	P19338	P19338 [177-217]	0	4606.49	Not Found	Not Found	High	Not Found	Not Found	Not Found	S8(Phospho): 100; S30(Phospho): 100			99000000				3.24042	High
High	[K].KEDSDEEEDDDSEEDEEDDEDEDEDEDEIEPAAMK.[A]	2xPhospho [S4(100); S12(100)]	P19338 2xPhospho [S145(100); S153(100)]	8	P19338	P19338 [142-176]	1	4279.38	High	High	High	Not Found	High	Not Found	S4(Phospho): 100; S12(Phospho): 100	2100000000	1800000000	1200000000		63000000		7.58871	High
High	[K].KVVVSPTK.[K]	1xPhospho [S5(99.4)]	P19338 1xPhospho [S67(100)]	5	P19338	P19338 [63-70]	1	937.512	High	High	High	Not Found	Not Found	Not Found	S5(Phospho): 99.43	560000000	420000000	160000000				2.24149	High
High	[R].LELQGPRGSPNAR.[S]	1xPhospho [S9(100)]	P19338 1xPhospho [S563(100)]	3	P19338	P19338 [555-567]	1	1474.72	Not Found	Not Found	High	High	Not Found	Not Found	S9(Phospho): 100			52000000	120000000			2.94793	High
High	[K].ALVATPGKK.[G]	1xPhospho [T5(100)]	P19338 1xPhospho [T121(100)]	3	P19338	P19338 [117-125]	1	964.523	High	High	High	Not Found	Not Found	Not Found	T5(Phospho): 100	83000000	190000000	52000000				2.21002	High
High	[K].AAAAAPASEDEDDEDDEDDEDDDDDEEDDSEEEAMETTPAKGKK.[A]	2xPhospho [S8(100); S30(97.2)]	P19338 2xPhospho [S184(100); S206(100)]	3	P19338	P19338 [177-220]	2	4919.7	Not Found	Not Found	Not Found	High	Not Found	High	S8(Phospho): 100; S30(Phospho): 100				550000000		590000000	6.38633	High
High	[K].VVVSPTKKVAVATPAK.[K]	1xPhospho [S4(100)]	P19338 1xPhospho [S67(100)]	3	P19338	P19338 [64-79]	2	1674.96	Not Found	Not Found	Not Found	High	High	High	S4(Phospho): 99.99				160000000	90000000	94000000	3.66977	High
High	[R].RVSGPDPKPGSNCSPAQSVLSEVPSVPTNGMAK.[N]	1xCarbamidomethyl [C13]; 1xPhospho [S3(100)]	P22314 1xPhospho [S13(100)]	2	P22314	P22314 [11-43]	1	3430.61	Not Found	Not Found	High	High	Not Found	Not Found	S3(Phospho): 99.97			29000000	44000000			3.78604	High
High	[K].KKEPAITSQNSPEAR.[E]	1xPhospho [S11(100)]	P23193 1xPhospho [S100(100)]	24	P23193	P23193 [90-104]	2	1735.84	High	High	High	Not Found	Not Found	Not Found	S11(Phospho): 100	360000000	270000000	130000000				6.23891	High
High	[K].MPGGPKPGGGPGLSTPGGHPKPPHR.[G]	1xPhospho [S/T]	P23246-1 1xPhospho [T226(98.3)]	2	P23246-1	P23246-1 [212-236]	0	2450.19	Not Found	Not Found	High	Not Found	Not Found	Not Found	T15(Phospho): 98.33			43000000				2.97786	High
High	[K].DEILPTTPISEQK.[G]	1xPhospho [T7(100)]	P23396-1 1xPhospho [T221(100)]	5	P23396-1	P23396-1 [215-227]	0	1550.73	Not Found	High	Not Found	High	High	High	T7(Phospho): 100		21000000		63000000	140000000	170000000	2.79766	High
High	[R].ERHPSWRSEETQER.[E]	1xPhospho [S5(100)]	P23588 1xPhospho [S406(100)]	4	P23588	P23588 [402-415]	2	1906.82	Not Found	Not Found	Not Found	High	High	High	S5(Phospho): 99.37				95000000	120000000	48000000	4.04716	High
High	[R].ERHPSWRSEETQER.[E]	2xPhospho [S5(100); S8(100)]	P23588 2xPhospho [S406(100); S409(100)]	6	P23588	P23588 [402-415]	2	1986.79	High	High	High	Not Found	Not Found	Not Found	S5(Phospho): 100; S8(Phospho): 100	180000000	210000000	79000000				3.44107	High
High	[K].YGPADVEDTTGSGATDSKDDDDIDLFGSDDEEESEEAKR.[L]	1xPhospho [S28(100)]	P24534 1xPhospho [S106(100)]	13	P24534	P24534 [79-117]	2	4260.69	High	High	High	High	High	High	S28(Phospho): 100	2300000000	2500000000	2400000000	580000000	800000000	630000000	9.19145	High
High	[K].YGPADVEDTTGSGATDSKDDDDIDLFGSDDEEESEEAK.[R]	1xPhospho [S28(100)]	P24534 1xPhospho [S106(100)]	1	P24534	P24534 [79-116]	1	4104.59	Not Found	Not Found	Not Found	Not Found	High	Not Found	S28(Phospho): 100					39000000		2.86352	High
High	[R].SEDESETEDEEEKSQEDQEQKR.[K]	2xPhospho [S5(100); T7(100)]	P25205-2 2xPhospho [S717(99.2); T719(100)]	5	P25205-2	P25205-2 [713-734]	2	2844.03	Not Found	High	High	High	High	High	S5(Phospho): 99.17; T7(Phospho): 99.99		40000000	58000000	39000000	30000000	24000000	3.02232	High
High	[K].DGDSYDPYDFSDTEEEMPQVHTPK.[T]	1xPhospho [S11(98)]	P25205-2 1xPhospho [S756(98.9)]	2	P25205-2	P25205-2 [746-769]	0	2882.1	Not Found	Not Found	Not Found	High	Not Found	Not Found	S11(Phospho): 98.86				35000000			2.70084	High
High	[K].ESLKEEDESDDDNM.[-]	1xPhospho [S]	P25788-1 1xPhospho [S243(100)]	8	P25788-1	P25788-1 [242-255]	1	1735.59	Not Found	High	High	High	High	High	S2(Phospho): 100		120000000	140000000	190000000	150000000	150000000	2.83024	High
High	[R].GAKEEHGGLIRSPR.[H]	1xPhospho [S12(100)]	P26368 1xPhospho [S79(100)]	26	P26368	P26368 [68-81]	2	1586.78	High	High	High	High	High	High	S12(Phospho): 100	380000000	670000000	490000000	490000000	270000000	360000000	4.21034	High
High	[R].IHRASDPGLPAEEPKEK.[S]	1xPhospho [S5(100)]	P27708 1xPhospho [S1859(100)]	1	P27708	P27708 [1855-1871]	2	1953.94	Not Found	Not Found	Not Found	Not Found	Not Found	High	S5(Phospho): 100						17000000	3.56409	High
High	[R].IHRASDPGLPAEEPK.[E]	1xPhospho [S5(100)]	P27708 1xPhospho [S1859(100)]	1	P27708	P27708 [1855-1869]	1	1696.81	Not Found	Not Found	Not Found	Not Found	Not Found	High	S5(Phospho): 100						15000000	2.91151	High
High	[K].DMESPTKLDVTLAK.[D]	1xPhospho [S4(100)]	P27816-1 1xPhospho [S280(100)]	6	P27816-1	P27816-1 [277-290]	1	1627.76	High	High	High	High	High	High	S4(Phospho): 100	200000000	200000000	190000000	73000000	62000000	63000000	5.05037	High
High	[K].AEEDEILNRSPR.[N]	1xPhospho [S10(100)]	P27824-2 1xPhospho [S618(100)]	19	P27824-2	P27824-2 [609-620]	1	1508.67	High	High	High	High	High	High	S10(Phospho): 100	1900000000	2000000000	1700000000	1600000000	1200000000	1200000000	3.70025	High
High	[K].QKSDAEEDGGTVSQEEEDR.[K]	1xPhospho [S3(100)]	P27824-2 1xPhospho [S589(100)]	1	P27824-2	P27824-2 [587-605]	1	2188.85	High	Not Found	Not Found	Not Found	Not Found	Not Found	S3(Phospho): 99.99	32000000						2.44485	High
High	[K].QKSDAEEDGGTVSQEEEDRKPK.[A]	1xPhospho [S3(100)]	P27824-2 1xPhospho [S589(100)]	24	P27824-2	P27824-2 [587-608]	2	2542.09	High	High	High	High	High	High	S13(Phospho): 100	960000000	910000000	850000000	280000000	210000000	230000000	5.92562	High
High	[K].QKSDAEEDGGTVSQEEEDRKPK.[A]	2xPhospho [S3(100); S13(100)]	P27824-2 2xPhospho [S589(100); S599(100)]	22	P27824-2	P27824-2 [587-608]	2	2622.06	High	High	High	High	High	High	S3(Phospho): 100; S13(Phospho): 100	1100000000	870000000	1100000000	770000000	790000000	600000000	6.00827	High
High	[K].QKSDAEEDGGTVSQEEEDR.[K]	2xPhospho [S13(100); S/T]	P27824-2 2xPhospho [S599(100); S/T]	2	P27824-2	P27824-2 [587-605]	1	2268.82	Not Found	Not Found	Not Found	High	Not Found	Not Found	S3(Phospho): 50; T11(Phospho): 50; S13(Phospho): 100				31000000			2.41561	High
High	[K].SDAEEDGGTVSQEEEDRKPK.[A]	2xPhospho [S1(100); S11(100)]	P27824-2 2xPhospho [S589(100); S599(98.8)]	3	P27824-2	P27824-2 [589-608]	1	2365.91	High	Not Found	Not Found	High	Not Found	High	S1(Phospho): 100; S11(Phospho): 99.05	23000000			26000000		27000000	3.02403	High
High	[R].VADPDHDHTGFLTEYVATR.[W]	2xPhospho [T13(100); Y15(100)]	P28482 2xPhospho [T185(100); Y187(100)]	2	P28482	P28482 [173-191]	0	2303.94	High	Not Found	High	Not Found	Not Found	Not Found	T13(Phospho): 100; Y15(Phospho): 99.99	34000000						3.51281	High
High	[R].SPVIGSEVFLPNSNHVASGAGEAEER.[V]	1xPhospho [S1(100)]	P29590 1xPhospho [S530(100)]	3	P29590	P29590 [530-555]	0	2733.25	Not Found	Not Found	Not Found	High	High	High	S1(Phospho): 100				31000000	32000000	35000000	4.5633	High
High	[K].KPATPAEDDEDDDIDLFGSDNEEEDKEAAQLR.[E]	2xPhospho [T4(100); S19(100)]	P29692-4 2xPhospho [T128(100); S143(100)]; P29692-2 2xPhospho [T513(100); S528(100)]; P29692-3 2xPhospho [T123(100); S138(100)]	1	P29692-4; P29692-2; P29692-3	P29692-4 [125-156]; P29692-2 [510-541]; P29692-3 [120-151]	1	3737.49	Not Found	Not Found	Not Found	High	Not Found	Not Found	T4(Phospho): 100; S19(Phospho): 100				2600000			3.23735	High
High	[K].KPATPAEDDEDDDIDLFGSDNEEEDKEAAQLREER.[L]	1xPhospho [S19(100)]	P29692-4 1xPhospho [S143(100)]; P29692-2 1xPhospho [S528(100)]; P29692-3 1xPhospho [S138(100)]	3	P29692-4; P29692-2; P29692-3	P29692-4 [125-159]; P29692-2 [510-544]; P29692-3 [120-154]	2	4071.71	High	Not Found	High	Not Found	Not Found	Not Found	S19(Phospho): 100	550000000		530000000				7.9078	High
High	[R].QVEPPAKKPATPAEDDEDDDIDLFGSDNEEEDKEAAQLR.[E]	1xPhospho [S26(100)]	P29692-4 1xPhospho [S143(100)]; P29692-2 1xPhospho [S528(100)]; P29692-3 1xPhospho [S138(100)]	5	P29692-4; P29692-2; P29692-3	P29692-4 [118-156]; P29692-2 [503-541]; P29692-3 [113-151]	2	4406.93	High	High	High	High	Not Found	Not Found	S26(Phospho): 100	750000000	740000000	720000000	660000000			7.59605	High
High	[K].KPATPAEDDEDDDIDLFGSDNEEEDKEAAQLR.[E]	1xPhospho [S19(100)]	P29692-4 1xPhospho [S143(100)]; P29692-2 1xPhospho [S528(100)]; P29692-3 1xPhospho [S138(100)]	12	P29692-4; P29692-2; P29692-3	P29692-4 [125-156]; P29692-2 [510-541]; P29692-3 [120-151]	1	3657.52	High	High	High	High	High	High	S19(Phospho): 100	170000000	190000000	170000000	130000000	130000000	100000000	7.89315	High
High	[R].QVEPPAKKPATPAEDDEDDDIDLFGSDNEEEDK.[E]	1xPhospho [S26(100)]	P29692-4 1xPhospho [S143(100)]; P29692-2 1xPhospho [S528(100)]; P29692-3 1xPhospho [S138(100)]	1	P29692-4; P29692-2; P29692-3	P29692-4 [118-150]; P29692-2 [503-535]; P29692-3 [113-145]	1	3738.57	Not Found	Not Found	Not Found	High	Not Found	Not Found	S26(Phospho): 100				71000000			3.72998	High
High	[R].ATAPQTQHVSPMR.[Q]	1xPhospho [S10(100)]	P29692-4 1xPhospho [S114(100)]; P29692-2 1xPhospho [S499(100)]; P29692-3 1xPhospho [S109(100)]	14	P29692-4; P29692-2; P29692-3	P29692-4 [105-117]; P29692-2 [490-502]; P29692-3 [100-112]	0	1503.68	High	High	High	High	High	High	S10(Phospho): 100	270000000	470000000	290000000	280000000	160000000	200000000	4.79862	High
High	[K].KPATPAEDDEDDDIDLFGSDNEEEDKEAAQLREER.[L]	2xPhospho [T4(100); S19(100)]	P29692-4 2xPhospho [T128(100); S143(100)]; P29692-2 2xPhospho [T513(100); S528(100)]; P29692-3 2xPhospho [T123(100); S138(100)]	1	P29692-4; P29692-2; P29692-3	P29692-4 [125-159]; P29692-2 [510-544]; P29692-3 [120-154]	2	4151.68	Not Found	High	Not Found	Not Found	Not Found	Not Found	T4(Phospho): 100; S19(Phospho): 100		99000000					5.72876	High
High	[K].LSGFSFKK.[N]	1xPhospho [S5(100)]	P29966 1xPhospho [S170(100)]	2	P29966	P29966 [166-173]	1	993.481	Not Found	High	High	Not Found	Not Found	Not Found	S5(Phospho): 100		850000000	960000000				2.25803	High
High	[K].SFKLSGFSFKK.[N]	1xPhospho [S8(100)]	P29966 1xPhospho [S170(100)]	3	P29966	P29966 [163-173]	2	1355.68	Not Found	Not Found	Not Found	High	High	High	S8(Phospho): 100				30000000	52000000	47000000	3.16296	High
High	[K].AEDGATPSPSNETPK.[K]	1xPhospho [S10(99.3)]	P29966 1xPhospho [S147(100)]	9	P29966	P29966 [138-152]	0	1580.65	High	High	High	High	High	Not Found	S10(Phospho): 99.54	230000000	220000000	210000000	29000000	30000000		3.85249	High
High	[K].EAPAEGEAAEPGSPTAAEGEAASAASSTSSPK.[A]	1xPhospho [S13(99.4)]	P29966 1xPhospho [S118(99.4)]	4	P29966	P29966 [106-137]	0	2995.27	Not Found	High	High	Not Found	Not Found	Not Found	S13(Phospho): 99.4			120000000				6.70952	High
High	[K].HTGPNSPDTANDGFVR.[L]	1xPhospho [S6(100)]	P31943 1xPhospho [S104(100)]; P55795 1xPhospho [S104(100)]	4	P31943; P55795	P31943 [99-114]; P55795 [99-114]	0	1764.73	Not Found	Not Found	Not Found	High	Not Found	High	S6(Phospho): 100				43000000		27000000	4.09196	High
High	[R].KGAGDGSDEEVDGKADGAEAKPAE.[-]	1xPhospho [S7(100)]	P35579-1 1xPhospho [S1943(100)]	22	P35579-1	P35579-1 [1937-1960]	2	2382.99	High	High	High	High	High	High	S7(Phospho): 100	510000000	490000000	500000000	460000000	470000000	320000000	7.12241	High
High	[R].STAQQELDGKPASPTPVIVASHTANKEEK.[S]	1xPhospho [S13(99)]	P35606 1xPhospho [S859(100)]	14	P35606	P35606 [847-875]	1	3113.52	High	High	High	High	High	High	S13(Phospho): 98.99	270000000	250000000	270000000	170000000	200000000	210000000	7.53369	High
High	[R].AAVVTSPPPTTAPHKER.[Y]	1xPhospho [S6(99.4)]	P35611-3 1xPhospho [S12(99.2)]	13	P35611-3	P35611-3 [7-23]	1	1838.92	High	High	Not Found	High	High	High	S6(Phospho): 99.4	19000000	81000000		12000000	31000000	23000000	3.83355	High
High	[R].WLNSGRGDEASEEGQNGSSPK.[S]	1xPhospho [S19(100)]	P35611-3 1xPhospho [S465(100)]	8	P35611-3	P35611-3 [447-467]	1	2284.95	High	High	High	High	High	High	S19(Phospho): 99.99	42000000	41000000	41000000	68000000	51000000	49000000	4.31918	High
High	[K].FRTPSFLKK.[NS]	1xPhospho [S5(100)]	P35611-3 1xPhospho [S757(100)]; Q9UEY8-1 1xPhospho [S693(100)]	5	P35611-3; Q9UEY8-1	P35611-3 [753-761]; Q9UEY8-1 [689-697]	2	1203.63	High	High	High	Not Found	High	High	S5(Phospho): 100	110000000	120000000	82000000		87000000	69000000	2.79045	High
High	[R].EESEEEEDEDDEEEEEEEKEK.[S]	1xPhospho [S3(100)]	P35659-1 1xPhospho [S32(100)]	6	P35659-1	P35659-1 [30-50]	1	2722.93	Not Found	High	High	High	High	High	S3(Phospho): 100		79000000	74000000	96000000	59000000	83000000	5.37837	High
High	[R].LNQPGTPTR.[T]	1xPhospho [T6(99.5)]	P36507 1xPhospho [T394(99.5)]	2	P36507	P36507 [389-397]	0	1063.49	Not Found	High	Not Found	High	Not Found	Not Found	T6(Phospho): 99.52		76000000		86000000			2.26118	High
High	[R].REEQTDTSDGESVTHHIR.[R]	1xPhospho [S8(100)]	P36915-1 1xPhospho [S51(98.6)]	12	P36915-1	P36915-1 [44-61]	1	2176.93	High	High	High	High	High	High	S8(Phospho): 98.84	27000000	25000000	26000000		19000000	14000000	4.26492	High
High	[R].DVYLSPRDDGYSTKDSYSSR.[D]	1xPhospho [S5(100)]	P38159-1 1xPhospho [S208(100)]; Q96E39 1xPhospho [S208(100)]	3	P38159-1; Q96E39	P38159-1 [204-223]; Q96E39 [204-223]	2	2391.01	Not Found	Not Found	Not Found	High	High	High	S5(Phospho): 100				35000000	33000000	52000000	4.69324	High
High	[K].RMSPKPELTEEQK.[Q]	1xPhospho [S3(100)]	P41208 1xPhospho [S20(100)]	1	P41208	P41208 [18-30]	1	1652.77	Not Found	High	Not Found	Not Found	Not Found	Not Found	S3(Phospho): 100		23000000					2.43517	High
High	[R].QNGSNDSDRYSDNEEDSKIELK.[L]	1xPhospho [S11(98.9)]	P42167 1xPhospho [S184(98.9)]	3	P42167	P42167 [174-195]	2	2623.08	Not Found	Not Found	Not Found	High	Not Found	Not Found	S11(Phospho): 98.92				55000000			2.6827	High
High	[R].AKTPVTLK.[Q]	1xPhospho [T3(100)]	P42167 1xPhospho [T208(100)]	2	P42167	P42167 [206-213]	1	937.512	Not Found	Not Found	Not Found	High	Not Found	High	T3(Phospho): 100				91000000		70000000	2.11979	High
High	[R].SSTPLPTISSSAENTR.[Q]	1xPhospho [T3(99.2)]	P42167 1xPhospho [T160(99)]; P42166 1xPhospho [T160(99)]	15	P42167; P42166	P42167 [158-173]; P42166 [158-173]	0	1727.78	High	High	High	High	High	Not Found	T3(Phospho): 99.21	54000000	70000000	65000000	63000000	44000000		3.16762	High
High	[K].GPPDFSSDEEREPTPVLGSGAAAAGR.[S]	2xPhospho [S6(100); S7(100)]	P42167 2xPhospho [S66(100); S67(100)]; P42166 2xPhospho [S66(100); S67(100)]	4	P42167; P42166	P42167 [61-86]; P42166 [61-86]	1	2730.14	Not Found	High	High	Not Found	High	Not Found	S6(Phospho): 100; S7(Phospho): 99.98			21000000				3.90661	High
High	[K].VGGNLDSKGYGVATPKGSALR.[NT]	1xPhospho [S18(99.9)]; 1xAcetyl [K16(99.9)]	P42263-1 1xPhospho [S761(90.8)]; 1xAcetyl [K770(99.5)]	1	P42263-1	P42263-1 [755-775]	2	2169.07	Not Found	Not Found	Not Found	Not Found	High	Not Found	S7(Phospho): 90.77; K16(Acetyl): 99.52					140000000		2.65658	High
High	[R].RDSFDDRGPSLNPVLDYDHGSR.[S]	1xPhospho [S3(100)]	P43243 1xPhospho [S188(100)]	6	P43243	P43243 [186-207]	2	2598.14	High	High	High	High	High	High	S3(Phospho): 100	120000000	130000000		110000000	91000000	100000000	5.31436	High
High	[K].DTHEDHDTSTENTDESNHDPQFEPIVSLPEQEIK.[T]	1xPhospho [T/S]	P43487 1xPhospho [T13(99)]	11	P43487	P43487 [6-39]	0	4013.68	High	High	High	Not Found	Not Found	Not Found	T8(Phospho): 99.04	110000000	130000000	130000000				4.15616	High
High	[K].GTDTQTPAVLSPSKTQATLKPK.[D]	1xPhospho [S11(99)]	P46087-4 1xPhospho [S765(99)]	1	P46087-4	P46087-4 [755-776]	1	2349.21	Not Found	Not Found	High	Not Found	Not Found	Not Found	S11(Phospho): 99.05							2.62622	High
High	[R].KLGDVSPTQIDVSQFGSFKEDTK.[M]	1xPhospho [S6(100)]	P46821 1xPhospho [S1501(100)]	1	P46821	P46821 [1496-1518]	2	2606.24	Not Found	Not Found	High	Not Found	Not Found	Not Found	S6(Phospho): 100			36000000				4.87607	High
High	[R].AHSSPASLQLGAVSPGTLTPTGVVSGPAATPTAQHLR.[Q]	1xPhospho [S3(99.5)]	P46937-9 1xPhospho [S127(99.5)]	15	P46937-9	P46937-9 [125-161]	0	3614.83	High	High	High	High	High	High	S3(Phospho): 99.21	140000000	140000000	130000000	74000000	73000000	67000000	10.6164	High
High	[K].HIVSNDSSDSDDESHEPK.[G]	1xPhospho [S10(100)]	P47712 1xPhospho [S437(100)]	1	P47712	P47712 [428-445]	0	2077.8	High	Not Found	Not Found	Not Found	Not Found	Not Found	S10(Phospho): 100	37000000						2.79375	High
High	[R].WFAGKQVKSVASVGGNIITASPISDLNPVFMASGAK.[L]	1xPhospho [S33(77.8)]; 2xAcetyl [K5(91.8); K8(91.8)]	P47989 1xPhospho [S368(77.8)]; 2xAcetyl [K340(91.8); K343(91.8)]	1	P47989	P47989 [336-371]	2	3811.91	Not Found	Not Found	Not Found	Not Found	High	Not Found	K5(Acetyl): 91.78; K8(Acetyl): 91.78; S33(Phospho): 77.81					170000000		2.96414	High
High	[K].LIPGPLSPVAR.[G]	1xPhospho [S7(100)]	P48634-1 1xPhospho [S1219(100)]	6	P48634-1	P48634-1 [1213-1223]	0	1199.65	High	High	High	High	High	High	S7(Phospho): 100	79000000	94000000	80000000	46000000	33000000	40000000	2.31315	High
High	[K].AAATPESQEPQAK.[G]	1xPhospho [T4(100)]	P49006 1xPhospho [T148(100)]	2	P49006	P49006 [145-157]	0	1407.62	Not Found	High	High	Not Found	Not Found	Not Found	T4(Phospho): 100		18000000	21000000				2.29452	High
High	[K].LSGLSFK.[R]	1xPhospho [S5(100)]	P49006 1xPhospho [S104(100)]	1	P49006	P49006 [100-106]	0	831.401	Not Found	Not Found	High	Not Found	Not Found	Not Found	S5(Phospho): 100			160000000				2.04951	High
High	[R].GDVTAEEAAGASPAK.[A]	1xPhospho [S12(100)]	P49006 1xPhospho [S22(100)]	2	P49006	P49006 [11-25]	0	1453.62	High	High	Not Found	Not Found	Not Found	Not Found	S12(Phospho): 100	31000000	33000000					4.90381	High
High	[K].LSGLSFKR.[N]	1xPhospho [S5(100)]	P49006 1xPhospho [S104(100)]	3	P49006	P49006 [100-107]	1	987.502	Not Found	High	High	Not Found	High	Not Found	S5(Phospho): 100		690000000	590000000		120000000		2.40973	High
High	[K].KFSFKKPFK.[L]	1xPhospho [S3(100)]	P49006 1xPhospho [S93(100)]	3	P49006	P49006 [91-99]	2	1236.65	Not Found	Not Found	Not Found	High	High	High	S3(Phospho): 100				37000000	93000000	88000000	2.3949	High
High	[R].FIHQQPQSSSPVYGSSAK.[T]	1xPhospho [S10(99.4)]	P49023-3 1xPhospho [S85(99.4)]	10	P49023-3	P49023-3 [76-93]	0	2027.92	High	High	High	High	High	High	S10(Phospho): 99.44	75000000	79000000	83000000	88000000	49000000	54000000	5.0495	High
High	[K].GMKDDKEEEEDGTGSPQLNNR.[-]	1xPhospho [S15(100)]	P49407-2 1xPhospho [S404(100)]	6	P49407-2	P49407-2 [390-410]	2	2428.99	High	High	High	High	High	High	S15(Phospho): 100	60000000	49000000	56000000	56000000	46000000	45000000	5.69669	High
High	[R].WPFSGKTSPPCSPANLSR.[H]	1xCarbamidomethyl [C11]; 1xPhospho [S8(98.6)]	P49585 1xPhospho [S343(98.6)]	2	P49585	P49585 [336-353]	1	2068.93	High	Not Found	Not Found	Not Found	Not Found	Not Found	S8(Phospho): 98.65	31000000						2.99337	High
High	[R].HKAAAYDISEDEED.[-]	1xPhospho [S9(100)]	P49585 1xPhospho [S362(100)]	3	P49585	P49585 [354-367]	1	1672.64	Not Found	Not Found	Not Found	High	High	High	S9(Phospho): 100				69000000	54000000	56000000	3.08685	High
High	[R].GLLYDSDEEDEERPARK.[R]	1xPhospho [S6(100)]	P49736 1xPhospho [S139(100)]	2	P49736	P49736 [134-150]	1	2101.91	Not Found	Not Found	Not Found	High	Not Found	High	S6(Phospho): 100				180000000		140000000	3.4719	High
High	[R].GNDPLTSSPGR.[S]	1xPhospho [S8(100)]	P49736 1xPhospho [S27(100)]	1	P49736	P49736 [20-30]	0	1180.5	Not Found	Not Found	High	Not Found	Not Found	Not Found	S8(Phospho): 100			62000000				2.6667	High
High	[R].RGLLYDSDEEDEERPAR.[K]	1xPhospho [S7(100)]	P49736 1xPhospho [S139(100)]	4	P49736	P49736 [133-149]	1	2129.91	High	High	High	Not Found	High	Not Found	S7(Phospho): 100	200000000	190000000	190000000		150000000		5.02151	High
High	[R].GLLYDSDEEDEERPAR.[K]	1xPhospho [S6(100)]	P49736 1xPhospho [S139(100)]	11	P49736	P49736 [134-149]	0	1973.81	High	High	High	High	High	High	S6(Phospho): 100	270000000	310000000	260000000	280000000	220000000	210000000	3.94805	High
High	[R].RGNDPLTSSPGR.[S]	1xPhospho [S/T]	P49736 1xPhospho [S27(99.5)]	2	P49736	P49736 [19-30]	1	1336.6	Not Found	Not Found	High	Not Found	Not Found	Not Found	S9(Phospho): 99.51			130000000				2.13422	High
High	[R].RGLLYDSDEEDEERPARK.[R]	1xPhospho [S7(100)]	P49736 1xPhospho [S139(100)]	2	P49736	P49736 [133-150]	2	2258.01	Not Found	Not Found	Not Found	High	Not Found	High	S7(Phospho): 100				65000000		35000000	3.3177	High
High	[R].RGNDPLTSSPGRSSR.[R]	1xPhospho [S/T]	P49736 1xPhospho [S27(99.3)]	2	P49736	P49736 [19-33]	2	1666.77	Not Found	Not Found	Not Found	Not Found	High	Not Found	S9(Phospho): 99.26					83000000		2.82801	High
High	[R].RTDALTSSPGR.[D]	1xPhospho [S8(99.5)]	P49736 1xPhospho [S41(99.5)]	3	P49736	P49736 [34-44]	1	1240.57	Not Found	Not Found	Not Found	High	Not Found	Not Found	S8(Phospho): 99.52				170000000			2.23031	High
High	[K].LGASNSPGQPNSVK.[R]	1xPhospho [S6(100)]	P49756-1 1xPhospho [S677(100)]	1	P49756-1	P49756-1 [672-685]	0	1435.66	Not Found	Not Found	Not Found	High	Not Found	Not Found	S6(Phospho): 100				18000000			2.27803	High
High	[K].LTTTGQVTSPVKGASFVTSTNPR.[K]	1xPhospho [T8(98.5)]	P49916-1 1xPhospho [T209(99.4)]	4	P49916-1	P49916-1 [202-224]	1	2429.21	Not Found	Not Found	High	Not Found	High	Not Found	T8(Phospho): 99.45			45000000		23000000		5.23355	High
High	[K].AALLKASPK.[K]	1xPhospho [S7(100)]	P50914 1xPhospho [S139(100)]	1	P50914	P50914 [133-141]	1	978.538	Not Found	Not Found	Not Found	High	Not Found	Not Found	S7(Phospho): 100				27000000			2.45088	High
High	[K].EEKDKDDQEWESPSPPKPTVFISGVIAR.[G]	1xPhospho [S14(100)]	P51397 1xPhospho [S51(100)]	2	P51397	P51397 [38-65]	2	3264.55	High	Not Found	High	Not Found	Not Found	Not Found	S14(Phospho): 100	53000000		25000000				3.62536	High
High	[R].RAGDLLEDSPK.[R]	1xPhospho [S9(100)]	P51858 1xPhospho [S165(100)]	3	P51858	P51858 [157-167]	1	1280.59	High	High	High	Not Found	Not Found	Not Found	S9(Phospho): 100	94000000	120000000	120000000				3.06814	High
High	[R].AGDLLEDSPK.[R]	1xPhospho [S8(100)]	P51858 1xPhospho [S165(100)]	1	P51858	P51858 [158-167]	0	1124.49	Not Found	High	Not Found	Not Found	Not Found	Not Found	S8(Phospho): 100		99000000					3.22138	High
High	[R].AGDLLEDSPKRPK.[E]	1xPhospho [S8(100)]	P51858 1xPhospho [S165(100)]	24	P51858	P51858 [158-170]	1	1505.74	High	High	High	High	High	High	S8(Phospho): 100	2500000000	3000000000	2500000000	750000000	390000000	390000000	5.5844	High
High	[K].SCVEEPEPEPEAAEGDGDKKGNAEGSSDEEGK.[L]	1xCarbamidomethyl [C2]; 2xPhospho [S26(100); S27(100)]	P51858 2xPhospho [S132(100); S133(100)]	3	P51858	P51858 [107-138]	2	3493.31	High	Not Found	High	Not Found	Not Found	Not Found	S26(Phospho): 100; S27(Phospho): 100	69000000		66000000				3.86338	High
High	[R].RAGDLLEDSPKRPK.[E]	1xPhospho [S9(100)]	P51858 1xPhospho [S165(100)]	22	P51858	P51858 [157-170]	2	1661.84	High	High	High	High	High	High	S9(Phospho): 100	1700000000	1800000000	1700000000	400000000	260000000	200000000	4.92958	High
High	[K].GNAEGSSDEEGKLVIDEPAK.[E]	2xPhospho [S6(100); S7(100)]	P51858 2xPhospho [S132(100); S133(100)]	2	P51858	P51858 [127-146]	1	2204.9	High	Not Found	High	Not Found	Not Found	Not Found	S6(Phospho): 100; S7(Phospho): 100	75000000		73000000				3.8837	High
High	[K].GNAEGSSDEEGKLVIDEPAKEK.[N]	2xPhospho [S6(100); S7(100)]	P51858 2xPhospho [S132(100); S133(100)]	6	P51858	P51858 [127-148]	2	2462.04	High	High	High	Not Found	Not Found	Not Found	S6(Phospho): 100; S7(Phospho): 100	460000000	440000000	170000000				4.64069	High
High	[R].SSGSPYGGGYGSGGGSGGYGSRRF.[-]	1xPhospho [S4(100)]	P51991-1 1xPhospho [S358(100)]	3	P51991-1	P51991-1 [355-378]	2	2293.93	Not Found	Not Found	Not Found	High	High	High	S4(Phospho): 100				40000000	29000000	25000000	3.93762	High
High	[R].SSGSPYGGGYGSGGGSGGYGSR.[R]	1xPhospho [S4(100)]	P51991-1 1xPhospho [S358(100)]	18	P51991-1	P51991-1 [355-376]	0	1990.76	High	High	High	High	High	High	S4(Phospho): 100	90000000	99000000	96000000	130000000	83000000	88000000	5.15665	High
High	[K].KPAQEETEETSSQESAEED.[-]	1xPhospho [S/T]	P52926-1 1xPhospho [S105(100)]	10	P52926-1	P52926-1 [91-109]	0	2203.84	High	High	High	Not Found	Not Found	Not Found	S15(Phospho): 100	140000000	87000000	140000000				3.51819	High
High	[K].QQQEPTGEPSPK.[R]	1xPhospho [S10(100)]	P52926-1 1xPhospho [S44(100)]	6	P52926-1	P52926-1 [35-46]	0	1405.6	High	High	High	Not Found	Not Found	Not Found	S10(Phospho): 100	40000000	22000000	24000000				2.76975	High
High	[R].KWPQQVVQKKPAQEETEETSSQESAEED.[-]	1xPhospho [T/S]	P52926-1 1xPhospho [S101(98)]	15	P52926-1	P52926-1 [82-109]	2	3325.47	Not Found	Not Found	Not Found	High	High	High	S24(Phospho): 100				110000000	120000000	78000000	3.313	High
High	[R].KQQQEPTGEPSPK.[R]	1xPhospho [S11(100)]	P52926-1 1xPhospho [S44(100)]	3	P52926-1	P52926-1 [34-46]	1	1533.69	High	High	High	Not Found	Not Found	Not Found	S11(Phospho): 100	180000000	200000000	140000000				4.28466	High
High	[R].KWPQQVVQKKPAQEETEETSSQESAEED.[-]	3xPhospho [S20(100); S21(100); S24(100)]	P52926-1 3xPhospho [S101(100); S102(99.1); S105(100)]	14	P52926-1	P52926-1 [82-109]	2	3485.41	Not Found	Not Found	Not Found	High	High	High	T19(Phospho): 66.67; S20(Phospho): 66.67; S21(Phospho): 66.67; S24(Phospho): 100				9900000	53000000	58000000	4.74773	High
High	[R].KWPQQVVQKKPAQEETEETSSQESAEED.[-]	2xPhospho [S20(97.3); S24(98.6)]	P52926-1 2xPhospho [S105(100); T/S]	19	P52926-1	P52926-1 [82-109]	2	3405.44	Not Found	Not Found	Not Found	High	High	High	S20(Phospho): 97.22; S21(Phospho): 97.22				580000000	380000000	370000000	6.31718	High
High	[R].TASFSESRADEVAPAKK.[A]	1xPhospho [S3(100)]	P53396-1 1xPhospho [S455(100)]	3	P53396-1	P53396-1 [453-469]	2	1873.87	High	Not Found	High	High	Not Found	Not Found	S3(Phospho): 100	35000000		34000000	62000000			3.40412	High
High	[K].ELVSSSSSGSDSDSEVDKK.[L]	1xPhospho [S12(100)]	P53999 1xPhospho [S17(100)]	1	P53999	P53999 [6-24]	1	2022.84	High	Not Found	Not Found	Not Found	Not Found	Not Found	S12(Phospho): 100	18000000						3.47146	High
High	[K].FEEESKEPVADEEEEDSDDDVEPITEFR.[F]	1xPhospho [S17(100)]	P54105 1xPhospho [S102(100)]	5	P54105	P54105 [86-113]	1	3394.35	High	High	Not Found	High	High	High	S17(Phospho): 100	480000000	500000000		96000000	150000000	150000000	6.06931	High
High	[K].QEKPAEKPAETPVATSPTATDSTSGDSSR.[S]	1xPhospho [S16(100)]	P54727 1xPhospho [S160(100)]	2	P54727	P54727 [145-173]	0	3025.36	High	High	Not Found	Not Found	Not Found	Not Found	S16(Phospho): 100	35000000	37000000					3.31643	High
High	[KR].NSPTFKSFEEKVENLK.[S]	1xPhospho [S7(100)]	P55327-3 1xPhospho [S200(100)]	4	P55327-3	P55327-3 [194-209]	2	1976.94	High	High	High	High	Not Found	Not Found	S7(Phospho): 100	180000000	180000000	180000000	14000000			4.38175	High
High	[KR].NSPTFKSFEEK.[V]	1xPhospho [S7(100)]	P55327-3 1xPhospho [S200(100)]	1	P55327-3	P55327-3 [194-204]	1	1393.6	Not Found	High	Not Found	Not Found	Not Found	Not Found	S7(Phospho): 100		33000000					2.37091	High
High	[R].DYDDMSPR.[R]	1xPhospho [S6(100)]	P61978-3 1xPhospho [S260(100)]	8	P61978-3	P61978-3 [255-262]	0	1078.35	High	High	High	High	High	High	S6(Phospho): 100	230000000	250000000	260000000	190000000	170000000	200000000	2.5438	High
High	[R].RDYDDMSPR.[R]	1xPhospho [S7(100)]	P61978-3 1xPhospho [S260(100)]	1	P61978-3	P61978-3 [254-262]	1	1234.46	Not Found	Not Found	Not Found	Not Found	High	Not Found	S7(Phospho): 100					30000000		2.16785	High
High	[R].LSSLRASTSKSESSQK.[-]	2xPhospho [S3(99.4); S7(98.8)]	P62753 2xPhospho [S236(98.6); S/T]	5	P62753	P62753 [234-249]	2	1855.82	Not Found	High	High	High	Not Found	High	S3(Phospho): 99.47; S7(Phospho): 50; T8(Phospho): 50		87000000	89000000	110000000		68000000	2.87241	High
High	[R].TQTPPLGQTPQLGLK.[T]	1xPhospho [T3(100)]	P78344-1 1xPhospho [T508(100)]	2	P78344-1	P78344-1 [506-520]	0	1658.85	Not Found	Not Found	Not Found	High	Not Found	Not Found	T3(Phospho): 100				13000000			2.88273	High
High	[R].SPGSNSKVPEIEVTVEGPNNNNPQTSAVR.[T]	1xPhospho [S1(100)]	P78347 1xPhospho [S674(100)]	13	P78347	P78347 [674-702]	1	3101.45	High	High	High	High	High	High	S1(Phospho): 99.39	180000000	210000000	180000000	170000000	170000000	160000000	7.1124	High
High	[K].IQFTSLYHKEEAPASPLRPLYPQISPLK.[I]	1xPhospho [S15(100)]	P85037-1 1xPhospho [S213(99.8)]	2	P85037-1	P85037-1 [199-226]	1	3303.72	Not Found	High	High	Not Found	Not Found	Not Found	S15(Phospho): 100		39000000	45000000				3.24829	High
High	[R].EGSPIPHDPEFGSK.[L]	1xPhospho [S3(100)]	P85037-1 1xPhospho [S445(100)]	6	P85037-1	P85037-1 [443-456]	0	1576.67	High	Not Found	High	High	High	High	S3(Phospho): 100	68000000		45000000	71000000	63000000	36000000	2.44419	High
High	[R].HRHSPTGPPGFPR.[D]	1xPhospho [S4(100)]	P98175-1 1xPhospho [S89(100)]	1	P98175-1	P98175-1 [86-98]	1	1522.71	Not Found	Not Found	Not Found	Not Found	High	Not Found	S4(Phospho): 100					28000000		3.20453	High
High	[R].AKSPQPPVEEEDEHFDDTVVCLDTYNCDLHFK.[I]	2xCarbamidomethyl [C21; C27]; 1xPhospho [S3(100)]	Q00839 1xPhospho [S271(100)]	30	Q00839	Q00839 [269-300]	1	3914.66	High	High	High	High	High	High	S3(Phospho): 100	1100000000	1300000000	1000000000	550000000	90000000	460000000	8.19174	High
High	[R].LQAALDDEEAGGRPAMEPGNGSLDLGGDSAGR.[S]	1xPhospho [S22(100)]	Q00839 1xPhospho [S59(100)]	6	Q00839	Q00839 [38-69]	0	3206.41	High	High	High	High	High	High	S22(Phospho): 100	190000000	180000000	190000000	140000000	130000000	120000000	5.57412	High
High	[R].IFKLGKYWPTFQILMWSLSNSWVALK.[D]	1xPhospho [T10(99.9)]; 1xAcetyl [K26(100)]	Q01118 1xPhospho [T612(99.9)]; 1xAcetyl [K628(100)]	1	Q01118	Q01118 [603-628]	2	3278.69	Not Found	Not Found	Not Found	Not Found	High	Not Found	T10(Phospho): 99.92; K26(Acetyl): 100					60000000		3.6715	High
High	[R].SGPKPFSAPKPQTSPSPK.[R]	2xPhospho [S16(100); T/S]	Q01518-1 2xPhospho [S310(100); T/S]	10	Q01518-1	Q01518-1 [295-312]	0	1997.91	High	High	High	High	High	High	S14(Phospho): 98.91; S16(Phospho): 100	72000000	78000000	69000000	51000000	54000000	58000000	3.83401	High
High	[R].SGPKPFSAPKPQTSPSPK.[R]	1xPhospho [S14(98.7)]	Q01518-1 1xPhospho [T307(98.5)]	26	Q01518-1	Q01518-1 [295-312]	0	1917.95	High	High	High	High	High	High	S14(Phospho): 98.66	380000000	170000000	370000000	570000000	300000000	300000000	4.06234	High
High	[R].SGPKPFSAPKPQTSPSPKR.[A]	2xPhospho [T13(100); S16(99.1)]	Q01518-1 2xPhospho [T307(100); S]	4	Q01518-1	Q01518-1 [295-313]	1	2154.01	Not Found	Not Found	Not Found	High	High	Not Found	T13(Phospho): 99.99; S14(Phospho): 50; S16(Phospho): 50				28000000	19000000		3.52003	High
High	[R].RPTPNDDTLDEGVGLVHSNIATEHIPSPAK.[K]	1xPhospho [S27(100)]	Q01581 1xPhospho [S495(100)]	2	Q01581	Q01581 [469-498]	0	3260.56	Not Found	Not Found	Not Found	Not Found	High	High	S27(Phospho): 100					45000000	45000000	6.21594	High
High	[R].TVKVTLTPLK.[M]	2xPhospho [T5(100); T7(100)]; 1xAcetyl [K3(100)]	Q03164-3 2xPhospho [T2526(100); T2528(100)]; 1xAcetyl [K2524(100)]	1	Q03164-3	Q03164-3 [2522-2531]	1	1301.65	High	Not Found	Not Found	Not Found	Not Found	Not Found	K3(Acetyl): 100; T5(Phospho): 100; T7(Phospho): 100	100000000						2.08832	High
High	[K].YGGSVGSQPPPVAPEPGPVPSSPSQEPPTKR.[E]	1xPhospho [S22(99.1)]	Q04323-2 1xPhospho [S200(99.1)]	2	Q04323-2	Q04323-2 [179-209]	1	3163.51	High	Not Found	Not Found	Not Found	Not Found	Not Found	S22(Phospho): 99.12	31000000						3.14621	High
High	[K].KYGGSVGSQPPPVAPEPGPVPSSPSQEPPTKR.[E]	1xPhospho [S23(97.4)]	Q04323-2 1xPhospho [S200(97.4)]	1	Q04323-2	Q04323-2 [178-209]	2	3291.6	Not Found	Not Found	High	Not Found	Not Found	Not Found	S23(Phospho): 97.44			16000000				3.68249	High
High	[R].EAALPPVSPLKAALSEEELEKK.[S]	1xPhospho [S8(100)]	Q04637-8 1xPhospho [S1232(100)]	6	Q04637-8	Q04637-8 [1225-1246]	2	2429.26	Not Found	Not Found	Not Found	High	High	High	S8(Phospho): 100				38000000	70000000	51000000	3.40282	High
High	[R].SFSKEVEER.[S]	1xPhospho [S1(100)]	Q04637-8 1xPhospho [S1186(100)]	8	Q04637-8	Q04637-8 [1186-1194]	1	1190.51	High	High	High	High	High	High	S1(Phospho): 100	96000000	110000000	100000000	120000000	68000000	65000000	2.45918	High
High	[K].ITKPGSIDSNNQLFAPGGRLSWGK.[G]	1xPhospho [S21(100)]	Q04637-8 1xPhospho [S1093(100)]	2	Q04637-8	Q04637-8 [1073-1096]	1	2623.3	High	Not Found	High	Not Found	Not Found	Not Found	S21(Phospho): 100	23000000		16000000				2.70885	High
High	[R].DYDEEEQGYDSEKEKK.[E]	1xPhospho [S11(100)]	Q05519 1xPhospho [S434(100)]	9	Q05519	Q05519 [424-439]	2	2071.8	High	High	High	High	High	High	S11(Phospho): 100	89000000	88000000	87000000	100000000	81000000	51000000	3.29598	High
High	[R].DYDEEEQGYDSEKEK.[K]	1xPhospho [S11(100)]	Q05519 1xPhospho [S434(100)]	1	Q05519	Q05519 [424-438]	1	1943.71	Not Found	Not Found	Not Found	Not Found	Not Found	High	S11(Phospho): 100						15000000	2.47588	High
High	[K].RGSIGENQIKDEK.[I]	1xPhospho [S3(100)]	Q05682-4 1xPhospho [S202(100)]; Q05682-5 1xPhospho [S196(100)]	1	Q05682-4; Q05682-5	Q05682-4 [200-212]; Q05682-5 [194-206]	2	1553.73	Not Found	Not Found	High	Not Found	Not Found	Not Found	S3(Phospho): 100			13000000				2.28989	High
High	[R].VDSTTCLFPVEEK.[A]	1xCarbamidomethyl [C6]; 1xPhospho [S3(99.6)]	Q06210-1 1xPhospho [S261(99.6)]	3	Q06210-1	Q06210-1 [259-271]	0	1604.69	High	Not Found	High	Not Found	Not Found	High	S3(Phospho): 99.56	33000000		47000000			30000000	3.18249	High
High	[K].SREDLSAQPVQTKFPAYER.[V]	1xPhospho [S1(100)]	Q07157 1xPhospho [S617(100)]	2	Q07157	Q07157 [617-635]	2	2302.09	Not Found	Not Found	Not Found	Not Found	Not Found	High	S1(Phospho): 100						23000000	4.74967	High
High	[R].SGSMDPSGAHPSVR.[Q]	1xPhospho [S3(100)]	Q07666 1xPhospho [S20(100)]	12	Q07666	Q07666 [18-31]	0	1464.59	High	Not Found	High	High	High	High	S1(Phospho): 50; S3(Phospho): 50	20000000		22000000	40000000	20000000	41000000	3.2566	High
High	[R].ASSLNVLNVGGK.[A]	1xPhospho [S3(100)]	Q07866-6 1xPhospho [S591(100)]	1	Q07866-6	Q07866-6 [589-600]	0	1238.61	Not Found	Not Found	High	Not Found	Not Found	Not Found	S3(Phospho): 100			27000000				2.4102	High
High	[R].ALSASHTDLAH.[-]	1xPhospho [S5(100)]	Q07866-6 1xPhospho [S622(100)]	6	Q07866-6	Q07866-6 [618-628]	0	1202.52	Not Found	High	Not Found	High	High	Not Found	S5(Phospho): 99.63		49000000		68000000	32000000		2.76395	High
High	[R].VKVDGPRSPSYGR.[S]	2xPhospho [S8(100); S10(100)]	Q07955-1 2xPhospho [S199(100); S201(100)]	2	Q07955-1	Q07955-1 [192-204]	2	1577.69	High	Not Found	High	Not Found	Not Found	Not Found	S8(Phospho): 100; S10(Phospho): 100	54000000		56000000				2.60686	High
High	[R].VKVDGPRSPSYGR.[S]	1xPhospho [S8(100)]	Q07955-1 1xPhospho [S199(100)]	4	Q07955-1	Q07955-1 [192-204]	2	1497.72	High	High	High	Not Found	Not Found	High	S8(Phospho): 99.38	620000000	590000000	600000000			25000000	3.56417	High
High	[K].EGMNPSYDEYADSDEDQHDAYLER.[M]	1xPhospho [S13(100)]	Q08945 1xPhospho [S444(100)]	6	Q08945	Q08945 [432-455]	0	2929.08	High	High	High	High	High	High	S13(Phospho): 100	170000000	160000000	150000000	140000000	120000000	130000000	5.82117	High
High	[R].KGDRSPEPGQTWTR.[E]	1xPhospho [S5(100)]	Q09666-1 1xPhospho [S93(100)]	1	Q09666-1	Q09666-1 [89-102]	2	1694.76	Not Found	Not Found	Not Found	Not Found	Not Found	High	S5(Phospho): 100						21000000	2.80973	High
High	[R].DSSKGEDSAEETEAKPAVVAPAPVVEAVSTPSAAFPSDATAENVK.[Q]	1xPhospho [S8(99)]	Q12906-7 1xPhospho [S482(98.8)]	14	Q12906-7	Q12906-7 [475-519]	1	4536.12	High	High	High	High	High	High	S8(Phospho): 96.49	280000000	320000000	280000000	100000000	240000000	180000000	6.70036	High
High	[R].GSSPGPRPVEGTPASR.[T]	1xPhospho [S3(98.8)]	Q13112 1xPhospho [S410(98.8)]	1	Q13112	Q13112 [408-423]	0	1631.75	Not Found	Not Found	Not Found	Not Found	High	Not Found	S3(Phospho): 98.85					19000000		2.6127	High
High	[-].MEEGGRDKAPVQPQQSPAAAPGGTDEKPSGK.[E]	1xPhospho [S16(100)]; 1xAcetyl [K8(100)]	Q13200 1xPhospho [S16(100)]; 1xAcetyl [K8(100)]	1	Q13200	Q13200 [1-31]	2	3242.48	Not Found	Not Found	Not Found	High	Not Found	Not Found	K8(Acetyl): 100; S16(Phospho): 100				31000000			3.58179	High
High	[R].GSPHYFSPFRPY.[-]	1xPhospho [S2(100)]	Q13242 1xPhospho [S211(100)]	14	Q13242	Q13242 [210-221]	0	1534.65	High	High	High	High	High	High	S2(Phospho): 100	160000000	150000000	150000000	43000000	47000000	46000000	3.26226	High
High	[R].STAPSAAASASASAAASSPAGGGAEALELLEHCGVCR.[E]	2xCarbamidomethyl [C33; C36]; 1xPhospho [S18(99)]	Q13263 1xPhospho [S50(100)]	6	Q13263	Q13263 [33-69]	0	3522.56	High	High	High	Not Found	Not Found	Not Found	S18(Phospho): 99.04	170000000	160000000	150000000				8.98469	High
High	[K].GFEEEHKDSDDDSSDDEQEKKPEAPK.[L]	3xPhospho [S9(100); S13(100); S14(100)]	Q13435 3xPhospho [S431(100); S435(100); S436(100)]	3	Q13435	Q13435 [423-448]	2	3231.16	High	Not Found	High	Not Found	Not Found	Not Found	S9(Phospho): 100; S13(Phospho): 100; S14(Phospho): 100	120000000		140000000				4.7295	High
High	[K].SLDSDESEDEEDDYQQK.[R]	2xPhospho [S4(100); S7(100)]	Q13442 2xPhospho [S60(100); S63(100)]	2	Q13442	Q13442 [57-73]	0	2191.71	Not Found	High	High	Not Found	Not Found	Not Found	S4(Phospho): 100; S7(Phospho): 100		66000000	53000000				4.25718	High
High	[K].SLDSDESEDEEDDYQQKRK.[G]	2xPhospho [S4(100); S7(100)]	Q13442 2xPhospho [S60(100); S63(100)]	2	Q13442	Q13442 [57-75]	2	2475.91	Not Found	Not Found	Not Found	High	Not Found	High	S4(Phospho): 100; S7(Phospho): 100				61000000		49000000	3.61786	High
High	[K].KSLDSDESEDEEDDYQQK.[R]	2xPhospho [S5(100); S8(100)]	Q13442 2xPhospho [S60(100); S63(100)]	3	Q13442	Q13442 [56-73]	1	2319.81	High	High	High	Not Found	Not Found	Not Found	S5(Phospho): 99.99; S8(Phospho): 100	35000000	29000000	47000000				5.46964	High
High	[K].SLDSDESEDEEDDYQQKR.[K]	2xPhospho [S4(100); S7(100)]	Q13442 2xPhospho [S60(100); S63(100)]	7	Q13442	Q13442 [57-74]	1	2347.81	High	High	High	Not Found	High	Not Found	S4(Phospho): 100; S7(Phospho): 100	130000000	140000000	130000000		30000000		4.5401	High
High	[K].KSLDSDESEDEEDDYQQKR.[K]	2xPhospho [S5(100); S8(100)]	Q13442 2xPhospho [S60(100); S63(100)]	3	Q13442	Q13442 [56-74]	2	2475.91	High	Not Found	High	Not Found	High	Not Found	S5(Phospho): 100; S8(Phospho): 100	93000000		98000000		16000000		7.38919	High
High	[K].LCDFGSASHVADNDITPYLVSR.[F]	1xCarbamidomethyl [C2]; 1xPhospho [Y18(100)]	Q13523 1xPhospho [Y849(100)]	7	Q13523	Q13523 [832-853]	0	2517.11	High	Not Found	High	Not Found	High	High	Y18(Phospho): 100	64000000		64000000		41000000	39000000	4.46593	High
High	[R].DLPTIPGVTSPSSDEPPMEASQSHLRNSPEDK.[R]	1xPhospho [S28(97.7)]	Q13541 1xPhospho [S101(98.1)]	5	Q13541	Q13541 [74-105]	1	3498.57	High	High	Not Found	Not Found	Not Found	Not Found	S28(Phospho): 98.08	85000000	39000000					3.09972	High
High	[R].NSPVTKTPPR.[D]	1xPhospho [T7(100)]	Q13541 1xPhospho [T70(100)]	1	Q13541	Q13541 [64-73]	1	1176.58	Not Found	High	Not Found	Not Found	Not Found	Not Found	T7(Phospho): 100		27000000					2.66628	High
High	[R].NSPVTKTPPRDLPTIPGVTSPSSDEPPMEASQSHLR.[N]	1xPhospho [T7(99.1)]	Q13541 1xPhospho [T70(99.1)]	47	Q13541	Q13541 [64-99]	2	3905.87	High	High	High	High	High	High	T7(Phospho): 99.01	270000000		200000000	160000000	210000000	220000000	7.03533	High
High	[R].NSPVTKTPPRDLPTIPGVTSPSSDEPPMEASQSHLR.[N]	2xPhospho [S2(100); T5(100)]	Q13541 2xPhospho [S65(100); T70(98.7)]	10	Q13541	Q13541 [64-99]	2	3985.84	High	High	High	Not Found	Not Found	Not Found	S2(Phospho): 100; T7(Phospho): 98.92	150000000	330000000	320000000				5.85169	High
High	[R].MLPHAPGVQMQAIPEDAIPEESGDEDEDDPDKR.[I]	1xPhospho [S22(100)]	Q13547 1xPhospho [S393(100)]	6	Q13547	Q13547 [372-404]	1	3711.58	Not Found	High	Not Found	High	High	High	S22(Phospho): 100		230000000		270000000	250000000	240000000	5.97346	High
High	[R].GPPSPPAPVMHSPSRK.[M]	2xPhospho [S4(100); S12(100)]	Q13573 2xPhospho [S224(100); S232(100)]	3	Q13573	Q13573 [221-236]	1	1801.79	Not Found	High	Not Found	High	High	Not Found	S4(Phospho): 100; S12(Phospho): 99.99		23000000			25000000		4.2681	High
High	[R].RRSPSPYYSR.[GY]	1xPhospho [S3(100)]	Q13595-1 1xPhospho [S260(100)]; P62995 1xPhospho [S264(100)]	1	Q13595-1; P62995	Q13595-1 [258-267]; P62995 [262-271]	2	1348.62	Not Found	Not Found	Not Found	Not Found	High	Not Found	S3(Phospho): 100					41000000		2.69082	High
High	[R].RRSPSPYYSR.[GY]	2xPhospho [S3(100); S5(100)]	Q13595-1 2xPhospho [S260(100); S262(100)]; P62995 2xPhospho [S264(100); S266(100)]	15	Q13595-1; P62995	Q13595-1 [258-267]; P62995 [262-271]	2	1428.58	High	High	High	High	High	High	S3(Phospho): 100; S5(Phospho): 100	450000000	410000000	390000000	270000000	210000000	190000000	3.11365	High
High	[R].GAGAGHPGAGGAQPPDSPAGVR.[T]	1xPhospho [S17(100)]	Q13884 1xPhospho [S87(100)]	1	Q13884	Q13884 [71-92]	0	1963.88	Not Found	Not Found	Not Found	High	Not Found	Not Found	S17(Phospho): 100				26000000			4.07673	High
High	[R].LTIEKQGRPSPTSPVKPSSPASKPDGPAELPLTDR.[E]	2xPhospho [T2; T/S]; 1xAcetyl [K23]	Q13905-3 2xPhospho [T224; S/T]; 1xAcetyl [K245]	2	Q13905-3	Q13905-3 [223-257]	1	3855.89	Not Found	Not Found	Not Found	Not Found	High	Not Found	Too many isoforms					89000000		3.89753	High
High	[K].STSAPQMSPGSSDNQSSSPQPAQQK.[L]	1xPhospho [S3(96.2)]	Q14157-1 1xPhospho [S462(96.2)]	2	Q14157-1	Q14157-1 [460-484]	0	2612.09	High	Not Found	High	Not Found	Not Found	Not Found	S3(Phospho): 97.95	32000000		35000000				2.57036	High
High	[R].RYPSSISSSPQK.[D]	1xPhospho [S/Y]	Q14157-1 1xPhospho [S609(99.3)]	1	Q14157-1	Q14157-1 [601-612]	1	1416.65	Not Found	High	Not Found	Not Found	Not Found	Not Found	S9(Phospho): 99.32		25000000					2.03041	High
High	[R].RYPSSISSSPQKDLTQAK.[N]	1xPhospho [S/Y/T]	Q14157-1 1xPhospho [S609(99.3)]	11	Q14157-1	Q14157-1 [601-618]	2	2073	High	High	High	High	High	High	S9(Phospho): 99.32	110000000		120000000		82000000	89000000	4.58272	High
High	[K].TQTPPVSPAPQPTEER.[L]	2xPhospho [T3(100); S7(100)]	Q14247-3 2xPhospho [T364(100); S368(100)]; Q14247-1 2xPhospho [T401(100); S405(100)]	1	Q14247-3; Q14247-1	Q14247-3 [362-377]; Q14247-1 [399-414]	0	1894.8	Not Found	High	Not Found	Not Found	Not Found	Not Found	T3(Phospho): 100; S7(Phospho): 100		44000000					2.75577	High
High	[R].AKTQTPPVSPAPQPTEER.[L]	2xPhospho [S9(100); T]	Q14247-3 2xPhospho [T364(99.2); S368(100)]; Q14247-1 2xPhospho [T401(99.2); S405(100)]	5	Q14247-3; Q14247-1	Q14247-3 [360-377]; Q14247-1 [397-414]	1	2093.93	High	High	High	High	Not Found	High	T5(Phospho): 99.25; S9(Phospho): 100	150000000	160000000	150000000	25000000		20000000	4.26065	High
High	[K].TQTPPVSPAPQPTEERLPSSPVYEDAASFK.[A]	2xPhospho [S7(100); T/S/Y]	Q14247-3 2xPhospho [S368(100); T/S/Y]; Q14247-1 2xPhospho [S405(100); T/S/Y]	1	Q14247-3; Q14247-1	Q14247-3 [362-391]; Q14247-1 [399-428]	1	3386.52	Not Found	High	Not Found	Not Found	Not Found	Not Found	T1(Phospho): 50; T3(Phospho): 50; S7(Phospho): 100							2.44588	High
High	[R].AKTQTPPVSPAPQPTEERLPSSPVYEDAASFK.[A]	3xPhospho [T3(98.4); S9(100); T/S/Y]	Q14247-3 3xPhospho [T362(98.4); S368(100); T/S/Y]; Q14247-1 3xPhospho [T399(98.4); S405(100); T/S/Y]	2	Q14247-3; Q14247-1	Q14247-3 [360-391]; Q14247-1 [397-428]	2	3665.62	Not Found	High	High	Not Found	Not Found	Not Found	T3(Phospho): 98.36; S9(Phospho): 100; T15(Phospho): 33.33; S21(Phospho): 33.33; S22(Phospho): 33.33			61000000				2.87302	High
High	[R].AKTQTPPVSPAPQPTEERLPSSPVYEDAASFK.[A]	2xPhospho [T5(98.5); S9(100)]	Q14247-3 2xPhospho [T362(98.1); S368(94.4)]; Q14247-1 2xPhospho [T399(98.1); S405(94.4)]	11	Q14247-3; Q14247-1	Q14247-3 [360-391]; Q14247-1 [397-428]	2	3585.66	High	High	High	High	High	High	T5(Phospho): 98.74; S9(Phospho): 100	180000000	160000000	160000000	51000000	77000000	73000000	5.06656	High
High	[R].LPSSPVYEDAASFK.[A]	1xPhospho [S4(100)]	Q14247-3 1xPhospho [S381(100)]; Q14247-1 1xPhospho [S418(100)]	14	Q14247-3; Q14247-1	Q14247-3 [378-391]; Q14247-1 [415-428]	0	1590.71	High	High	High	High	High	High	S4(Phospho): 100	230000000	230000000	240000000	34000000	28000000	30000000	4.11262	High
High	[R].YRSPYSGPK.[F]	1xPhospho [S3(100)]	Q14498-1 1xPhospho [S97(100)]	1	Q14498-1	Q14498-1 [95-103]	1	1134.5	Not Found	Not Found	Not Found	High	Not Found	Not Found	S3(Phospho): 100				130000000			2.73413	High
High	[K].DKSPVREPIDNLTPEER.[D]	1xPhospho [S3(100)]	Q14498-1 1xPhospho [S136(100)]	12	Q14498-1	Q14498-1 [134-150]	2	2074.98	High	High	High	High	High	High	S3(Phospho): 100	580000000	520000000	500000000	430000000	370000000	340000000	5.73521	High
High	[R].MGPSGGEGMEPERRDSQDGSSYR.[R]	1xPhospho [S16(100)]	Q14847-2 1xPhospho [S146(100)]	6	Q14847-2	Q14847-2 [131-153]	2	2565.01	High	High	High	Not Found	Not Found	Not Found	S16(Phospho): 100	120000000	51000000	130000000				4.27463	High
High	[K].LSQLEEHLSQLQDNPPQEKGEVLGDVLQLETLK.[Q]	1xPhospho [T31(100)]; 2xAcetyl [K19(100); K33(100)]	Q14980-1 1xPhospho [T417(100)]; 2xAcetyl [K405(100); K419(100)]	1	Q14980-1	Q14980-1 [387-419]	1	3891.93	Not Found	High	Not Found	Not Found	Not Found	Not Found	K19(Acetyl): 100; T31(Phospho): 99.96; K33(Acetyl): 100		520000000					4.02567	High
High	[K].IYHLPDAESDEDEDFKEQTR.[L]	1xPhospho [S9(100)]	Q15019-2 1xPhospho [S253(100)]	9	Q15019-2	Q15019-2 [245-264]	1	2517.05	High	High	High	High	High	High	S9(Phospho): 100	480000000	420000000	520000000	390000000	470000000	430000000	5.61132	High
High	[K].LTRIPSAK.[K]	1xPhospho [S6(100)]	Q15121-2 1xPhospho [S125(100)]	1	Q15121-2	Q15121-2 [120-127]	1	965.518	Not Found	High	Not Found	Not Found	Not Found	Not Found	S6(Phospho): 100		100000000					2.29288	High
High	[K].DIIRQPSEEEIIK.[L]	1xPhospho [S7(100)]	Q15121-2 1xPhospho [S137(100)]	13	Q15121-2	Q15121-2 [131-143]	1	1649.81	High	High	High	High	High	High	S7(Phospho): 100	340000000	310000000	330000000	69000000	61000000	61000000	3.96464	High
High	[K].YKDIIRQPSEEEIIK.[L]	1xPhospho [S9(100)]	Q15121-2 1xPhospho [S137(100)]	6	Q15121-2	Q15121-2 [129-143]	2	1940.97	High	High	High	High	High	High	S9(Phospho): 100	120000000	120000000	110000000	48000000	62000000	60000000	3.25515	High
High	[K].DWEDDSDEDMSNFDR.[F]	1xPhospho [S6(100)]	Q15185 1xPhospho [S113(100)]	6	Q15185	Q15185 [108-122]	0	1955.63	Not Found	High	High	High	High	High	S6(Phospho): 100		45000000	93000000	69000000	56000000	33000000	3.93163	High
High	[K].GVTIPYRPKPSSSPVIFAGGQDR.[Y]	1xPhospho [S13(99.9)]	Q15366-2 1xPhospho [S189(99.9)]	7	Q15366-2	Q15366-2 [177-199]	0	2509.26	Not Found	High	Not Found	High	Not Found	Not Found	S13(Phospho): 99.94		47000000		1900000			3.11419	High
High	[R].SVVSFDKVKEPR.[K]	1xPhospho [S4(100)]	Q15424-3 1xPhospho [S604(100)]	2	Q15424-3	Q15424-3 [601-612]	2	1470.74	Not Found	Not Found	Not Found	Not Found	High	High	S4(Phospho): 100					150000000	130000000	3.05198	High
High	[K].ESSTSEGADQKMSSPEDDSDTKR.[L]	2xPhospho [T4(98.5); S/T]	Q15424-3 2xPhospho [S383(100); S384(100)]	3	Q15424-3	Q15424-3 [371-393]	2	2646.98	High	High	High	Not Found	Not Found	Not Found	S13(Phospho): 100; S14(Phospho): 100		60000000	77000000				4.88302	High
High	[K].KSHHANSPTAGAAK.[S]	1xPhospho [S7(100)]	Q15555 1xPhospho [S200(100)]	3	Q15555	Q15555 [194-207]	1	1456.67	High	Not Found	High	Not Found	High	Not Found	S7(Phospho): 100	12000000		12000000		11000000		4.09568	High
High	[K].LEEERHNLITEMVALNPDFKPPADYKPPATR.[V]	1xPhospho [T10(100)]	Q15637-5 1xPhospho [T239(100)]	1	Q15637-5	Q15637-5 [230-260]	1	3671.79	Not Found	Not Found	Not Found	Not Found	High	Not Found	T10(Phospho): 100					54000000		3.90967	High
High	[R].GREDVSNFDDEFTSEAPILTPPREPR.[I]	1xPhospho [T20(100)]	Q16513 1xPhospho [T958(100)]	4	Q16513	Q16513 [939-964]	2	3054.38	Not Found	High	Not Found	High	High	High	T20(Phospho): 100		9700000			30000000	36000000	4.7454	High
High	[K].TVTPASSAKTSPAKQQAPPVR.[N]	1xPhospho [S11(99.1)]	Q16555-1 1xPhospho [S522(96.8)]	15	Q16555-1	Q16555-1 [512-532]	2	2202.13	High	High	High	High	High	High	S11(Phospho): 99.06	84000000	85000000	100000000	73000000	78000000	36000000	4.19491	High
High	[K].TVTPASSAKTSPAKQQAPPVR.[N]	2xPhospho [T3(100); S11(99)]	Q16555-1 2xPhospho [T514(100); S522(96.7)]	10	Q16555-1	Q16555-1 [512-532]	2	2282.09	High	High	High	High	High	High	T3(Phospho): 100; T10(Phospho): 97.08	70000000	29000000	76000000	50000000	41000000	65000000	4.30603	High
High	[R].GLYDGPVCEVSVTPK.[T]	1xCarbamidomethyl [C8]; 1xPhospho [T13(100)]	Q16555-1 1xPhospho [T509(100)]	5	Q16555-1	Q16555-1 [497-511]	0	1700.76	High	High	High	High	High	Not Found	T13(Phospho): 100	38000000	37000000	40000000	15000000	11000000		4.1959	High
High	[R].SGDETPGSEVPGDK.[A]	1xPhospho [S1(100)]	Q1KMD3 1xPhospho [S161(100)]	7	Q1KMD3	Q1KMD3 [161-174]	0	1454.57	High	High	High	High	High	High	S1(Phospho): 100	86000000	85000000	99000000	190000000	130000000	130000000	3.23924	High
High	[R].EEDEPEERSGDETPGSEVPGDK.[A]	1xPhospho [S9(100)]	Q1KMD3 1xPhospho [S161(100)]	4	Q1KMD3	Q1KMD3 [153-174]	1	2467.96	High	High	High	High	Not Found	Not Found	S9(Phospho): 100	46000000	48000000	42000000				2.98589	High
High	[R].SKSPLPPEEEAK.[D]	1xPhospho [S3(99.5)]	Q1KMD3 1xPhospho [S228(100)]	6	Q1KMD3	Q1KMD3 [226-237]	1	1391.65	High	High	High	High	Not Found	Not Found	S3(Phospho): 100	13000000			6500000			2.63871	High
High	[R].SGDETPGSEVPGDKAAEEQGDDQDSEK.[S]	1xPhospho [S1(100)]	Q1KMD3 1xPhospho [S161(100)]	6	Q1KMD3	Q1KMD3 [161-187]	1	2857.12	High	High	High	High	High	High	S1(Phospho): 100	97000000	120000000	100000000	140000000	93000000	98000000	5.03821	High
High	[K].IDGATQSSPAEPK.[S]	1xPhospho [S8(99.6)]	Q32MZ4-3 1xPhospho [S658(99.6)]	2	Q32MZ4-3	Q32MZ4-3 [651-663]	0	1380.6	Not Found	High	High	Not Found	Not Found	Not Found	S8(Phospho): 99.6		74000000	35000000				3.01733	High
High	[R].KHSEEAEFTPPLKCSPK.[R]	1xCarbamidomethyl [C14]; 2xPhospho [S3(100); S15(100)]	Q3B726 2xPhospho [S316(100); S328(100)]	1	Q3B726	Q3B726 [314-330]	2	2144.91	Not Found	High	Not Found	Not Found	Not Found	Not Found	S3(Phospho): 100; S15(Phospho): 100		39000000					3.49595	High
High	[R].SRPTSEGSDIESTEPQKQCSK.[K]	1xCarbamidomethyl [C19]; 1xPhospho [S8(99.2)]	Q4G0J3-3 1xPhospho [S268(100)]	14	Q4G0J3-3	Q4G0J3-3 [261-281]	1	2431.04	High	High	High	Not Found	High	High	S8(Phospho): 99.21	43000000	42000000	44000000		31000000	22000000	4.86814	High
High	[R].SGLTVPTSPKGR.[L]	1xPhospho [S8(99.6)]	Q53EL6-1 1xPhospho [S94(99.6)]	2	Q53EL6-1	Q53EL6-1 [87-98]	1	1279.64	Not Found	Not Found	Not Found	High	Not Found	Not Found	S8(Phospho): 99.41				38000000			2.68177	High
High	[R].DSGRGDSVSDSGSDALR.[S]	1xPhospho [S7(99.1)]	Q53EL6-1 1xPhospho [S76(99.1)]	2	Q53EL6-1	Q53EL6-1 [70-86]	1	1760.71	Not Found	Not Found	Not Found	High	Not Found	Not Found	S7(Phospho): 99.09				15000000			2.5625	High
High	[R].DSGRGDSVSDSGSDALRSGLTVPTSPK.[G]	1xPhospho [S25(100)]	Q53EL6-1 1xPhospho [S94(98.9)]	2	Q53EL6-1	Q53EL6-1 [70-96]	2	2728.24	Not Found	Not Found	High	Not Found	Not Found	High	S25(Phospho): 98.93			64000000			37000000	2.96446	High
High	[R].EREVDEDSEPEREVR.[A]	1xPhospho [S8(100)]	Q53GS9 1xPhospho [S82(100)]	8	Q53GS9	Q53GS9 [75-89]	2	1953.82	High	High	High	High	High	High	S8(Phospho): 100	81000000	130000000	77000000	21000000	33000000	41000000	3.32381	High
High	[R].EREVDEDSEPER.[E]	1xPhospho [S8(100)]	Q53GS9 1xPhospho [S82(100)]	1	Q53GS9	Q53GS9 [75-86]	1	1569.61	Not Found	Not Found	Not Found	High	Not Found	Not Found	S8(Phospho): 100				4800000			2.13411	High
High	[R].EVDEDSEPEREVR.[A]	1xPhospho [S6(100)]	Q53GS9 1xPhospho [S82(100)]	2	Q53GS9	Q53GS9 [77-89]	1	1668.67	Not Found	High	Not Found	High	Not Found	Not Found	S6(Phospho): 100		33000000		28000000			2.60261	High
High	[R].LQQQHSEQPPLQPSPVMTR.[R]	1xPhospho [S14(100)]	Q5JTV8 1xPhospho [S143(100)]; Q5JTV8-3 1xPhospho [S143(100)]	1	Q5JTV8; Q5JTV8-3	Q5JTV8 [130-148]; Q5JTV8-3 [130-148]	0	2281.08	High	Not Found	Not Found	Not Found	Not Found	Not Found	S14(Phospho): 100	41000000						4.15465	High
High	[R].KAVPMAPAPASPGSSNDSSAR.[S]	1xPhospho [S11(100)]	Q66K74 1xPhospho [S759(100)]	1	Q66K74	Q66K74 [749-769]	1	2077.94	Not Found	Not Found	Not Found	High	Not Found	Not Found	S11(Phospho): 100				25000000			4.25091	High
High	[K].AVPMAPAPASPGSSNDSSAR.[S]	1xPhospho [S10(100)]	Q66K74 1xPhospho [S759(100)]	1	Q66K74	Q66K74 [750-769]	0	1949.84	Not Found	Not Found	Not Found	High	Not Found	Not Found	S10(Phospho): 100				17000000			2.36876	High
High	[R].SPSPPTQHTGQPPGQPSAPSQLSAPR.[R]	1xPhospho [S3(99.2)]	Q68EM7 1xPhospho [S676(99.2)]	3	Q68EM7	Q68EM7 [674-699]	0	2687.26	Not Found	High	Not Found	Not Found	Not Found	Not Found	S3(Phospho): 99.17		37000000					3.16544	High
High	[K].ETESAPGSPR.[A]	2xPhospho [S4(99.2); S8(100)]	Q6PKG0-1 2xPhospho [S517(100); S521(100)]	1	Q6PKG0-1	Q6PKG0-1 [514-523]	0	1190.41	Not Found	Not Found	High	Not Found	Not Found	Not Found	S4(Phospho): 99.99; S8(Phospho): 100			17000000				2.22989	High
High	[R].AVTPVPTKTEEVSNLK.[T]	1xPhospho [T3(100)]	Q6PKG0-1 1xPhospho [T526(100)]	9	Q6PKG0-1	Q6PKG0-1 [524-539]	1	1792.91	High	High	High	High	High	High	T3(Phospho): 100	80000000	88000000	82000000	68000000	59000000	50000000	4.73157	High
High	[R].SLPTTVPESPNYRNTR.[T]	1xPhospho [S9(100)]	Q6PKG0-1 1xPhospho [S774(100)]	1	Q6PKG0-1	Q6PKG0-1 [766-781]	1	1911.9	Not Found	High	Not Found	Not Found	Not Found	Not Found	S9(Phospho): 99.99		21000000					3.05632	High
High	[R].SLPTTVPESPNYR.[N]	1xPhospho [S9(100)]	Q6PKG0-1 1xPhospho [S774(100)]	4	Q6PKG0-1	Q6PKG0-1 [766-778]	0	1540.7	High	Not Found	High	High	Not Found	High	S9(Phospho): 100	96000000		87000000	68000000		65000000	2.33544	High
High	[R].ESPRPLQLPGAEGPAISDGEEGGGEPGAGGGAAGAAGAGRR.[D]	1xPhospho [S17(100)]	Q6PKG0-1 1xPhospho [S90(100)]	5	Q6PKG0-1	Q6PKG0-1 [74-114]	1	3763.74	High	Not Found	High	High	High	High	S17(Phospho): 100	220000000		220000000	160000000	160000000	160000000	7.72984	High
High	[R].RHESEEGDSHRR.[H]	1xPhospho [S4(100)]	Q6UN15-3 1xPhospho [S480(100)]	7	Q6UN15-3	Q6UN15-3 [477-488]	2	1574.65	High	High	High	Not Found	High	High	S4(Phospho): 100	22000000	18000000	26000000		20000000	17000000	4.22357	High
High	[R].ERDHSPTPSVFNSDEER.[Y]	1xPhospho [S5(100)]	Q6UN15-3 1xPhospho [S418(100)]	2	Q6UN15-3	Q6UN15-3 [414-430]	1	2081.86	High	Not Found	High	Not Found	Not Found	Not Found	S5(Phospho): 100	35000000		33000000				4.24545	High
High	[R].VGVEASEETPQTSSSSARPGTPSDHQSQEASQFER.[K]	1xPhospho [T21(98.7)]	Q6Y7W6-1 1xPhospho [T382(98.7)]	6	Q6Y7W6-1	Q6Y7W6-1 [362-396]	0	3783.64	Not Found	Not Found	Not Found	High	Not Found	Not Found	T21(Phospho): 98.69				39000000			3.87213	High
High	[R].SNVVSPTKNEDNGAPENSVEKPHEKPEAR.[A]	1xPhospho [S5(98.8)]	Q71RC2-4 1xPhospho [S653(97.9)]	5	Q71RC2-4	Q71RC2-4 [649-677]	1	3239.5	Not Found	High	Not Found	Not Found	Not Found	High	S5(Phospho): 98.78		22000000				39000000	4.00607	High
High	[K].KMSDDEDDDEEEYGKEEHEK.[E]	1xPhospho [S3(100)]	Q7KZ85 1xPhospho [S125(100)]	4	Q7KZ85	Q7KZ85 [123-142]	2	2536.92	High	Not Found	High	High	Not Found	High	S3(Phospho): 100	40000000		43000000	49000000		35000000	4.89497	High
High	[R].SRNSPLLER.[A]	1xPhospho [S4(100)]	Q7KZI7-1 1xPhospho [S486(100)]	2	Q7KZI7-1	Q7KZI7-1 [483-491]	1	1151.56	Not Found	High	Not Found	High	Not Found	Not Found	S4(Phospho): 100		24000000		40000000			2.597	High
High	[R].ILGSASPEEEQEKPILDRPTR.[I]	1xPhospho [S6(100)]	Q7Z422 1xPhospho [S107(100)]	7	Q7Z422	Q7Z422 [102-122]	0	2445.2	High	Not Found	High	Not Found	High	High	S6(Phospho): 99.99	74000000		76000000		35000000	27000000	3.20617	High
High	[R].SRSDIDVNAAASAK.[S]	1xPhospho [S3(99.8)]	Q7Z460-1 1xPhospho [S600(99.7)]	8	Q7Z460-1	Q7Z460-1 [598-611]	1	1484.67	Not Found	High	High	High	Not Found	High	S3(Phospho): 99.76		19000000	19000000	33000000		14000000	3.03897	High
High	[R].KRKPSPEPEGEVGPPK.[I]	1xPhospho [S5(100)]	Q7Z5L9-1 1xPhospho [S360(100)]	1	Q7Z5L9-1	Q7Z5L9-1 [356-371]	2	1811.91	Not Found	Not Found	Not Found	High	Not Found	Not Found	S5(Phospho): 100				23000000			2.54651	High
High	[K].RKPSPEPEGEVGPPK.[I]	1xPhospho [S4(100)]	Q7Z5L9-1 1xPhospho [S360(100)]	3	Q7Z5L9-1	Q7Z5L9-1 [357-371]	1	1683.81	High	High	High	Not Found	Not Found	Not Found	S4(Phospho): 100	38000000	41000000	8400000				3.78308	High
High	[K].SQEPIPDDQKVSDDDKEK.[G]	1xPhospho [S12(100)]	Q86UE4 1xPhospho [S426(100)]	1	Q86UE4	Q86UE4 [415-432]	2	2152.93	Not Found	High	Not Found	Not Found	Not Found	Not Found	S12(Phospho): 100		24000000					2.797	High
High	[R].SMGTGDTPGLEVPSSPLRK.[A]	1xPhospho [S15(99.5)]	Q86WB0 1xPhospho [S395(99.5)]	4	Q86WB0	Q86WB0 [381-399]	1	2008.94	Not Found	High	Not Found	Not Found	High	High	S15(Phospho): 100		19000000			85000000		3.42322	High
High	[R].SQDATFSPGSEQAEKSPGPIVSR.[T]	1xPhospho [S16(100)]	Q86WB0 1xPhospho [S344(100)]	1	Q86WB0	Q86WB0 [329-351]	1	2455.11	Not Found	Not Found	Not Found	Not Found	High	Not Found	S16(Phospho): 99.99					39000000		3.40598	High
High	[R].YMAENPTAGVVQEEEEDNLEYDSDGNPIAPTKK.[I]	1xPhospho [S23(100)]	Q86XP3-1 1xPhospho [S185(100)]	5	Q86XP3-1	Q86XP3-1 [163-195]	1	3733.61	High	High	High	Not Found	High	High	S23(Phospho): 100		85000000	79000000		58000000	58000000	3.96933	High
High	[R].AGGASPAASSTAQPPTQHR.[L]	1xPhospho [S5(100)]	Q8IU81 1xPhospho [S453(100)]	3	Q8IU81	Q8IU81 [449-467]	0	1871.84	Not Found	Not Found	Not Found	High	High	High	S5(Phospho): 100				35000000	32000000	21000000	2.65723	High
High	[R].SVGKVEPSSQSPGRSPR.[L]	2xPhospho [S15(100); S]	Q8IUD2-1 2xPhospho [S21(100); S]	3	Q8IUD2-1	Q8IUD2-1 [7-23]	2	1914.85	High	High	High	Not Found	Not Found	Not Found	S8(Phospho): 33.34; S9(Phospho): 33.34; S11(Phospho): 33.34; S15(Phospho): 99.97	18000000	17000000	19000000				2.38209	High
High	[K].TAHNSEADLEESFNEHELEPSSPK.[S]	1xPhospho [S22(100)]	Q8IWS0-1 1xPhospho [S155(99.4)]	18	Q8IWS0-1	Q8IWS0-1 [134-157]	0	2777.16	High	High	High	High	High	High	S22(Phospho): 100	390000000	370000000	390000000	260000000	200000000	210000000	7.06358	High
High	[K].KTAHNSEADLEESFNEHELEPSSPK.[S]	1xPhospho [S23(99)]	Q8IWS0-1 1xPhospho [S155(99.4)]	8	Q8IWS0-1	Q8IWS0-1 [133-157]	1	2905.25	High	High	High	High	Not Found	Not Found	S23(Phospho): 99	71000000	110000000	96000000	69000000			4.66752	High
High	[K].TAHNSEAADLEESFNEHELEPSSPK.[S]	1xPhospho [S23(99.3)]	Q8IWS0-2 1xPhospho [S156(100)]	5	Q8IWS0-2	Q8IWS0-2 [134-158]	0	2848.19	High	High	Not Found	High	Not Found	High	S23(Phospho): 99.28	87000000	90000000		58000000		47000000	4.99328	High
High	[K].AVQQHQHGYDSDEEVDSELGTWEHQLR.[R]	1xPhospho [S11(100)]	Q8IWZ8-1 1xPhospho [S485(100)]	1	Q8IWZ8-1	Q8IWZ8-1 [475-501]	0	3273.39	Not Found	High	Not Found	Not Found	Not Found	Not Found	S11(Phospho): 100							4.75128	High
High	[R].TNPPTQKPPSPPMSGR.[G]	1xPhospho [S10(100)]	Q8IZP0 1xPhospho [S183(100)]	7	Q8IZP0	Q8IZP0 [174-189]	0	1771.82	High	High	High	High	High	High	S10(Phospho): 100		32000000	14000000	33000000	33000000		3.27885	High
High	[R].HGTDLWIDNMSSAVPNHSPEKK.[D]	1xPhospho [S18(100)]	Q8N6H7 1xPhospho [S146(100)]	7	Q8N6H7	Q8N6H7 [129-150]	1	2543.14	High	High	High	High	High	High	S18(Phospho): 100	130000000	130000000	120000000	100000000	37000000	35000000	5.32393	High
High	[R].LLPEGEETLESDDEKDEHTSK.[K]	1xPhospho [S11(100)]	Q8N6N3 1xPhospho [S158(100)]	6	Q8N6N3	Q8N6N3 [148-168]	1	2481.06	High	High	High	Not Found	Not Found	Not Found	S11(Phospho): 100	130000000	130000000	75000000				3.98022	High
High	[R].TNTMNGSKSPVISRPK.[S]	1xPhospho [S9(100)]	Q8N8S7-2 1xPhospho [S508(100)]	4	Q8N8S7-2	Q8N8S7-2 [500-515]	1	1796.87	High	High	Not Found	High	Not Found	High	S9(Phospho): 100	66000000	80000000		92000000		62000000	3.69355	High
High	[R].DLDKPRRSPTLR.[Y]	1xPhospho [S8(99.2)]	Q8NAV1-1 1xPhospho [S226(99.2)]	4	Q8NAV1-1	Q8NAV1-1 [219-230]	2	1533.79	High	Not Found	High	Not Found	Not Found	Not Found	S8(Phospho): 100	34000000		35000000				3.18117	High
High	[R].GGSGSHNWGTVKDELTESPKYIQK.[Q]	1xPhospho [S18(98.5)]	Q8NC51-1 1xPhospho [S234(96.8)]	4	Q8NC51-1	Q8NC51-1 [217-240]	2	2698.25	Not Found	Not Found	Not Found	High	Not Found	High	S18(Phospho): 96.8				74000000		68000000	3.85431	High
High	[R].GGSGSHNWGTVKDELTESPK.[Y]	1xPhospho [S18(100)]	Q8NC51-1 1xPhospho [S234(100)]	3	Q8NC51-1	Q8NC51-1 [217-236]	1	2165.95	High	High	High	Not Found	Not Found	Not Found	S18(Phospho): 100	160000000	170000000	110000000				5.77786	High
High	[R].SPVSTRPLPSASQK.[A]	1xPhospho [S1(100)]	Q8ND56 1xPhospho [S216(100)]	12	Q8ND56	Q8ND56 [216-229]	0	1534.76	High	High	High	High	High	High	S1(Phospho): 100	100000000	120000000	100000000	120000000	56000000	51000000	3.87686	High
High	[K].SPTMEQAVQTASAHLPAPAAVGR.[R]	1xPhospho [S1(99.4)]	Q8ND56 1xPhospho [S192(99.4)]	3	Q8ND56	Q8ND56 [192-214]	0	2370.13	Not Found	Not Found	High	High	Not Found	Not Found	S1(Phospho): 99.36			23000000	16000000			4.33404	High
High	[R].SSPQLDPLRKSPTMEQAVQTASAHLPAPAAVGR.[R]	2xPhospho [S2(99.9); S/T]	Q8ND56 2xPhospho [S183(97.5); S/T]	5	Q8ND56	Q8ND56 [182-214]	2	3571.71	High	High	High	Not Found	Not Found	Not Found	S1(Phospho): 66.45; S2(Phospho): 66.45; S11(Phospho): 65.79	180000000	160000000	89000000				3.64266	High
High	[K].KAEQGSEEEGEGEEEEEEGGESKADDPYAHLSK.[K]	1xPhospho [S6(100)]	Q8NE71-1 1xPhospho [S228(100)]	2	Q8NE71-1	Q8NE71-1 [223-255]	2	3659.47	Not Found	Not Found	Not Found	Not Found	High	High	S6(Phospho): 100						31000000	5.76866	High
High	[R].LKKLSVPTSDEEDEVPAPKPR.[G]	3xPhospho [S5(100); T8(100); S9(100)]	Q8NE71-1 3xPhospho [S105(100); T108(100); S109(100)]	3	Q8NE71-1	Q8NE71-1 [101-121]	2	2575.15	Not Found	Not Found	Not Found	High	High	High	S5(Phospho): 100; T8(Phospho): 100; S9(Phospho): 100				33000000	31000000	22000000	3.66561	High
High	[K].GGNVFAALIQDQSEEEEEEEKHPPKPAKPEK.[N]	1xPhospho [S13(100)]	Q8NE71-1 1xPhospho [S140(100)]	12	Q8NE71-1	Q8NE71-1 [128-158]	1	3540.65	High	High	High	High	High	High	S13(Phospho): 100	230000000	320000000	240000000	300000000	280000000	300000000	6.09268	High
High	[K].KAEQGSEEEGEGEEEEEEGGESK.[A]	1xPhospho [S6(100)]	Q8NE71-1 1xPhospho [S228(100)]	6	Q8NE71-1	Q8NE71-1 [223-245]	1	2561.95	High	High	High	High	High	High	S6(Phospho): 100	30000000	20000000	29000000	32000000	32000000	22000000	5.29949	High
High	[K].TKGGNVFAALIQDQSEEEEEEEKHPPKPAKPEK.[N]	1xPhospho [S15(100)]	Q8NE71-1 1xPhospho [S140(100)]	1	Q8NE71-1	Q8NE71-1 [126-158]	2	3769.8	Not Found	High	Not Found	Not Found	Not Found	Not Found	S15(Phospho): 100		69000000					4.68016	High
High	[R].DTSPSSGSAVSSSK.[V]	1xPhospho [S3(100)]	Q8NEY8 1xPhospho [S205(100)]	3	Q8NEY8	Q8NEY8 [203-216]	0	1376.56	High	Not Found	Not Found	Not Found	High	Not Found	S3(Phospho): 100	13000000				14000000		2.31807	High
High	[R].KIDTHPSPSHSSTVKDSLIELK.[E]	1xPhospho [S7(100)]	Q8NI27-1 1xPhospho [S1417(100)]	1	Q8NI27-1	Q8NI27-1 [1411-1432]	2	2499.25	Not Found	Not Found	Not Found	High	Not Found	Not Found	S7(Phospho): 99.98				35000000			2.94223	High
High	[R].RPDHSGGSPSPPTSEPAR.[S]	2xPhospho [S8(100); S10(100)]	Q8TAD8 2xPhospho [S52(100); S54(100)]	2	Q8TAD8	Q8TAD8 [45-62]	0	1991.8	High	Not Found	High	Not Found	Not Found	Not Found	S8(Phospho): 99.99; S10(Phospho): 100	9800000		6900000				3.7445	High
High	[K].QERLSPEVAPPAHR.[R]	1xPhospho [S5(100)]	Q8TAD8 1xPhospho [S35(100)]	5	Q8TAD8	Q8TAD8 [31-44]	1	1666.81	High	High	High	High	Not Found	High	S5(Phospho): 100	38000000	44000000	38000000	46000000		2900000	4.20618	High
High	[R].NRSPHHSTVK.[V]	1xPhospho [S3(100)]	Q8TAD8 1xPhospho [S99(100)]	2	Q8TAD8	Q8TAD8 [97-106]	1	1242.57	High	Not Found	High	Not Found	Not Found	Not Found	S3(Phospho): 100	7100000		7000000				3.47755	High
High	[K].IDDRDSDEEGASDR.[R]	1xPhospho [S6(100)]	Q8TDD1-2 1xPhospho [S782(100)]	1	Q8TDD1-2	Q8TDD1-2 [777-790]	1	1659.61	High	Not Found	Not Found	Not Found	Not Found	Not Found	S6(Phospho): 100	23000000						2.49287	High
High	[R].INHTVILDDPFDDPPDLLIPDRSPEPTREQLDSGR.[I]	1xPhospho [S23(100)]	Q8WUA2 1xPhospho [S178(100)]	2	Q8WUA2	Q8WUA2 [156-190]	2	4062.94	Not Found	High	High	Not Found	Not Found	Not Found	S23(Phospho): 99.98		210000000	190000000				6.96777	High
High	[R].LKGQEDSLASAVDAATEQKTCDSD.[-]	1xCarbamidomethyl [C21]; 1xPhospho [S23(100)]	Q8WUD4 1xPhospho [S165(100)]	2	Q8WUD4	Q8WUD4 [143-166]	2	2619.11	Not Found	Not Found	Not Found	Not Found	High	High	S23(Phospho): 100					47000000	52000000	4.66683	High
High	[K].TLSVAAAFNEDEDSEPEEMPPEAKMR.[M]	1xPhospho [S14(100)]	Q8WW12 1xPhospho [S119(100)]	5	Q8WW12	Q8WW12 [106-131]	1	2973.25	Not Found	Not Found	Not Found	High	High	High	S14(Phospho): 100				11000000		23000000	3.61892	High
High	[K].EVDGLLTSEPMGSPVSSK.[T]	1xPhospho [S13(100)]	Q8WWM7-3 1xPhospho [S594(100)]	2	Q8WWM7-3	Q8WWM7-3 [582-599]	0	1912.86	Not Found	Not Found	Not Found	High	High	Not Found	S13(Phospho): 100				11000000	14000000		3.16763	High
High	[K].STSTPTSPGPR.[T]	1xPhospho [S7(100)]	Q8WWM7-3 1xPhospho [S684(99.5)]	2	Q8WWM7-3	Q8WWM7-3 [678-688]	0	1167.5	Not Found	Not Found	Not Found	High	Not Found	High	S7(Phospho): 100				21000000		17000000	2.10128	High
High	[K].IDSLTESIAQLEKDVSNLNK.[E]	2xPhospho [S16(100); T/S]	Q8WXW3 2xPhospho [S655(100); T/S]	2	Q8WXW3	Q8WXW3 [640-659]	1	2377.09	High	Not Found	Not Found	Not Found	Not Found	Not Found	T5(Phospho): 49.56; S7(Phospho): 49.56; S16(Phospho): 100	59000000						2.4505	High
High	[R].TADGRVSPAGGTLDDKPKEQLQR.[S]	1xPhospho [S7(100)]	Q8WY36 1xPhospho [S844(100)]	2	Q8WY36	Q8WY36 [838-860]	2	2519.22	Not Found	Not Found	Not Found	Not Found	High	High	S7(Phospho): 99.99					25000000	26000000	3.5625	High
High	[R].GYTSDSEVYTDHGRPGK.[I]	1xPhospho [S4(99.5)]	Q92538 1xPhospho [S1318(99.5)]	4	Q92538	Q92538 [1315-1331]	0	1948.81	Not Found	Not Found	Not Found	High	Not Found	High	S4(Phospho): 99.46				35000000		17000000	3.44978	High
High	[K].IESPKLER.[T]	1xPhospho [S3(100)]	Q92598 1xPhospho [S809(100)]	3	Q92598	Q92598 [807-814]	1	1051.52	Not Found	High	Not Found	High	High	Not Found	S3(Phospho): 100		190000000		210000000	68000000		2.2399	High
High	[R].SPSPAHLPDDPKVAEK.[Q]	1xPhospho [S3(99.4)]	Q92615 1xPhospho [S601(99.4)]	2	Q92615	Q92615 [599-614]	1	1767.83	Not Found	Not Found	Not Found	High	Not Found	Not Found	S3(Phospho): 99.41				22000000			3.49877	High
High	[K].IAAPELHKGDSDSEEDEPTK.[K]	2xPhospho [S11(100); S13(100)]	Q92733 2xPhospho [S157(100); S159(100)]	1	Q92733	Q92733 [147-166]	1	2327.93	High	Not Found	Not Found	Not Found	Not Found	Not Found	S11(Phospho): 100; S13(Phospho): 100	46000000						2.96181	High
High	[R].MLPHAPGVQMQAIPEDAVHEDSGDEDGEDPDKR.[I]	1xPhospho [S22(100)]	Q92769 1xPhospho [S394(100)]	9	Q92769	Q92769 [373-405]	1	3665.55	High	High	High	High	High	High	S22(Phospho): 100	330000000		360000000	300000000	310000000	310000000	5.78669	High
High	[R].IACDEEFSDSEDEGEGGRR.[N]	1xCarbamidomethyl [C3]; 2xPhospho [S8(100); S10(100)]	Q92769 2xPhospho [S422(100); S424(100)]	3	Q92769	Q92769 [415-433]	1	2317.8	High	High	Not Found	Not Found	Not Found	High	S8(Phospho): 100; S10(Phospho): 100	43000000	17000000				42000000	4.56499	High
High	[R].KTVLEQLELSVKDGTILK.[V]	2xPhospho [T2(100); S/T]; 2xAcetyl [K12(100); K18(100)]	Q92794 2xPhospho [T46(100); S/T]; 2xAcetyl [K56(100); K62(100)]	4	Q92794	Q92794 [45-62]	2	2258.13	Not Found	High	High	Not Found	Not Found	Not Found	T2(Phospho): 100; K12(Acetyl): 100; T15(Phospho): 98.47; K18(Acetyl): 100			86000000				2.85853	High
High	[R].ILSQSTDSLNMR.[N]	1xPhospho [S5(99.4)]	Q92974 1xPhospho [S174(99.4)]	1	Q92974	Q92974 [170-181]	0	1444.65	High	Not Found	Not Found	Not Found	Not Found	Not Found	S5(Phospho): 99.45	21000000						2.38457	High
High	[-].MEKPYNKNEGNLENEGKPEDEVEPDDEGKSDEEEKPDVEGK.[T]	1xPhospho [S30(100)]; 1xAcetyl [K3(100)]	Q969E4 1xPhospho [S30(100)]; 1xAcetyl [K3(100)]	2	Q969E4	Q969E4 [1-41]	2	4798.04	High	Not Found	High	Not Found	Not Found	Not Found	K3(Acetyl): 99.97; S30(Phospho): 100	49000000		120000000				6.02554	High
High	[R].VLSKLQSPSR.[A]	1xPhospho [S7(100)]	Q96A00 1xPhospho [S16(99.7)]	3	Q96A00	Q96A00 [10-19]	1	1194.62	Not Found	Not Found	Not Found	High	High	High	S7(Phospho): 99.72				42000000	18000000	26000000	2.60821	High
High	[R].ARGPGGSPGGLQK.[R]	1xPhospho [S7(100)]	Q96A00 1xPhospho [S26(100)]	1	Q96A00	Q96A00 [20-32]	1	1261.6	Not Found	Not Found	High	Not Found	Not Found	Not Found	S7(Phospho): 100							2.36006	High
High	[R].RADLNQGIGEPQSPSRR.[V]	1xPhospho [S13(100)]	Q96C19 1xPhospho [S74(100)]	8	Q96C19	Q96C19 [62-78]	2	1960.93	High	High	High	High	High	High	S13(Phospho): 100	47000000	46000000	45000000	57000000	25000000	43000000	4.59839	High
High	[R].MAEGEAEGSVKEIKHSPGPTR.[T]	1xPhospho [S16(98.7)]	Q96CV9-1 1xPhospho [S198(98.7)]	1	Q96CV9-1	Q96CV9-1 [183-203]	2	2290.05	Not Found	Not Found	Not Found	High	Not Found	Not Found	S16(Phospho): 98.69				18000000			2.79904	High
High	[R].EGKPEIEGKPESEGEPGSETR.[A]	1xPhospho [S12(100)]	Q96EI5-2 1xPhospho [S245(100)]	1	Q96EI5-2	Q96EI5-2 [234-254]	0	2322.01	Not Found	High	Not Found	Not Found	Not Found	Not Found	S12(Phospho): 100		30000000					2.78052	High
High	[R].SGPRAPSPTKPLRR.[S]	1xPhospho [S7(100)]	Q96FF9 1xPhospho [S21(98)]	2	Q96FF9	Q96FF9 [15-28]	2	1599.85	Not Found	Not Found	Not Found	High	Not Found	High	S7(Phospho): 99.99				16000000		19000000	3.04479	High
High	[K].DISGPSPSKK.[L]	1xPhospho [S6(99.8)]	Q96GX9-1 1xPhospho [S87(100)]	3	Q96GX9-1	Q96GX9-1 [82-91]	1	1095.51	High	High	High	Not Found	Not Found	Not Found	S6(Phospho): 99.76	130000000	63000000	68000000				2.45708	High
High	[K].GHTGGHHSPVK.[G]	1xPhospho [S8(100)]	Q96I15-1 1xPhospho [S129(100)]	2	Q96I15-1	Q96I15-1 [122-132]	0	1193.52	High	Not Found	High	Not Found	Not Found	Not Found	S8(Phospho): 100	33000000		35000000				4.11345	High
High	[K].LDLLLEKTK.[E]	1xPhospho [T8(100)]; 1xAcetyl [K]	Q96JB5-4 1xPhospho [T504(100)]	1	Q96JB5-4	Q96JB5-4 [497-505]	1	1194.64	Not Found	Not Found	Not Found	High	Not Found	Not Found	K7(Acetyl): 50; T8(Phospho): 100; K9(Acetyl): 50				4000000000			2.04908	High
High	[K].LAPVPSPEPQKPAPVSPESVK.[A]	1xPhospho [S6(100)]	Q96JM3 1xPhospho [S204(100)]	3	Q96JM3	Q96JM3 [199-219]	0	2234.15	High	High	High	Not Found	Not Found	Not Found	S6(Phospho): 99.98	62000000	48000000	31000000				3.03247	High
High	[R].LEGISEFLLPLYVKEIHSRK.[D]	1xPhospho [S/Y]; 1xAcetyl [K]	Q96LD1-2 1xPhospho [Y104(95.1)]; 1xAcetyl [K106(96.7)]	2	Q96LD1-2	Q96LD1-2 [93-112]	2	2493.32	High	Not Found	Not Found	Not Found	Not Found	Not Found	Y12(Phospho): 95.1; K14(Acetyl): 96.72	1000000000						2.98094	High
High	[R].KAALLAQYADVTDEEDEADEKDDSGATTMNIGSDK.[L]	1xPhospho [T12(100)]	Q96MW1 1xPhospho [T139(100)]	1	Q96MW1	Q96MW1 [128-162]	2	3796.63	Not Found	Not Found	High	Not Found	Not Found	Not Found	T12(Phospho): 100			36000000				4.6907	High
High	[R].QPTPPFFGR.[D]	1xPhospho [T3(100)]	Q96PK6-1 1xPhospho [T206(100)]	4	Q96PK6-1	Q96PK6-1 [204-212]	0	1126.51	High	Not Found	Not Found	High	High	High	T3(Phospho): 100					4700000	1700000	2.30494	High
High	[K].MDSDEDEKEGEEEKVAK.[R]	1xPhospho [S3(100)]	Q96ST2 1xPhospho [S377(100)]	1	Q96ST2	Q96ST2 [375-391]	2	2047.8	Not Found	Not Found	High	Not Found	Not Found	Not Found	S3(Phospho): 100			12000000				3.33326	High
High	[R].DRTPPLLYR.[D]	1xPhospho [T3(100)]	Q96T37-1 1xPhospho [T568(100)]	2	Q96T37-1	Q96T37-1 [566-574]	1	1210.6	Not Found	Not Found	High	Not Found	High	Not Found	T3(Phospho): 100			40000000		42000000		3.20549	High
High	[R].HCAPSPDRSPELSSSR.[D]	1xCarbamidomethyl [C2]; 2xPhospho [S5(100); S9(100)]	Q96T37-1 2xPhospho [S670(100); S674(100)]	6	Q96T37-1	Q96T37-1 [666-681]	1	1942.75	High	High	High	Not Found	High	High	S5(Phospho): 100; S9(Phospho): 100		69000000	49000000		50000000	71000000	4.07989	High
High	[R].LLLERPSPIRDR.[R]	1xPhospho [S7(100)]	Q96T37-1 1xPhospho [S700(100)]	4	Q96T37-1	Q96T37-1 [694-705]	1	1544.83	High	High	High	Not Found	High	Not Found	S7(Phospho): 100	160000000	150000000	140000000		130000000		2.89316	High
High	[K].AAPEASSPPASPLQHLLPGK.[A]	2xPhospho [S7(98.7); S11(100)]	Q96TA1 2xPhospho [S696(100); S]	3	Q96TA1	Q96TA1 [686-705]	0	2127.99	Not Found	High	Not Found	High	Not Found	High	S6(Phospho): 50; S7(Phospho): 50; S11(Phospho): 100		160000000		130000000		93000000	3.12432	High
High	[R].GLLAQGLRPESPPPAGPLLNGAPAGESPQPK.[A]	1xPhospho [S11(100)]	Q96TA1 1xPhospho [S665(100)]	8	Q96TA1	Q96TA1 [655-685]	0	3096.59	High	High	High	High	High	High	S11(Phospho): 100	350000000	410000000	380000000	340000000	300000000	280000000	6.91554	High
High	[R].EFITGDVEPTDAESEWHSENEEEEKLAGDMK.[S]	1xPhospho [S18(98.8)]	Q99733-2 1xPhospho [S125(100)]	23	Q99733-2	Q99733-2 [108-138]	1	3631.49	High	High	High	High	High	High	S18(Phospho): 100	370000000	400000000	380000000	150000000	59000000	130000000	5.23468	High
High	[R].EFITGDVEPTDAESEWHSENEEEEK.[L]	1xPhospho [S18(100)]	Q99733-2 1xPhospho [S125(100)]	6	Q99733-2	Q99733-2 [108-132]	0	3016.19	High	High	High	High	High	High	S18(Phospho): 100	190000000	180000000	180000000	230000000	190000000	190000000	5.5492	High
High	[K].TLHCEGTEINSDDEQESK.[E]	1xCarbamidomethyl [C4]; 1xPhospho [S11(100)]	Q9BPX3 1xPhospho [S674(100)]	4	Q9BPX3	Q9BPX3 [664-681]	0	2171.84	High	Not Found	Not Found	High	High	High	S11(Phospho): 100	24000000			38000000	25000000	33000000	4.09119	High
High	[K].KNQKPSQVNGAPGSPTEPAGQK.[Q]	1xPhospho [S14(99.2)]	Q9BQG0-2 1xPhospho [S1267(99.2)]	4	Q9BQG0-2	Q9BQG0-2 [1254-1275]	1	2300.1	High	High	Not Found	High	Not Found	High	S14(Phospho): 100	16000000	32000000		21000000		17000000	2.78425	High
High	[K].NQKPSQVNGAPGSPTEPAGQK.[Q]	1xPhospho [S13(100)]	Q9BQG0-2 1xPhospho [S1267(99.4)]	1	Q9BQG0-2	Q9BQG0-2 [1255-1275]	0	2172.01	Not Found	Not Found	High	Not Found	Not Found	Not Found	S13(Phospho): 99.43			24000000				2.65681	High
High	[K].QGPVSQSATQQPVTADKQQGHEPVSPR.[S]	1xPhospho [S25(100)]	Q9BTA9-1 1xPhospho [S511(100)]	4	Q9BTA9-1	Q9BTA9-1 [487-513]	1	2937.39	High	High	Not Found	High	Not Found	Not Found	S25(Phospho): 100	68000000	68000000		91000000			4.23377	High
High	[R].KSPRPAGPQLFLPDPDPQR.[G]	1xPhospho [S2(100)]	Q9BUH6 1xPhospho [S152(100)]	4	Q9BUH6	Q9BUH6 [151-169]	1	2196.1	High	High	High	Not Found	Not Found	High	S2(Phospho): 100	57000000	31000000	59000000			37000000	3.33628	High
High	[R].KQAREESEESEAEPVQR.[T]	2xPhospho [S7(100); S10(100)]	Q9BW71-1 2xPhospho [S196(100); S199(100)]	3	Q9BW71-1	Q9BW71-1 [190-206]	2	2161.88	Not Found	Not Found	High	Not Found	High	High	S7(Phospho): 100; S10(Phospho): 100			24000000		19000000	13000000	4.07219	High
High	[R].SDKSPDLAPTPAPQSTPR.[N]	1xPhospho [S1(99.4)]	Q9BY44-1 1xPhospho [S503(99.4)]	9	Q9BY44-1	Q9BY44-1 [503-520]	1	1944.91	High	Not Found	High	High	High	High	S1(Phospho): 50; S4(Phospho): 50	42000000		43000000	52000000	35000000	39000000	4.35129	High
High	[K].KLDKENLSDER.[A]	1xPhospho [S8(100)]	Q9BZI7-1 1xPhospho [S310(100)]	1	Q9BZI7-1	Q9BZI7-1 [303-313]	2	1426.66	Not Found	High	Not Found	Not Found	Not Found	Not Found	S8(Phospho): 100		5600000					2.42993	High
High	[-].MEFDLGAALEPTSQKPGVGAGHGGDPKLSPHKVQGR.[S]	1xPhospho [S29(100)]; 1xAcetyl [K15(100)]	Q9GZP8-1 1xPhospho [S29(100)]; 1xAcetyl [K15(100)]	2	Q9GZP8-1	Q9GZP8-1 [1-36]	2	3790.84	Not Found	Not Found	High	Not Found	Not Found	High	K15(Acetyl): 100; S29(Phospho): 100			84000000			670000000	3.53456	High
High	[K].AQAVSEEEEEEEGKSSSPK.[K]	1xPhospho [S5(100)]	Q9GZR7 1xPhospho [S82(100)]	2	Q9GZR7	Q9GZR7 [78-96]	1	2129.88	Not Found	Not Found	Not Found	High	High	Not Found	S5(Phospho): 100				16000000	8900000		3.00409	High
High	[K].AQAVSEEEEEEEGK.[S]	1xPhospho [S5(100)]	Q9GZR7 1xPhospho [S82(100)]	2	Q9GZR7	Q9GZR7 [78-91]	0	1643.63	Not Found	Not Found	Not Found	High	Not Found	High	S5(Phospho): 100				25000000		14000000	2.4617	High
High	[R].KAQAVSEEEEEEEGKSSSPK.[K]	1xPhospho [S6(100)]	Q9GZR7 1xPhospho [S82(100)]	1	Q9GZR7	Q9GZR7 [77-96]	2	2257.97	Not Found	Not Found	Not Found	Not Found	Not Found	High	S6(Phospho): 100						23000000	3.58875	High
High	[R].KAQAVSEEEEEEEGK.[S]	1xPhospho [S6(100)]	Q9GZR7 1xPhospho [S82(100)]	2	Q9GZR7	Q9GZR7 [77-91]	1	1771.73	Not Found	Not Found	Not Found	High	Not Found	High	S6(Phospho): 100				15000000		8900000	3.4892	High
High	[R].SHSSPASLQLGTGAGAAGSPAQQHAHLR.[Q]	1xPhospho [S/T]	Q9GZV5 1xPhospho [S89(98.7)]	13	Q9GZV5	Q9GZV5 [87-114]	0	2774.31	Not Found	Not Found	High	High	High	High	S3(Phospho): 98.62			95000000	80000000	95000000	100000000	8.14118	High
High	[K].KTQQLHPVLQKPSVFGNDSDDDDETSVSESLQR.[E]	1xPhospho [S19(99.1)]	Q9H0G5 1xPhospho [S33(99)]	8	Q9H0G5	Q9H0G5 [15-47]	1	3779.74	High	High	High	High	High	High	S19(Phospho): 99.02	140000000	230000000	240000000	51000000	47000000	50000000	5.5925	High
High	[R].KASPEPPDSAEGALK.[L]	1xPhospho [S3(100)]	Q9H1B7 1xPhospho [S547(100)]	4	Q9H1B7	Q9H1B7 [545-559]	1	1576.73	Not Found	Not Found	High	High	High	High	S3(Phospho): 100			28000000	58000000	29000000	30000000	3.69586	High
High	[R].KASPEPPDSAEGALKLGEEQQR.[Q]	1xPhospho [S3(100)]	Q9H1B7 1xPhospho [S547(100)]	6	Q9H1B7	Q9H1B7 [545-566]	2	2417.13	High	High	High	High	High	High	S3(Phospho): 100	67000000	100000000	98000000	63000000	58000000	48000000	6.66207	High
High	[R].NSSSPVSPASVPGQR.[R]	1xPhospho [S3(99.4)]	Q9H1B7 1xPhospho [S658(99.4)]	2	Q9H1B7	Q9H1B7 [656-670]	0	1549.7	Not Found	Not Found	Not Found	High	Not Found	Not Found	S3(Phospho): 99.42				20000000			2.60927	High
High	[R].LPNGLGGPNGFPKPTPEEGPPELNRQSPNSSSAAASVASR.[R]	1xPhospho [S27(97.4)]	Q9H1B7 1xPhospho [S215(100)]	9	Q9H1B7	Q9H1B7 [189-228]	1	4064.95	High	Not Found	High	High	High	High	S27(Phospho): 97.36	96000000		95000000	100000000		88000000	6.67095	High
High	[K].EKTPSPKEEDEEPESPPEK.[K]	1xPhospho [S15(100)]	Q9H1E3 1xPhospho [S214(100)]	6	Q9H1E3	Q9H1E3 [200-218]	2	2261.97	High	High	High	Not Found	Not Found	Not Found	S15(Phospho): 100	19000000	13000000	32000000				3.55727	High
High	[R].LKATVTPSPVKGK.[G]	1xPhospho [S8(100)]	Q9H1E3 1xPhospho [S181(100)]	21	Q9H1E3	Q9H1E3 [174-186]	2	1405.78	High	High	High	High	High	High	S8(Phospho): 100	390000000	670000000	360000000	1100000000	480000000	710000000	4.36023	High
High	[K].ATVTPSPVKGK.[G]	2xPhospho [T4(100); S6(100)]	Q9H1E3 2xPhospho [T179(100); S181(100)]	1	Q9H1E3	Q9H1E3 [176-186]	1	1244.57	Not Found	High	Not Found	Not Found	Not Found	Not Found	T4(Phospho): 100; S6(Phospho): 100		83000000					2.1935	High
High	[K].VVDYSQFQESDDADEDYGRDSGPPTK.[K]	1xPhospho [S10(100)]	Q9H1E3 1xPhospho [S19(100)]	3	Q9H1E3	Q9H1E3 [10-35]	1	3000.21	Not Found	Not Found	Not Found	High	High	High	S10(Phospho): 100				370000000	320000000	290000000	6.53869	High
High	[K].VVDYSQFQESDDADEDYGR.[D]	1xPhospho [S10(100)]	Q9H1E3 1xPhospho [S19(100)]	13	Q9H1E3	Q9H1E3 [10-28]	0	2317.88	High	High	High	High	High	Not Found	S10(Phospho): 100	1000000000	880000000	920000000	42000000	26000000		5.22663	High
High	[R].KVVDYSQFQESDDADEDYGRDSGPPTK.[K]	1xPhospho [S11(99.6)]	Q9H1E3 1xPhospho [S19(100)]	8	Q9H1E3	Q9H1E3 [9-35]	2	3128.3	Not Found	Not Found	Not Found	High	High	High	S11(Phospho): 100				570000000	520000000	460000000	6.40453	High
High	[R].LKATVTPSPVKGK.[G]	2xPhospho [T6(100); S8(100)]	Q9H1E3 2xPhospho [T179(100); S181(100)]	3	Q9H1E3	Q9H1E3 [174-186]	2	1485.75	Not Found	Not Found	Not Found	High	High	High	T6(Phospho): 100; S8(Phospho): 100				96000000	49000000	58000000	3.54269	High
High	[R].KVVDYSQFQESDDADEDYGR.[D]	1xPhospho [S11(100)]	Q9H1E3 1xPhospho [S19(100)]	15	Q9H1E3	Q9H1E3 [9-28]	1	2445.97	High	High	High	High	High	High	S11(Phospho): 100	1600000000	1300000000	1500000000	77000000	87000000	76000000	5.4712	High
High	[K].VVDYSQFQESDDADEDYGRDSGPPTKK.[I]	1xPhospho [S10(100)]	Q9H1E3 1xPhospho [S19(100)]	11	Q9H1E3	Q9H1E3 [10-36]	2	3128.3	Not Found	Not Found	Not Found	High	High	High	S10(Phospho): 100				1400000000	1100000000	940000000	6.04338	High
High	[K].ATVTPSPVK.[G]	1xPhospho [S6(100)]	Q9H1E3 1xPhospho [S181(100)]	5	Q9H1E3	Q9H1E3 [176-184]	0	979.486	High	High	High	Not Found	Not Found	Not Found	S6(Phospho): 100	230000000	290000000	250000000				2.55877	High
High	[K].EEDEEPESPPEKK.[T]	1xPhospho [S8(100)]	Q9H1E3 1xPhospho [S214(100)]	10	Q9H1E3	Q9H1E3 [207-219]	1	1622.65	High	High	High	Not Found	Not Found	Not Found	S8(Phospho): 100	49000000		43000000				3.3883	High
High	[R].LKATVTPSPVK.[G]	1xPhospho [S8(100)]	Q9H1E3 1xPhospho [S181(100)]	4	Q9H1E3	Q9H1E3 [174-184]	1	1220.67	High	High	High	Not Found	Not Found	Not Found	S8(Phospho): 100	92000000	28000000	91000000				3.60157	High
High	[K].ATVTPSPVKGK.[G]	1xPhospho [S6(100)]	Q9H1E3 1xPhospho [S181(100)]	18	Q9H1E3	Q9H1E3 [176-186]	1	1164.6	High	High	High	High	High	High	S6(Phospho): 100	1200000000	400000000	1000000000	210000000	210000000	140000000	2.72067	High
High	[K].NSQEDSEDSEDKDVK.[T]	2xPhospho [S6(100); S9(100)]	Q9H1E3 2xPhospho [S58(100); S61(100)]	10	Q9H1E3	Q9H1E3 [53-67]	1	1884.64	High	High	High	Not Found	Not Found	Not Found	S6(Phospho): 100; S9(Phospho): 100	270000000	270000000	220000000				4.65896	High
High	[K].TPSPKEEDEEPESPPEKK.[T]	1xPhospho [S13(100)]	Q9H1E3 1xPhospho [S214(100)]	29	Q9H1E3	Q9H1E3 [202-219]	2	2132.93	High	High	High	High	High	High	S13(Phospho): 100	170000000	130000000	890000000	21000000	8000000	8600000	5.50945	High
High	[K].VEEEQEADEEDVSEEEAESK.[E]	1xPhospho [S13(100)]	Q9H3N1 1xPhospho [S247(100)]	1	Q9H3N1	Q9H3N1 [235-254]	0	2389.89	Not Found	Not Found	Not Found	High	Not Found	Not Found	S13(Phospho): 100				31000000			3.5261	High
High	[K].KVEEEQEADEEDVSEEEAESK.[E]	1xPhospho [S14(100)]	Q9H3N1 1xPhospho [S247(100)]	6	Q9H3N1	Q9H3N1 [234-254]	1	2517.99	High	High	High	High	High	High	S14(Phospho): 100	62000000	67000000	65000000	83000000	63000000	61000000	5.87069	High
High	[R].AGLGSPERPPKTSPGSPR.[L]	2xPhospho [S5(99.9); T/S]	Q9H6F5 2xPhospho [S58(100); T/S]	1	Q9H6F5	Q9H6F5 [54-71]	1	1950.88	Not Found	Not Found	Not Found	Not Found	Not Found	High	S5(Phospho): 100; T12(Phospho): 33.33; S13(Phospho): 33.33; S16(Phospho): 33.33						36000000	2.65569	High
High	[R].APGSPRGQHEPSKPPPAGETVTGGFGAK.[K]	1xPhospho [S4(100)]	Q9H6F5 1xPhospho [S188(100)]	6	Q9H6F5	Q9H6F5 [185-212]	1	2794.33	Not Found	Not Found	Not Found	High	High	High	S4(Phospho): 100				61000000	89000000	42000000	5.66327	High
High	[R].AGLGSPERPPKTSPGSPR.[L]	1xPhospho [S/T]	Q9H6F5 1xPhospho [S69(100)]	10	Q9H6F5	Q9H6F5 [54-71]	1	1870.92	Not Found	Not Found	Not Found	High	High	High	S16(Phospho): 99.99				130000000	57000000	89000000	3.68906	High
High	[R].LQQGAGLESPQGQPEPGAASPQR.[Q]	1xPhospho [S20(100)]	Q9H6F5 1xPhospho [S91(100)]	6	Q9H6F5	Q9H6F5 [72-94]	0	2383.1	High	High	High	Not Found	Not Found	Not Found	S20(Phospho): 100	210000000	290000000	210000000				4.46242	High
High	[R].RALVEFESNPEETREPGSPPSVQR.[A]	1xPhospho [S18(100)]	Q9H6F5 1xPhospho [S47(99.2)]	3	Q9H6F5	Q9H6F5 [30-53]	2	2791.3	Not Found	Not Found	Not Found	High	High	Not Found	S18(Phospho): 99.18				58000000	41000000		4.60153	High
High	[R].RLGGLRPESPESLTSVSR.[T]	1xPhospho [S9(100)]	Q9H6F5 1xPhospho [S18(100)]	6	Q9H6F5	Q9H6F5 [10-27]	1	2021.02	Not Found	High	High	High	High	High	S9(Phospho): 100		320000000	260000000	410000000	350000000	310000000	3.11526	High
High	[R].LQQGAGLESPQGQPEPGAASPQRQQDLHLESPQR.[Q]	1xPhospho [S20(100)]	Q9H6F5 1xPhospho [S91(100)]	1	Q9H6F5	Q9H6F5 [72-105]	1	3714.76	Not Found	Not Found	High	Not Found	Not Found	Not Found	S20(Phospho): 100							2.87135	High
High	[R].AGLGSPERPPK.[T]	1xPhospho [S5(100)]	Q9H6F5 1xPhospho [S58(100)]	4	Q9H6F5	Q9H6F5 [54-64]	0	1188.58	High	High	High	Not Found	Not Found	Not Found	S5(Phospho): 100	87000000		84000000				2.54673	High
High	[R].LGGLRPESPESLTSVSR.[T]	1xPhospho [S8(100)]	Q9H6F5 1xPhospho [S18(100)]	15	Q9H6F5	Q9H6F5 [11-27]	0	1864.92	High	High	High	High	High	High	S8(Phospho): 100	360000000	310000000	350000000	240000000	250000000	230000000	5.10774	High
High	[R].ALVEFESNPEETREPGSPPSVQR.[A]	1xPhospho [S17(100)]	Q9H6F5 1xPhospho [S47(99.3)]	13	Q9H6F5	Q9H6F5 [31-53]	1	2635.2	High	High	High	High	High	High	S17(Phospho): 100	430000000	470000000	300000000	240000000	190000000	230000000	6.28168	High
High	[R].AGLGSPERPPKTSPGSPR.[L]	3xPhospho [S5(99.2); T12(98.2); S16(100)]	Q9H6F5 3xPhospho [S58(99.2); T65(98.2); S69(100)]	2	Q9H6F5	Q9H6F5 [54-71]	1	2030.85	High	High	Not Found	Not Found	Not Found	Not Found	T12(Phospho): 98.25; S13(Phospho): 98.25; S16(Phospho): 99.97	42000000	25000000					3.03917	High
High	[R].TCEERPAEDGSDEEDPDSMEAPTR.[I]	1xCarbamidomethyl [C2]; 1xPhospho [S11(100)]	Q9H6Y2 1xPhospho [S14(100)]	4	Q9H6Y2	Q9H6Y2 [4-27]	0	2803.03	High	High	High	Not Found	High	Not Found	S11(Phospho): 100	46000000	44000000	46000000		32000000		4.3806	High
High	[R].ASPSPQPSSQPLQIHR.[Q]	1xPhospho [S]	Q9HC35 1xPhospho [S146(99.4)]	2	Q9HC35	Q9HC35 [143-158]	0	1809.86	Not Found	Not Found	Not Found	High	Not Found	High	S4(Phospho): 99.36				38000000		16000000	3.42488	High
High	[R].TVQLYGPTNFAPVVTHVAR.[N]	1xPhospho [T15(100)]	Q9HCH3 1xPhospho [T439(100)]	1	Q9HCH3	Q9HCH3 [425-443]	0	2150.08	Not Found	Not Found	Not Found	Not Found	High	Not Found	T15(Phospho): 100							2.32013	High
High	[R].VGGSDEEASGIPSR.[T]	1xPhospho [S4(100)]	Q9NQ55-3 1xPhospho [S359(100)]	4	Q9NQ55-3	Q9NQ55-3 [356-369]	0	1440.6	High	Not Found	High	High	High	Not Found	S4(Phospho): 100	44000000		42000000	51000000	36000000		3.79424	High
High	[K].TPISPLKTGVSKPIVK.[S]	1xPhospho [S4(100)]	Q9NQW6 1xPhospho [S323(100)]	6	Q9NQW6	Q9NQW6 [320-335]	1	1745	High	High	High	High	High	High	S4(Phospho): 100	81000000	82000000	75000000	71000000	59000000	40000000	4.57496	High
High	[K].ATSPVKSTTSITDAK.[S]	1xPhospho [S3(99.5)]	Q9NQW6 1xPhospho [S295(99.5)]	2	Q9NQW6	Q9NQW6 [293-307]	1	1586.77	Not Found	Not Found	Not Found	High	Not Found	Not Found	S3(Phospho): 99.52				29000000			2.54638	High
High	[R].SWSPPPEVSR.[S]	1xPhospho [S3(100)]	Q9NR19-2 1xPhospho [S30(100)]	2	Q9NR19-2	Q9NR19-2 [28-37]	0	1221.53	High	Not Found	High	Not Found	Not Found	Not Found	S3(Phospho): 100			72000000				2.08193	High
High	[K].KAEPSEVDMNSPK.[S]	1xPhospho [S11(100)]	Q9NR30-1 1xPhospho [S71(100)]	1	Q9NR30-1	Q9NR30-1 [61-73]	1	1511.64	Not Found	Not Found	Not Found	High	Not Found	Not Found	S11(Phospho): 100				30000000			2.64931	High
High	[K].KKAEPSEVDMNSPK.[S]	1xPhospho [S12(100)]	Q9NR30-1 1xPhospho [S71(100)]	5	Q9NR30-1	Q9NR30-1 [60-73]	2	1639.74	High	High	High	High	High	Not Found	S12(Phospho): 100	75000000	54000000	56000000	23000000	75000000		4.30852	High
High	[K].NEEPSEEEIDAPKPK.[K]	1xPhospho [S5(100)]	Q9NR30-1 1xPhospho [S121(100)]	9	Q9NR30-1	Q9NR30-1 [117-131]	0	1791.77	High	High	High	High	Not Found	High	S5(Phospho): 100	81000000	31000000	95000000	180000000		98000000	3.96015	High
High	[K].VTKNEEPSEEEIDAPKPK.[K]	1xPhospho [S8(100)]	Q9NR30-1 1xPhospho [S121(100)]	1	Q9NR30-1	Q9NR30-1 [114-131]	1	2119.98	Not Found	High	Not Found	Not Found	Not Found	Not Found	S8(Phospho): 100		43000000					3.96615	High
High	[K].KEEPSQNDISPK.[T]	1xPhospho [S10(100)]	Q9NR30-1 1xPhospho [S89(100)]	5	Q9NR30-1	Q9NR30-1 [80-91]	1	1451.64	High	Not Found	High	High	Not Found	High	S10(Phospho): 100	15000000		25000000	18000000		5200000	2.64931	High
High	[K].KVTKNEEPSEEEIDAPKPK.[K]	1xPhospho [S9(100)]	Q9NR30-1 1xPhospho [S121(100)]	8	Q9NR30-1	Q9NR30-1 [113-131]	2	2248.07	High	High	High	Not Found	High	High	S9(Phospho): 100	200000000	190000000	92000000		36000000	58000000	4.48824	High
High	[K].SLDLNVHKIIHSGEKPYR.[Y]	2xPhospho [S1(100); Y17(100)]; 2xAcetyl [K8(100); K15(100)]	Q9NSJ1 2xPhospho [S303(100); Y319(100)]; 2xAcetyl [K310(100); K317(100)]	1	Q9NSJ1	Q9NSJ1 [303-320]	1	2350.1	Not Found	Not Found	Not Found	High	Not Found	Not Found	S1(Phospho): 99.95; K8(Acetyl): 100; K15(Acetyl): 100; Y17(Phospho): 100				220000000			2.57352	High
High	[R].METVSNASSSSNPSSPGRIK.[G]	1xPhospho [S15(99.4)]	Q9NTI5 1xPhospho [S1166(99.4)]	1	Q9NTI5	Q9NTI5 [1152-1171]	1	2115.94	Not Found	Not Found	Not Found	High	Not Found	Not Found	S15(Phospho): 99.43				25000000			2.50312	High
High	[R].QAQAQESEEEEESR.[S]	1xPhospho [S7(100)]	Q9NVM6 1xPhospho [S112(100)]	2	Q9NVM6	Q9NVM6 [106-119]	0	1729.65	High	Not Found	High	Not Found	Not Found	Not Found	S7(Phospho): 100	17000000		15000000				3.10509	High
High	[R].ASSPPDRIDIFGR.[T]	1xPhospho [S3(100)]	Q9NWB6 1xPhospho [S77(99.2)]	5	Q9NWB6	Q9NWB6 [75-87]	1	1510.7	Not Found	High	Not Found	High	High	High	S3(Phospho): 99.99		370000000		260000000	180000000	210000000	2.88628	High
High	[K].ITDSEASKPKDGQDAIAQSPEKESK.[D]	1xPhospho [S19(100)]	Q9NWH9-1 1xPhospho [S289(100)]	5	Q9NWH9-1	Q9NWH9-1 [271-295]	2	2739.27	High	High	High	High	Not Found	High	S19(Phospho): 99.98	63000000	54000000	62000000	65000000		16000000	4.93805	High
High	[K].DGQDAIAQSPEKESK.[D]	1xPhospho [S9(100)]	Q9NWH9-1 1xPhospho [S289(100)]	7	Q9NWH9-1	Q9NWH9-1 [281-295]	1	1682.73	High	High	High	Not Found	High	Not Found	S9(Phospho): 100	62000000	46000000	50000000		15000000		3.86884	High
High	[K].SPGHMVILDQTK.[G]	1xPhospho [S1(100)]	Q9NWH9-1 1xPhospho [S553(100)]	1	Q9NWH9-1	Q9NWH9-1 [553-564]	0	1405.65	Not Found	High	Not Found	Not Found	Not Found	Not Found	S1(Phospho): 100		20000000					2.13327	High
High	[K].YLLGDAPVSPSSQK.[L]	1xPhospho [S9(100)]	Q9NYB0 1xPhospho [S203(100)]	1	Q9NYB0	Q9NYB0 [195-208]	0	1541.72	Not Found	Not Found	High	Not Found	Not Found	Not Found	S9(Phospho): 99.99			64000000				2.56788	High
High	[K].LKDLFDYSPPLHK.[N]	1xPhospho [S8(100)]	Q9NYF8-3 1xPhospho [S510(100)]; Q9NYF8-1 1xPhospho [S512(100)]	6	Q9NYF8-3; Q9NYF8-1	Q9NYF8-3 [503-515]; Q9NYF8-1 [505-517]	1	1652.81	High	High	High	High	Not Found	Not Found	S8(Phospho): 100	45000000	51000000	35000000	16000000			4.16776	High
High	[K].KAEGEPQEESPLKSK.[S]	1xPhospho [S10(100)]	Q9NYF8-3 1xPhospho [S175(100)]; Q9NYF8-1 1xPhospho [S177(100)]	9	Q9NYF8-3; Q9NYF8-1	Q9NYF8-3 [166-180]; Q9NYF8-1 [168-182]	2	1736.81	High	High	High	Not Found	High	High	S10(Phospho): 100	110000000	55000000	130000000		18000000	48000000	5.08037	High
High	[R].RIDISPSTLR.[K]	1xPhospho [S5(100)]	Q9NYF8-3 1xPhospho [S656(100)]; Q9NYF8-1 1xPhospho [S658(100)]	3	Q9NYF8-3; Q9NYF8-1	Q9NYF8-3 [652-661]; Q9NYF8-1 [654-663]	1	1237.63	Not Found	High	High	High	Not Found	Not Found	S5(Phospho): 100		120000000	75000000	67000000			2.61091	High
High	[K].KAEGEPQEESPLK.[S]	1xPhospho [S10(100)]	Q9NYF8-3 1xPhospho [S175(100)]; Q9NYF8-1 1xPhospho [S177(100)]	2	Q9NYF8-3; Q9NYF8-1	Q9NYF8-3 [166-178]; Q9NYF8-1 [168-180]	1	1521.68	High	High	Not Found	Not Found	Not Found	Not Found	S10(Phospho): 100	11000000	15000000					2.59747	High
High	[R].AEGEWEDQEALDYFSDKESGK.[Q]	1xPhospho [S15(100)]	Q9NYF8-3 1xPhospho [S383(100)]; Q9NYF8-1 1xPhospho [S385(100)]	1	Q9NYF8-3; Q9NYF8-1	Q9NYF8-3 [369-389]; Q9NYF8-1 [371-391]	1	2513	Not Found	Not Found	Not Found	High	Not Found	Not Found	S15(Phospho): 100				18000000			3.11175	High
High	[R].RRGDSESEEDEQDSEEVR.[L]	2xPhospho [S5(100); S7(100)]	Q9NZ63 2xPhospho [S15(100); S17(100)]	3	Q9NZ63	Q9NZ63 [11-28]	2	2311.83	High	Not Found	High	Not Found	High	Not Found	S5(Phospho): 100; S7(Phospho): 100	66000000		75000000		9100000		4.64767	High
High	[R].VGDTEKPEPERSPPNR.[K]	1xPhospho [S12(100)]	Q9NZ63 1xPhospho [S261(100)]	13	Q9NZ63	Q9NZ63 [250-265]	1	1887.86	High	High	High	Not Found	High	High	S12(Phospho): 100	200000000	89000000	240000000		25000000	39000000	4.85906	High
High	[R].QGSPVAAGAPAKQQQVDIPLR.[L]	1xPhospho [S3(100)]	Q9NZI8 1xPhospho [S181(100)]	1	Q9NZI8	Q9NZI8 [179-199]	1	2211.13	Not Found	Not Found	Not Found	High	Not Found	Not Found	S3(Phospho): 100				30000000			3.26446	High
High	[R].KVEEEGSPGDPDHEASTQGR.[T]	1xPhospho [S7(100)]	Q9NZT2-1 1xPhospho [S315(100)]	6	Q9NZT2-1	Q9NZT2-1 [309-328]	1	2204.91	High	High	High	High	High	High	S7(Phospho): 100	54000000	51000000	52000000	45000000	52000000	38000000	4.93973	High
High	[R].SQGDEAGGHGEDRPEPLSPK.[E]	1xPhospho [S18(100)]	Q9NZT2-1 1xPhospho [S378(100)]	9	Q9NZT2-1	Q9NZT2-1 [361-380]	0	2142.91	High	High	High	High	High	High	S18(Phospho): 100	130000000	210000000	130000000	210000000	120000000	160000000	4.82485	High
High	[K].LSEIVTLAKQAHVDVK.[F]	1xPhospho [S2(97.6)]	Q9P2R7 1xPhospho [S444(97.6)]	1	Q9P2R7	Q9P2R7 [443-458]	1	1830.97	Not Found	Not Found	Not Found	Not Found	High	Not Found	S2(Phospho): 97.55					120000000		2.81274	High
High	[R].GSYGSDAEEEEYRQQLSEHSKR.[G]	1xPhospho [S2(98.8)]	Q9UDY2-7 1xPhospho [S1187(98.8)]	12	Q9UDY2-7	Q9UDY2-7 [1186-1207]	2	2665.12	High	High	High	High	High	High	S2(Phospho): 49.76; S5(Phospho): 49.76	71000000	80000000	70000000	110000000	56000000	60000000	4.92686	High
High	[R].SSEPVQHEESIRKPSPEPR.[A]	1xPhospho [S15(95)]	Q9UDY2-7 1xPhospho [S997(100)]	2	Q9UDY2-7	Q9UDY2-7 [983-1001]	1	2269.06	Not Found	Not Found	Not Found	High	Not Found	High	S15(Phospho): 99.98				33000000		55000000	3.25293	High
High	[K].SEVQQPVHPKPLSPDSR.[A]	1xPhospho [S13(100)]	Q9UHB6-4 1xPhospho [S363(100)]	1	Q9UHB6-4	Q9UHB6-4 [351-367]	0	1980.95	Not Found	Not Found	High	Not Found	Not Found	Not Found	S13(Phospho): 100			45000000				2.68811	High
High	[R].SHSGPAGSFNKPAIR.[I]	1xPhospho [S3(99.4)]	Q9UJM3 1xPhospho [S251(100)]	7	Q9UJM3	Q9UJM3 [249-263]	0	1605.75	High	High	High	High	High	High	S3(Phospho): 100	84000000		75000000	62000000	86000000	86000000	4.24203	High
High	[R].TRDDGDEEGLLTHSEEELEHSQDTDADDGALQ.[-]	1xPhospho [S14(99.9)]	Q9UKM9-1 1xPhospho [S288(98.2)]	9	Q9UKM9-1	Q9UKM9-1 [275-306]	1	3607.45	Not Found	Not Found	High	High	High	High	S14(Phospho): 99.88			130000000	110000000	100000000	94000000	4.8107	High
High	[R].GRLSPVPVPR.[A]	1xPhospho [S4(100)]	Q9UKM9-1 1xPhospho [S135(100)]	6	Q9UKM9-1	Q9UKM9-1 [132-141]	1	1157.62	High	High	Not Found	High	High	High	S4(Phospho): 100	140000000	180000000		140000000	94000000	95000000	3.25758	High
High	[R].VQAMQISSEKEEDDNEKR.[Q]	1xPhospho [S8(99.4)]	Q9UKY7 1xPhospho [S107(99.4)]	1	Q9UKY7	Q9UKY7 [100-117]	2	2215.95	Not Found	High	Not Found	Not Found	Not Found	Not Found	S8(Phospho): 99.42		47000000					3.71413	High
High	[K].SSDQPLTVPVSPK.[F]	1xPhospho [S11(100)]	Q9ULW0 1xPhospho [S738(100)]	2	Q9ULW0	Q9ULW0 [728-740]	0	1434.69	Not Found	High	Not Found	Not Found	High	Not Found	S11(Phospho): 100		100000000			26000000		3.53059	High
High	[K].STTPPPAEPVSLPQEPPKPR.[V]	1xPhospho [T3(98.6)]	Q9UN86-2 1xPhospho [T227(98.4)]	57	Q9UN86-2	Q9UN86-2 [225-244]	0	2205.1	High	High	High	High	High	High	T3(Phospho): 98.62	17000000	35000000	130000000	62000000	47000000	40000000	4.80777	High
High	[R].LGAGGGSPEKSPSAQELKEQGNR.[L]	1xPhospho [S7(100)]	Q9UNE7-1 1xPhospho [S19(100)]	5	Q9UNE7-1	Q9UNE7-1 [13-35]	2	2377.11	High	High	High	High	Not Found	High	S7(Phospho): 100	81000000	100000000	85000000	97000000		55000000	5.93566	High
High	[R].LGAGGGSPEKSPSAQELK.[E]	1xPhospho [S7(100)]	Q9UNE7-1 1xPhospho [S19(100)]	1	Q9UNE7-1	Q9UNE7-1 [13-30]	1	1792.85	Not Found	Not Found	Not Found	High	Not Found	Not Found	S7(Phospho): 100				23000000			3.35611	High
High	[R].KKSPNELVDDLFK.[G]	1xPhospho [S3(100)]	Q9UNZ2-5 1xPhospho [S116(100)]	3	Q9UNZ2-5	Q9UNZ2-5 [114-126]	2	1612.8	High	High	High	Not Found	Not Found	Not Found	S3(Phospho): 100	22000000	44000000	49000000				2.98627	High
High	[R].GSSDGRGSDSESDLPHR.[K]	1xPhospho [S8(99)]	Q9UPQ0-3 1xPhospho [S72(99)]	5	Q9UPQ0-3	Q9UPQ0-3 [65-81]	1	1838.73	Not Found	High	High	Not Found	Not Found	Not Found	S8(Phospho): 99.01		21000000	16000000				3.09211	High
High	[K].GEKHHSDSDEEKSHR.[R]	2xPhospho [S6(100); S8(100)]	Q9UPT8 2xPhospho [S92(100); S94(100)]	1	Q9UPT8	Q9UPT8 [87-101]	2	1937.72	Not Found	Not Found	High	Not Found	Not Found	Not Found	S6(Phospho): 100; S8(Phospho): 100			13000000				2.84911	High
High	[R].DALGDSLQVPVSPSSTTSSR.[C]	1xPhospho [S12(99.4)]	Q9Y2D5-4 1xPhospho [S383(99.5)]	4	Q9Y2D5-4	Q9Y2D5-4 [372-391]	0	2083.95	High	High	Not Found	Not Found	High	High	S12(Phospho): 99.49	12000000	40000000			9200000	4800000	4.23619	High
High	[K].VKPPPSPTTEGPSLQPDLAPEEAAGTQRPK.[N]	1xPhospho [S6(99.2)]	Q9Y2D5-4 1xPhospho [S1009(99.2)]	3	Q9Y2D5-4	Q9Y2D5-4 [1004-1033]	0	3175.57	Not Found	High	Not Found	Not Found	Not Found	Not Found	S6(Phospho): 99.25		45000000					3.06428	High
High	[R].ERSPSPLRGNVVPSPLPTR.[R]	2xPhospho [S3(100); S5(100)]	Q9Y2V2 2xPhospho [S30(100); S32(100)]	1	Q9Y2V2	Q9Y2V2 [28-46]	2	2219.07	High	Not Found	Not Found	Not Found	Not Found	Not Found	S3(Phospho): 100; S5(Phospho): 100							2.70945	High
High	[R].ERSPSPLRGNVVPSPLPTR.[R]	3xPhospho [S3(100); S5(100); S/T]	Q9Y2V2 3xPhospho [S30(100); S32(100); S41(98.8)]	3	Q9Y2V2	Q9Y2V2 [28-46]	2	2299.04	High	High	High	Not Found	Not Found	Not Found	S3(Phospho): 100; S5(Phospho): 100; S14(Phospho): 50; T18(Phospho): 50	130000000	110000000	77000000				3.74469	High
High	[R].ASAVSELSPR.[E]	1xPhospho [S8(100)]	Q9Y2W1 1xPhospho [S243(100)]	1	Q9Y2W1	Q9Y2W1 [236-245]	0	1096.5	Not Found	Not Found	High	Not Found	Not Found	Not Found	S8(Phospho): 100			56000000				2.66531	High
High	[R].ERSPALKSPLQSVVVR.[R]	1xPhospho [S3(100)]	Q9Y2W1 1xPhospho [S248(100)]	7	Q9Y2W1	Q9Y2W1 [246-261]	2	1845.99	High	High	High	High	High	High	S3(Phospho): 100	40000000	110000000	130000000	120000000	130000000	130000000	5.17171	High
High	[K].HIKEEPLSEEEPCTSTAIASPEKK.[K]	1xCarbamidomethyl [C13]; 1xPhospho [S8(100)]	Q9Y2X3 1xPhospho [S502(100)]	8	Q9Y2X3	Q9Y2X3 [495-518]	2	2790.29	High	High	High	High	High	High	S8(Phospho): 100	110000000	120000000	99000000	110000000	69000000	70000000	5.5418	High
High	[K].HIKEEPLSEEEPCTSTAIASPEKK.[K]	1xCarbamidomethyl [C13]; 2xPhospho [S8(100); S20(100)]	Q9Y2X3 2xPhospho [S502(100); S514(100)]	11	Q9Y2X3	Q9Y2X3 [495-518]	2	2870.26	High	High	High	High	High	High	S8(Phospho): 100; S20(Phospho): 100	80000000	86000000	84000000	62000000	43000000	49000000	4.40269	High
High	[K].HIKEEPLSEEEPCTSTAIASPEK.[K]	1xCarbamidomethyl [C13]; 1xPhospho [S8(100)]	Q9Y2X3 1xPhospho [S502(100)]	1	Q9Y2X3	Q9Y2X3 [495-517]	1	2662.2	Not Found	Not Found	Not Found	Not Found	High	Not Found	S8(Phospho): 100					18000000		3.36159	High
High	[K].VSAGEPGSHPSPAPR.[R]	1xPhospho [S11(100)]	Q9Y4F1-2 1xPhospho [S427(100)]	3	Q9Y4F1-2	Q9Y4F1-2 [417-431]	0	1525.68	Not Found	High	High	Not Found	Not Found	Not Found	S11(Phospho): 100		23000000	18000000				3.0609	High
High	[R].SKSQSSGSSATHPISVPGAR.[R]	1xPhospho [S3(96.1)]	Q9Y4H2 1xPhospho [S306(96.1)]	1	Q9Y4H2	Q9Y4H2 [304-323]	1	2020.94	Not Found	Not Found	Not Found	High	Not Found	Not Found	S3(Phospho): 96.06							2.55867	High
High	[K].RHNSASVENVSLR.[K]	1xPhospho [S6(100)]	Q9Y4H2 1xPhospho [S1176(100)]	1	Q9Y4H2	Q9Y4H2 [1171-1183]	1	1548.73	Not Found	Not Found	Not Found	Not Found	Not Found	High	S6(Phospho): 100						15000000	2.88165	High
High	[R].ELEKPIQSKPQSPVIQAAAVSPK.[F]	1xPhospho [S21(100)]	Q9Y6D5 1xPhospho [S227(100)]	1	Q9Y6D5	Q9Y6D5 [207-229]	0	2525.34	Not Found	Not Found	Not Found	High	Not Found	Not Found	S21(Phospho): 100				6300000			2.91151	High

## Sheet: B) CALU6 Total Phosphoproteins
Accession	Description	Coverage	# Peptides	# PSMs	# Unique Peptides	# AAs	MW [kDa]	calc. pI	Found in Sample: [S2] F2: Control, CTRL, 2	Found in Sample: [S1] F1: Control, CTRL, 1	Found in Sample: [S3] F3: Control, CTRL, 3	Found in Sample: [S4] F4: Sample, TREATED, 1	Found in Sample: [S5] F5: Sample, TREATED, 2	Found in Sample: [S6] F6: Sample, TREATED, 3	Modifications	Area: F2	Area: F1	Area: F3	Area: F4	Area: F5	Area: F6	emPAI	Protein FDR Confidence Sequest HT	Exp. q-value Sequest HT	Score Sequest HT	# Peptides Sequest HT
P08238	Heat shock protein HSP 90-beta [OS=Homo sapiens]	65.884	79	1469	55	724	83.212	5.03	High	High	High	High	High	High	Phospho [S226(100); S255(100)]	5100000000	5900000000	5700000000	4100000000	4600000000	4200000000	1618.21	High	0	5688.84	79
P07900-2	Isoform 2 of Heat shock protein HSP 90-alpha [OS=Homo sapiens]	53.5129	70	1380	48	854	98.099	5.16	High	High	High	High	High	High	Phospho [S385(100)]	3600000000	4100000000	3600000000	2400000000	2100000000	2400000000	428.193	High	0	5344.91	70
Q00839	Heterogeneous nuclear ribonucleoprotein U [OS=Homo sapiens]	52.6061	56	632	56	825	90.528	6	High	High	High	High	High	High	Phospho [S59(100); S271(100)]	4600000000	5400000000	4800000000	4600000000	3800000000	3600000000	99	High	0	2560.27	56
P19338	Nucleolin [OS=Homo sapiens]	65.2113	55	617	55	710	76.568	4.7	High	High	High	High	High	High	Phospho [S28(100); S34(99.9); S41(97.1); S67(100); T121(100); S145(100); S153(100); S184(100); S206(100); S563(100)]	11000000000	11000000000	11000000000	2500000000	2300000000	2200000000	73.989	High	0	2417.09	55
P35579-1	Myosin-9 [OS=Homo sapiens]	48.1122	117	619	102	1960	226.392	5.6	High	High	High	High	High	High	Phospho [S1943(100)]	390000000	390000000	380000000	460000000	720000000	390000000	15.781	High	0	2356.52	117
P02545	Prelamin-A/C [OS=Homo sapiens]	86.2952	81	626	6	664	74.095	7.02	High	High	High	High	High	High	Phospho [S22(99.6); S390(100); S636(100)]	560000000	550000000	550000000	530000000	470000000	410000000	487.527	High	0	2222.01	81
P02545-2	Isoform C of Prelamin-A/C [OS=Homo sapiens]	88.1119	77	597	2	572	65.096	6.84	High	High	High	High	High	High	Phospho [S22(99.6); S390(100)]	990000000	970000000	1000000000	230000000	200000000	180000000	793.328	High	0	2123.87	77
P13639	Elongation factor 2 [OS=Homo sapiens]	47.0862	52	519	51	858	95.277	6.83	High	High	High	High	High	High	Phospho [T57(99.4)]	2000000000	1900000000	1900000000	1400000000	1300000000	1200000000	33.438	High	0	2001.47	52
P27824-2	Isoform 2 of Calnexin [OS=Homo sapiens]	44.8166	38	509	38	627	71.458	4.7	High	High	High	High	High	High	Phospho [S589(100); S599(100); S618(100)]	2600000000	2800000000	2500000000	2100000000	1900000000	2000000000	209.175	High	0	1969.42	38
Q9NR30-1	Nucleolar RNA helicase 2 [OS=Homo sapiens]	65.7727	61	534	58	783	87.29	9.28	High	High	High	High	High	High	Phospho [S71(100); S89(100); S121(100)]	590000000	640000000	690000000	710000000	620000000	480000000	167.761	High	0	1939.55	61
P05455	Lupus La protein [OS=Homo sapiens]	57.3529	37	365	37	408	46.808	7.12	High	High	High	High	High	High	Phospho [S366(100)]	1700000000	1700000000	1600000000	1400000000	1200000000	800000000	258.294	High	0	1540.91	37
P06748	Nucleophosmin [OS=Homo sapiens]	64.6259	24	293	5	294	32.555	4.78	High	High	High	High	High	High	Phospho [S125(100); S254(100)]	1300000000	1500000000	1400000000	1500000000	980000000	930000000	358.381	High	0	1472.59	24
Q14247-1	Src substrate cortactin [OS=Homo sapiens]	76	62	392	7	550	61.549	5.4	High	High	High	High	High	High	Phospho [T401(99.2); S405(100); S418(100)]; Acetyl [K3(100)]	150000000	330000000	170000000	38000000	28000000	29000000	1248.61	High	0	1442.92	62
O75643-1	U5 small nuclear ribonucleoprotein 200 kDa helicase [OS=Homo sapiens]	39.7004	76	383	76	2136	244.353	6.06	High	High	High	High	High	High	Phospho [S225(100)]	770000000	570000000	570000000	550000000	910000000	550000000	4.725	High	0	1438.11	76
Q14247-3	Isoform 3 of Src substrate cortactin [OS=Homo sapiens]	73.8791	56	369	1	513	57.432	5.33	Not Found	Not Found	Not Found	Not Found	High	High	Phospho [T364(99.2); S368(100); S381(100)]; Acetyl [K3(100)]					27000000	19000000	1815.6	High	0	1377.98	56
P51858	hepatoma-derived growth factor [OS=Homo sapiens]	88.75	29	330	28	240	26.772	4.73	High	High	High	High	High	High	Phospho [S132(100); S133(100); S165(100)]	5900000000	6200000000	5900000000	740000000	570000000	550000000	3382.86	High	0	1363	29
P17096-1	High mobility group protein HMG-I/HMG-Y [OS=Homo sapiens]	61.6822	7	300	3	107	11.669	10.32	High	High	High	High	High	High	Phospho [T53(100); S99(100)]	2600000000	1400000000	2500000000	1700000000	1600000000	2400000000	999	High	0	1275.17	7
P06748-3	Isoform 3 of Nucleophosmin [OS=Homo sapiens]	60.6178	20	240	1	259	28.383	4.72	High	Not Found	Not Found	Not Found	High	Not Found	Phospho [S125(100); S254(100)]	32000000						291.864	High	0	1257.62	20
P49736	DNA replication licensing factor mcm2 [OS=Homo sapiens]	50.885	49	313	49	904	101.832	5.52	High	High	High	High	High	High	Phospho [S27(99.3); S41(99.5); S139(100)]	1200000000	1000000000	1000000000	830000000	710000000	610000000	19.309	High	0	1207.32	49
Q12906-7	Isoform 7 of Interleukin enhancer-binding factor 3 [OS=Homo sapiens]	53.7862	43	309	2	898	95.748	8.81	High	High	High	High	High	High	Phospho [S482(98.8)]	280000000	230000000	280000000	100000000	240000000	180000000	21.275	High	0	1177.82	43
P61978-3	Isoform 3 of Heterogeneous nuclear ribonucleoprotein K [OS=Homo sapiens]	52.5	27	329	27	440	48.532	5.54	High	High	High	High	High	High	Phospho [S260(100)]	1600000000	1700000000	1600000000	930000000	760000000	740000000	24.119	High	0	1176.57	27
Q04637-8	Isoform 8 of Eukaryotic translation initiation factor 4 gamma 1 [OS=Homo sapiens]	35.6875	58	349	53	1600	175.51	5.33	High	High	High	High	High	High	Phospho [S1093(100); S1186(100); S1232(100)]	940000000	980000000	980000000	880000000	710000000	590000000	9.616	High	0	1158.19	58
Q13263	Transcription intermediary factor 1-beta [OS=Homo sapiens]	63.1138	35	268	35	835	88.493	5.77	High	High	High	High	High	High	Phospho [S50(100)]	770000000	710000000	680000000	610000000	530000000	510000000	15.577	High	0	1112.15	35
P07910-2	Isoform C1 of Heterogeneous nuclear ribonucleoproteins C1/C2 [OS=Homo sapiens]	77.1331	34	296	4	293	32.318	5.08	High	High	High	High	High	High	Phospho [S220(100); S247(100); S286(100)]	560000000	600000000	620000000	320000000	200000000	160000000	200.534	High	0	1100.84	34
Q92598	Heat shock protein 105 kDa [OS=Homo sapiens]	55.1282	47	301	44	858	96.804	5.39	High	High	High	High	High	High	Phospho [S809(100)]	680000000	670000000	660000000	500000000	390000000	360000000	17.529	High	0	1081.6	47
P07910-1	Heterogeneous nuclear ribonucleoproteins C1/C2 [OS=Homo sapiens]	77.7778	32	277	2	306	33.65	5.08	High	Not Found	High	High	High	High	Phospho [S233(100); S260(100); S299(100)]	330000000		280000000	240000000	73000000	110000000	148.25	High	0	1024.22	32
Q07955-1	Serine/arginine-rich splicing factor 1 [OS=Homo sapiens]	58.0645	20	309	19	248	27.728	10.36	High	High	High	High	High	High	Phospho [S199(100)]	3600000000	3600000000	3500000000	250000000	190000000	200000000	53.117	High	0	1005.22	20
O60841	Eukaryotic translation initiation factor 5B [OS=Homo sapiens]	36.1475	43	241	43	1220	138.742	5.49	High	High	High	High	High	High	Phospho [S113(100); S135(100); S137(100); S164(100); S214(100)]	540000000	590000000	590000000	430000000	360000000	330000000	7.62	High	0	977.342	43
P09651-1	Heterogeneous nuclear ribonucleoprotein A1 [OS=Homo sapiens]	48.3871	21	225	18	372	38.723	9.13	High	High	High	High	High	High	Phospho [S6(100)]	1300000000	1100000000	1100000000	1200000000	770000000	770000000	55.234	High	0	970.982	21
Q1KMD3	heterogeneous nuclear ribonucleoprotein U-like protein 2 [OS=Homo sapiens]	50.8701	38	252	38	747	85.052	4.91	High	High	High	High	High	High	Phospho [S161(100); S228(100)]	1300000000	1100000000	1300000000	650000000	560000000	500000000	17.277	High	0	969.566	38
O95425-3	Isoform SV3 of Supervillin [OS=Homo sapiens]	36.1225	59	247	59	2187	244.527	7.01	High	High	High	High	High	High	Phospho [S245(100); S270(100)]	260000000	280000000	270000000	250000000	210000000	180000000	2.427	High	0	959.542	59
P23588	eukaryotic translation initiation factor 4B [OS=Homo sapiens]	49.5908	33	295	33	611	69.11	5.73	High	High	High	High	High	High	Phospho [S406(100)]	2300000000	2400000000	2300000000	700000000	560000000	500000000	49.802	High	0	959.491	33
P43243	Matrin-3 [OS=Homo sapiens]	49.1145	37	253	37	847	94.565	6.25	High	High	High	High	High	High	Phospho [S188(100)]	910000000	920000000	860000000	710000000	670000000	630000000	11.068	High	0	946.933	37
P27816-1	Microtubule-associated protein 4 [OS=Homo sapiens]	50.3472	49	242	49	1152	120.93	5.43	High	High	High	High	High	High	Phospho [S280(100)]	430000000	430000000	380000000	350000000	290000000	280000000	7.522	High	0	942.913	49
Q32MZ4-3	Isoform 3 of Leucine-rich repeat flightless-interacting protein 1 [OS=Homo sapiens]	55.8511	42	233	41	752	82.639	4.61	High	High	High	High	High	High	Phospho [S658(99.6)]	590000000	590000000	580000000	330000000	290000000	240000000	31.523	High	0	869.406	42
Q9H1E3	Nuclear ubiquitous casein and cyclin-dependent kinase substrate 1 [OS=Homo sapiens]	35.8025	15	235	15	243	27.28	5.08	High	High	High	High	High	High	Phospho [S19(100); S58(100); S61(100); S181(100); S214(100)]	2000000000	2100000000	1500000000	1000000000	700000000	710000000	6811.92	High	0	866.562	15
P17096-2	Isoform HMG-Y of High mobility group protein HMG-I/HMG-Y [OS=Homo sapiens]	57.2917	5	234	1	96	10.673	10.32	High	High	High	High	High	High	Phospho [T42(100); S88(100)]	2000000000	230000000	820000000	200000000	310000000	140000000	250.189	High	0	865.152	5
P23246-1	splicing factor, proline- and glutamine-rich [OS=Homo sapiens]	42.7157	34	241	33	707	76.102	9.44	High	High	High	High	High	High	Phospho [T226(98.3)]	960000000	1000000000	990000000	580000000	410000000	390000000	32.839	High	0	861.386	34
O95817	BAG family molecular chaperone regulator 3 [OS=Homo sapiens]	75.6522	28	225	28	575	61.557	6.95	High	High	High	High	High	High	Phospho [S136(100); S173(100); S386(99.4)]	740000000	970000000	790000000	330000000	290000000	260000000	21.022	High	0	852.497	28
P26368	Splicing factor U2AF 65 kDa subunit [OS=Homo sapiens]	29.4737	11	198	11	475	53.467	9.09	High	High	High	High	High	High	Phospho [S79(100)]	650000000	800000000	630000000	520000000	430000000	400000000	10.159	High	0	824.257	11
Q15424-3	Isoform 3 of Scaffold attachment factor B1 [OS=Homo sapiens]	35.5507	35	212	21	917	102.793	5.49	High	High	High	High	High	High	Phospho [S383(100); S384(100); S604(100)]	630000000	680000000	440000000	450000000	320000000	360000000	9.462	High	0	817.155	35
P42166	Lamina-associated polypeptide 2, isoform alpha [OS=Homo sapiens]	53.4582	36	233	26	694	75.446	7.66	High	High	High	High	High	High	Phospho [S66(100); S67(100); T160(99)]	270000000	220000000	210000000	240000000	150000000	140000000	17.836	High	0	795.8	36
O75475-1	PC4 and SFRS1-interacting protein [OS=Homo sapiens]	51.8868	35	225	10	530	60.067	9.13	High	High	High	High	High	High	Phospho [S106(100); T115(95.8); S129(98.6); S275(98.8)]	170000000	190000000	160000000	35000000	70000000	48000000	21.457	High	0	779.42	35
Q9ULW0	Targeting protein for Xklp2 [OS=Homo sapiens]	55.4217	38	202	38	747	85.6	9.23	High	High	High	High	High	High	Phospho [S738(100)]	380000000	410000000	350000000	260000000	260000000	200000000	12.789	High	0	768.147	38
P52926-1	high mobility group protein HMGI-C [OS=Homo sapiens]	75.2294	11	228	11	109	11.825	10.62	High	High	High	High	High	High	Phospho [S44(100); S105(100)]	7700000000	7500000000	4400000000	1200000000	660000000	1300000000	398106	High	0	766.81	11
O43399-7	Isoform 7 of Tumor protein D54 [OS=Homo sapiens]	81.2227	28	196	6	229	24.839	6.42	High	High	High	High	High	High	Phospho [S189(100)]; Acetyl [K15(100)]	460000000	480000000	460000000	260000000	280000000	170000000	315.228	High	0	762.174	28
Q92974	Rho guanine nucleotide exchange factor 2 [OS=Homo sapiens]	45.9432	44	218	44	986	111.473	7.27	High	High	High	High	High	High	Phospho [S174(99.4)]	410000000	440000000	400000000	370000000	270000000	250000000	5.31	High	0	741.854	44
P78347	General transcription factor II-I [OS=Homo sapiens]	44.7896	48	220	48	998	112.346	6.39	High	High	High	High	High	High	Phospho [S674(100)]	240000000	260000000	230000000	280000000	190000000	180000000	6.711	High	0	728.149	48
O75475-2	Isoform 2 of PC4 and SFRS1-interacting protein [OS=Homo sapiens]	63.964	26	196	1	333	37.702	9.17	High	High	Not Found	Not Found	Not Found	Not Found	Phospho [S106(100); T115(95.8); S129(98.6); S275(98.8)]	39000000	42000000					70.969	High	0	708.419	26
P16401	Histone H1.5 [OS=Homo sapiens]	51.7699	27	197	18	226	22.566	10.92	High	High	High	High	High	High	Phospho [T138(100); S189(100)]	2900000000	3300000000	3000000000	1500000000	950000000	1200000000	836.678	High	0	704.129	27
O43399-3	Isoform 3 of Tumor protein D54 [OS=Homo sapiens]	79.4258	25	179	3	209	22.503	6.7	High	High	High	High	High	High	Phospho [S169(100)]; Acetyl [K15(100)]	170000000	120000000	190000000	130000000	130000000	140000000	438.397	High	0	703.991	25
Q6PKG0-1	La-related protein 1 [OS=Homo sapiens]	37.4088	27	171	26	1096	123.434	8.82	High	High	High	High	High	High	Phospho [S90(100); S517(100); S521(100); T526(100); S774(100)]	440000000	480000000	400000000	310000000	280000000	220000000	2.325	High	0	652.432	27
Q15019-2	Isoform 2 of Septin-2 [OS=Homo sapiens]	60.101	22	151	22	396	45.432	6.89	High	High	High	High	High	High	Phospho [S253(100)]	810000000	900000000	720000000	680000000	580000000	500000000	16.378	High	0	641.335	22
Q9H6F5	Coiled-coil domain-containing protein 86 [OS=Homo sapiens]	52.7778	21	179	21	360	40.211	10.33	High	High	High	High	High	High	Phospho [S18(100); S47(99.2); S58(100); S69(100); S91(100); S188(100)]	640000000	660000000	610000000	420000000	490000000	440000000	70.969	High	0	640.792	21
Q13435	Splicing factor 3b subunit 2 [OS=Homo sapiens]	43.9106	31	161	31	895	100.165	5.67	High	High	High	High	High	High	Phospho [S431(100); S435(100); S436(100)]	290000000	390000000	380000000	240000000	210000000	200000000	5.144	High	0	634.925	31
O94804	Serine/threonine-protein kinase 10 [OS=Homo sapiens]	38.2231	32	170	31	968	112.065	6.95	High	High	High	High	High	High	Phospho [S438(100); T952(98.7)]	320000000	300000000	300000000	230000000	230000000	190000000	6.378	High	0	632.546	32
O00193	Small acidic protein [OS=Homo sapiens]	43.7158	12	175	12	183	20.32	4.72	High	High	High	High	High	High	Phospho [S17(100)]	1200000000	1200000000	1300000000	780000000	720000000	720000000	1290.55	High	0	620.376	12
Q96TA1	Niban-like protein 1 [OS=Homo sapiens]	40.0804	20	162	20	746	84.085	6.19	High	High	High	High	High	High	Phospho [S665(100)]	420000000	450000000	420000000	420000000	350000000	330000000	4.142	High	0	619.438	20
Q16555-1	Dihydropyrimidinase-related protein 2 [OS=Homo sapiens]	58.3916	24	168	24	572	62.255	6.38	High	High	High	High	High	High	Phospho [T509(100); S522(96.8)]	510000000	580000000	410000000	410000000	300000000	300000000	7.161	High	0	615.985	24
O43290	U4/U6.U5 tri-snRNP-associated protein 1 [OS=Homo sapiens]	53.25	40	157	40	800	90.2	6.13	High	High	High	High	High	High	Phospho [S448(100)]	270000000	280000000	290000000	180000000	150000000	160000000	10.103	High	0	595.762	40
Q8NE71-1	ATP-binding cassette sub-family F member 1 [OS=Homo sapiens]	45.6805	41	167	41	845	95.866	6.8	High	High	High	High	High	High	Phospho [S140(100); S228(100)]	240000000	270000000	240000000	210000000	190000000	190000000	9	High	0	594.617	41
O43852-3	Isoform 3 of Calumenin [OS=Homo sapiens]	50.1548	18	146	6	323	38.027	4.63	High	High	High	High	High	High	Phospho [S43(98.6); S52(100)]	690000000	550000000	580000000	120000000	160000000	120000000	58.948	High	0	581.069	18
Q15637-5	Isoform 5 of Splicing factor 1 [OS=Homo sapiens]	26.4487	21	139	21	673	71.706	9.58	High	High	High	High	High	High	Phospho [T239(100)]	510000000	420000000	490000000	380000000	300000000	250000000	27.184	High	0	577.186	21
O00567	Nucleolar protein 56 [OS=Homo sapiens]	46.8013	32	185	32	594	66.009	9.19	High	High	High	High	High	High	Phospho [S570(100)]	230000000	250000000	210000000	230000000	160000000	160000000	19.209	High	0	574.062	32
Q9Y2X3	Nucleolar protein 58 [OS=Homo sapiens]	47.8261	28	161	28	529	59.541	8.92	High	High	High	High	High	High	Phospho [S502(100)]	420000000	470000000	330000000	360000000	280000000	250000000	18.953	High	0	573.422	28
Q9HC35	Echinoderm microtubule-associated protein-like 4 [OS=Homo sapiens]	40.6728	34	154	34	981	108.848	6.4	High	High	High	High	High	High	Phospho [S146(99.4)]	210000000	290000000	260000000	300000000	190000000	190000000	4.151	High	0	562.19	34
P08621-1	U1 small nuclear ribonucleoprotein 70 kDa [OS=Homo sapiens]	47.5973	22	162	22	437	51.526	9.94	High	High	High	High	High	High	Phospho [S226(100)]	660000000	620000000	670000000	410000000	250000000	270000000	34.481	High	0	541.215	22
Q8IWS0-1	PHD finger protein 6 [OS=Homo sapiens]	64.6575	20	152	6	365	41.264	8.68	High	High	High	High	High	High	Phospho [S155(99.4)]	250000000	240000000	240000000	180000000	150000000	140000000	19.153	High	0	528.186	20
Q9GZR7	ATP-dependent RNA helicase DDX24 [OS=Homo sapiens]	47.8463	35	149	35	859	96.271	9.06	High	High	High	High	High	High	Phospho [S82(100)]	200000000	200000000	190000000	140000000	130000000	120000000	5.713	High	0	525.063	35
P25205-2	Isoform 2 of DNA replication licensing factor MCM3 [OS=Homo sapiens]	42.4385	31	156	31	853	95.848	5.77	High	High	High	High	High	High	Phospho [S717(99.2); T719(100); S756(98.9)]	380000000	420000000	450000000	220000000	170000000	170000000	3.881	High	0	518.739	31
Q86UE4	protein LYRIC [OS=Homo sapiens]	47.7663	26	136	26	582	63.799	9.32	High	High	High	High	High	High	Phospho [S426(100)]	270000000	260000000	250000000	170000000	180000000	160000000	11.589	High	0	518.389	26
P29692-2	Isoform 2 of Elongation factor 1-delta [OS=Homo sapiens]	26.2751	15	124	1	647	71.364	6.42	High	High	High	High	High	High	Phospho [S499(100); S528(100)]	2400000000	2600000000	2500000000	1500000000	920000000	1000000000	3.125	High	0	509.852	15
Q15185	Prostaglandin E synthase 3 [OS=Homo sapiens]	49.375	10	131	10	160	18.685	4.54	High	High	High	High	High	High	Phospho [S113(100)]	2100000000	2400000000	1900000000	740000000	1100000000	660000000	49.119	High	0	503.98	10
E9PAV3	Nascent polypeptide-associated complex subunit alpha, muscle-specific form [OS=Homo sapiens]	6.15977	10	140	10	2078	205.295	9.58	High	High	High	High	High	High	Phospho [S2029(100)]; Acetyl [K1444(100); K1445(100); K1453(100)]	4900000000	5000000000	4900000000	870000000	770000000	760000000	0.429	High	0	502.236	10
Q13442	28 kDa heat- and acid-stable phosphoprotein [OS=Homo sapiens]	56.9061	22	127	22	181	20.618	8.87	High	High	High	High	High	High	Phospho [S60(100); S63(100)]	1300000000	1300000000	1300000000	740000000	500000000	490000000	999	High	0	496.518	22
O43852-4	Isoform 4 of Calumenin [OS=Homo sapiens]	42.1053	14	119	2	323	38.055	4.58	High	High	High	High	High	High	Phospho [S43(98.6); S52(100)]	130000000	250000000	130000000	86000000	80000000	62000000	26.826	High	0	489.366	14
Q01518-1	adenylyl cyclase-associated protein 1 [OS=Homo sapiens]	44.8421	26	174	26	475	51.869	8.06	High	High	High	High	High	High	Phospho [T307(98.5)]	420000000	280000000	330000000	320000000	200000000	200000000	14.199	High	0	488.609	26
P53396-1	ATP-citrate synthase [OS=Homo sapiens]	32.97	26	132	26	1101	120.762	7.33	High	High	High	High	High	High	Phospho [S455(100)]	490000000	500000000	410000000	340000000	310000000	220000000	2.446	High	0	484.438	26
P29966	Myristoylated alanine-rich C-kinase substrate [OS=Homo sapiens]	49.3976	13	116	13	332	31.536	4.45	High	High	High	High	High	High	Phospho [S118(99.4); S170(100)]	1700000000	1500000000	1600000000	160000000	120000000	110000000	67.129	High	0	467.723	13
P46087-4	Isoform 4 of Probable 28S rRNA (cytosine(4447)-C(5))-methyltransferase [OS=Homo sapiens]	36.3314	27	145	27	845	92.803	9.19	High	High	High	High	High	High	Phospho [S765(99)]	290000000	270000000	290000000	210000000	140000000	140000000	4.696	High	0	466.341	27
P42167	Lamina-associated polypeptide 2, isoforms beta/gamma [OS=Homo sapiens]	46.2555	19	145	9	454	50.639	9.38	High	High	High	High	High	High	Phospho [S66(100); S67(100); T160(99); S184(98.9); T208(100)]	210000000	220000000	220000000	120000000	93000000	110000000	12.043	High	0	464.66	19
P51991-1	Heterogeneous nuclear ribonucleoprotein A3 [OS=Homo sapiens]	51.0582	24	135	23	378	39.571	9.01	High	High	High	High	High	High	Acetyl [K4(100)]; Phospho [S358(100)]	420000000	530000000	400000000	210000000	110000000	120000000	49.119	High	0	461.016	24
P22314	Ubiquitin-like modifier-activating enzyme 1 [OS=Homo sapiens]	28.0718	24	123	24	1058	117.774	5.76	High	High	High	High	High	High	Phospho [S13(100)]	320000000	270000000	290000000	210000000	200000000	190000000	2.162	High	0	456.704	24
Q8WWM7-3	Isoform 3 of Ataxin-2-like protein [OS=Homo sapiens]	28.1677	24	133	24	1097	115.511	8.66	High	High	High	High	High	High	Acetyl [K3(100)]; Phospho [S594(100); S684(99.5)]	360000000	310000000	310000000	290000000	260000000	250000000	4.337	High	0	456.059	24
Q99733-2	Isoform 2 of Nucleosome assembly protein 1-like 4 [OS=Homo sapiens]	37.8238	17	125	15	386	44.051	4.7	High	High	High	High	High	High	Phospho [S125(100)]	740000000	640000000	670000000	440000000	340000000	340000000	12.895	High	0	445.901	17
P62753	40S RIBOSOMAL PROTEIN S6 [OS=Homo sapiens]	40.5622	12	112	12	249	28.663	10.84	High	High	High	High	High	High	Phospho [S236(98.6)]	1100000000	1300000000	980000000	1000000000	790000000	710000000	27.943	High	0	440.486	12
P35659-1	Protein DEK [OS=Homo sapiens]	41.0667	23	126	23	375	42.648	8.56	High	High	High	High	High	High	Phospho [S32(100)]	880000000	780000000	860000000	240000000	130000000	120000000	16.783	High	0	437.683	23
P18754-2	Isoform 2 of Regulator of chromosome condensation [OS=Homo sapiens]	48.6726	15	103	15	452	48.115	8.16	High	High	High	High	High	High	Phospho [S11(100)]	320000000	350000000	310000000	280000000	320000000	220000000	9	High	0	434.089	15
Q8WW12	PEST proteolytic signal-containing nuclear protein [OS=Homo sapiens]	82.5843	21	123	21	178	18.913	7.49	High	High	High	High	High	High	Acetyl [K150(100)]; Phospho [S119(100)]	650000000	730000000	1100000000	460000000	210000000	330000000	680.292	High	0	433.914	21
Q05682-5	Isoform 5 of Caldesmon [OS=Homo sapiens]	56.203	33	116	3	532	61.176	6.71	Not Found	Not Found	High	High	High	High	Phospho [S196(100)]			47000000	70000000	33000000	65000000	16.191	High	0	420.914	33
P16949-1	Stathmin [OS=Homo sapiens]	71.1409	15	129	15	149	17.292	5.97	High	High	High	High	High	High	Phospho [S16(100); S38(100)]	1200000000	1400000000	1100000000	540000000	450000000	390000000	500.187	High	0	417.392	15
Q53EL6-1	Programmed cell death protein 4 [OS=Homo sapiens]	46.9083	21	120	21	469	51.703	5.21	High	High	High	High	High	High	Phospho [S76(99.1); S94(99.6)]	620000000	720000000	530000000	360000000	310000000	290000000	14.317	High	0	417.126	21
P29692-3	Isoform 3 of Elongation factor 1-delta [OS=Homo sapiens]	61.0895	13	102	1	257	28.54	4.92	High	High	High	High	High	High	Phospho [S109(100); S138(100)]	47000000	55000000	47000000		19000000	21000000	11.743	High	0	416.269	13
P53999	Activated RNA polymerase II transcriptional coactivator p15 [OS=Homo sapiens]	69.2913	12	112	12	127	14.386	9.6	High	High	High	High	High	High	Phospho [S17(100)]	3500000000	3300000000	3700000000	240000000	230000000	220000000	99	High	0	398.133	12
P23396-1	40S ribosomal protein S3 [OS=Homo sapiens]	71.1934	19	119	19	243	26.671	9.66	High	High	High	High	High	High	Phospho [T221(100)]	350000000	370000000	330000000	350000000	280000000	260000000	11.743	High	0	386.779	19
Q05682-4	Isoform 4 of Caldesmon [OS=Homo sapiens]	53.9033	31	108	1	538	62.626	6.37	High	Not Found	Not Found	Not Found	Not Found	Not Found	Phospho [S202(100)]	14000000						14.199	High	0	385.869	31
Q96PK6-1	RNA-binding protein 14 [OS=Homo sapiens]	38.2661	25	132	25	669	69.449	9.67	High	High	High	High	High	High	Phospho [T206(100)]	280000000	360000000	380000000	400000000	210000000	260000000	10.788	High	0	383.562	25
Q14498-1	RNA-binding protein 39 [OS=Homo sapiens]	37.7358	20	99	20	530	59.343	10.1	High	High	High	High	High	High	Phospho [S97(100); S136(100)]	510000000	540000000	520000000	430000000	400000000	340000000	5.629	High	0	381.55	20
P08559-4	Isoform 4 of Pyruvate dehydrogenase E1 component subunit alpha, somatic form, mitochondrial [OS=Homo sapiens]	39.9533	18	114	18	428	47.549	8.54	High	High	High	High	High	High	Phospho [S331(100)]	250000000	280000000	260000000	220000000	220000000	210000000	4.843	High	0	379.716	18
Q9Y2W1	Thyroid hormone receptor-associated protein 3 [OS=Homo sapiens]	26.2827	22	108	21	955	108.601	10.15	High	High	High	High	High	High	Phospho [S243(100); S248(100)]	240000000	270000000	230000000	200000000	160000000	160000000	2.29	High	0	372.761	22
P29692-4	Isoform 4 of Elongation factor 1-delta [OS=Homo sapiens]	57.6336	13	91	1	262	29.053	5.03	High	High	High	Not Found	Not Found	Not Found	Phospho [S114(100); S143(100)]	87000000	93000000	78000000				13.678	High	0	368.797	13
Q9NWH9-1	SAFB-like transcription modulator [OS=Homo sapiens]	32.4952	25	101	25	1034	117.079	7.87	High	High	High	High	High	High	Phospho [S289(100); S553(100)]	180000000	220000000	190000000	230000000	150000000	170000000	3.262	High	0	367.384	25
P23193	Transcription elongation factor A protein 1 [OS=Homo sapiens]	55.4817	18	111	18	301	33.948	8.38	High	High	High	High	High	High	Phospho [S100(100)]	530000000	460000000	520000000	110000000	76000000	76000000	15.238	High	0	359.919	18
Q9NZT2-1	opioid growth factor receptor [OS=Homo sapiens]	40.7681	21	101	21	677	73.28	4.84	High	High	High	High	High	High	Phospho [S315(100); S378(100)]	190000000	250000000	180000000	210000000	130000000	150000000	4.337	High	0	358.566	21
Q06210-1	glutamine--fructose-6-phosphate aminotransferase [isomerizing] 1 [OS=Homo sapiens]	40.6295	22	104	22	699	78.756	7.11	High	High	High	High	High	High	Phospho [S261(99.6)]	150000000	180000000	150000000	140000000	93000000	100000000	2.393	High	0	354.608	22
Q9UKM9-1	RNA-binding protein Raly [OS=Homo sapiens]	66.6667	16	92	16	306	32.444	9.17	High	High	High	High	High	High	Phospho [S135(100); S288(98.2)]	510000000	500000000	500000000	420000000	360000000	350000000	10.22	High	0	352.174	16
Q13242	serine/arginine-rich splicing factor 9 [OS=Homo sapiens]	63.8009	16	118	15	221	25.526	8.65	High	High	High	High	High	High	Phospho [S211(100)]	510000000	490000000	480000000	160000000	100000000	91000000	22.714	High	0	348.888	16
Q8IWS0-2	Isoform 2 of PHD finger protein 6 [OS=Homo sapiens]	60.5769	15	100	1	312	35.306	9.04	High	High	Not Found	High	Not Found	High	Phospho [S156(100)]	87000000	90000000		58000000		47000000	11.743	High	0	348.567	15
Q13573	SNW domain-containing protein 1 [OS=Homo sapiens]	45.709	21	106	21	536	61.456	9.52	High	High	High	High	High	High	Phospho [S224(100); S232(100)]	200000000	220000000	170000000	190000000	150000000	120000000	6.128	High	0	348.528	21
P24534	Elongation factor 1-beta [OS=Homo sapiens]	50.2222	9	75	9	225	24.748	4.67	High	High	High	High	High	High	Phospho [S106(100)]	2800000000	2600000000	2800000000	620000000	640000000	520000000	5.31	High	0	345.816	9
P35606	Coatomer subunit beta' [OS=Homo sapiens]	38.521	24	94	24	906	102.422	5.27	High	High	High	High	High	High	Phospho [S859(100)]	210000000	180000000	190000000	110000000	170000000	130000000	2.295	High	0	344.601	24
Q9UN86-2	Isoform B of Ras GTPase-activating protein-binding protein 2 [OS=Homo sapiens]	44.5434	14	133	14	449	50.786	5.38	High	High	High	High	High	High	Phospho [T227(98.4)]	450000000	460000000	410000000	400000000	320000000	270000000	4.505	High	0	341.236	14
Q9H1B7	interferon regulatory factor 2-binding protein-like [OS=Homo sapiens]	32.7889	18	93	16	796	82.607	8.24	High	High	High	High	High	High	Phospho [S215(100); S547(100); S658(99.4)]	260000000	240000000	240000000	150000000	120000000	120000000	2.35	High	0	340.888	18
P35611-3	Isoform 3 of Alpha-adducin [OS=Homo sapiens]	33.9844	22	106	21	768	84.25	5.96	High	High	High	High	High	High	Phospho [S12(99.2); S465(100); S757(100)]	170000000	220000000	160000000	170000000	130000000	130000000	4.908	High	0	334.079	22
P38159-1	RNA-binding motif protein, X chromosome [OS=Homo sapiens]	55.4987	25	100	9	391	42.306	10.05	High	High	High	High	High	High	Phospho [S208(100)]	410000000	540000000	380000000	200000000	75000000	88000000	11.328	High	0	333.828	25
P48634-1	Protein PRRC2A [OS=Homo sapiens]	16.968	23	92	23	2157	228.724	9.45	High	High	High	High	High	High	Phospho [S1219(100)]	260000000	260000000	260000000	170000000	140000000	140000000	0.717	High	0	332.086	23
P49023-3	Isoform Gamma of Paxillin [OS=Homo sapiens]	31.2397	15	93	15	605	66.17	6.37	High	High	High	High	High	High	Phospho [S85(99.4)]	150000000	170000000	160000000	180000000	120000000	110000000	3.87	High	0	330.666	15
Q92615	la-related protein 4B [OS=Homo sapiens]	31.1653	19	88	19	738	80.503	6.92	High	High	High	High	High	High	Phospho [S601(99.4)]	180000000	150000000	180000000	130000000	98000000	92000000	2.44	High	0	311.37	19
Q5JTV8	Torsin-1A-interacting protein 1 [OS=Homo sapiens]	40.9949	17	80	1	583	66.208	8.18	High	High	High	High	High	High	Phospho [S143(100)]	310000000	280000000	300000000	270000000	250000000	250000000	2.49	High	0	311.278	17
Q14157-1	Isoform 2 of Ubiquitin-associated protein 2-like [OS=Homo sapiens]	33.0621	17	96	17	983	103.867	6.98	High	High	High	High	High	High	Phospho [S462(96.2); S609(99.3)]	240000000	230000000	280000000	190000000	190000000	160000000	4.08	High	0	308.121	17
Q86XP3-1	ATP-dependent RNA helicase DDX42 [OS=Homo sapiens]	45.3092	25	89	25	938	102.912	7.02	High	High	High	High	High	High	Phospho [S185(100)]	150000000	150000000	160000000	140000000	120000000	110000000	2.162	High	0	307.629	25
Q5JTV8-3	Isoform 3 of Torsin-1A-interacting protein 1 [OS=Homo sapiens]	41.0959	17	79	1	584	66.279	8.18	High	High	High	High	High	High	Phospho [S143(100)]	130000000	130000000	130000000	120000000	110000000	100000000	2.49	High	0	306.258	17
O00264	Membrane-associated progesterone receptor component 1 [OS=Homo sapiens]	46.1538	10	87	9	195	21.658	4.7	High	High	High	High	High	High	Phospho [S181(100)]	420000000	550000000	420000000	330000000	260000000	250000000	17.738	High	0	304.092	10
Q07157	Tight junction protein ZO-1 [OS=Homo sapiens]	27.8604	26	82	26	1748	195.34	6.7	High	High	High	High	High	High	Phospho [S617(100)]	160000000	140000000	130000000	94000000	120000000	79000000	1.137	High	0	300.898	26
Q08945	FACT complex subunit SSRP1 [OS=Homo sapiens]	30.6065	21	81	21	709	81.024	6.87	High	High	High	High	High	High	Phospho [S444(100)]	260000000	240000000	230000000	140000000	120000000	110000000	3.217	High	0	298.734	21
P78344-1	Eukaryotic translation initiation factor 4 gamma 2 [OS=Homo sapiens]	34.8401	24	88	24	907	102.297	7.14	High	High	High	High	High	High	Phospho [T508(100)]	140000000	130000000	100000000	110000000	75000000	86000000	1.921	High	0	290.34	24
O14737	Programmed cell death protein 5 [OS=Homo sapiens]	72	11	89	11	125	14.276	6.04	High	High	High	High	High	High	Phospho [S119(100)]	1900000000	2400000000	1900000000	280000000	220000000	230000000	30.623	High	0	286.852	11
Q14847-2	Isoform 2 of LIM and SH3 domain protein 1 [OS=Homo sapiens]	45.5108	14	76	14	323	35.991	8.62	High	High	High	High	High	High	Phospho [S146(100)]	540000000	560000000	500000000	230000000	130000000	160000000	10.45	High	0	285.201	14
Q9NR19-2	Isoform 2 of Acetyl-coenzyme A synthetase, cytoplasmic [OS=Homo sapiens]	28.2913	18	77	18	714	80.036	6.74	High	High	High	High	High	High	Phospho [S30(100)]	270000000	280000000	260000000	220000000	210000000	190000000	2.728	High	0	281.519	18
Q96T37-1	Putative RNA-binding protein 15 [OS=Homo sapiens]	23.8485	20	76	20	977	107.124	10.08	High	High	High	High	High	High	Phospho [T568(100); S670(100); S674(100); S700(100)]	250000000	210000000	220000000	170000000	150000000	130000000	1.259	High	0	271.329	20
O14745	Na(+)/H(+) exchange regulatory cofactor NHE-RF1 [OS=Homo sapiens]	60.0559	17	73	17	358	38.845	5.77	High	High	High	High	High	High	Phospho [S280(100)]	590000000	650000000	510000000	160000000	130000000	140000000	4.995	High	0	267.354	17
P98175-1	RNA-binding protein 10 [OS=Homo sapiens]	35.8065	24	73	24	930	103.469	5.97	High	High	High	High	High	High	Phospho [S89(100)]	110000000	140000000	130000000	96000000	74000000	69000000	2.631	High	0	267.201	24
Q8NC51-1	Plasminogen activator inhibitor 1 RNA-binding protein [OS=Homo sapiens]	36.7647	13	77	13	408	44.938	8.65	High	High	High	High	High	High	Phospho [S234(100)]	350000000	440000000	200000000	88000000	75000000	94000000	5.19	High	0	266.853	13
Q8TDD1-2	Isoform 2 of ATP-dependent RNA helicase DDX54 [OS=Homo sapiens]	33.3333	21	73	21	882	98.605	10.02	High	High	High	High	High	High	Phospho [S782(100)]	180000000	120000000	93000000	88000000	65000000	57000000	1.49	High	0	263.084	21
Q53GS9	U4/U6.U5 tri-snRNP-associated protein 2 [OS=Homo sapiens]	28.6726	14	77	14	565	65.34	8.91	High	High	High	High	High	High	Phospho [S82(100)]	300000000	300000000	290000000	230000000	210000000	210000000	2.652	High	0	256.2	14
P25788-1	Proteasome subunit alpha type-3 [OS=Homo sapiens]	49.0196	13	80	13	255	28.415	5.33	High	High	High	High	High	High	Phospho [S243(100)]	350000000	380000000	360000000	270000000	180000000	190000000	25.827	High	0	244.044	13
Q68EM7	Rho GTPase-activating protein 17 [OS=Homo sapiens]	39.8411	15	63	15	881	95.377	7.62	High	High	High	High	High	High	Phospho [S676(99.2)]	130000000	150000000	110000000	70000000	110000000	82000000	1.683	High	0	243.54	15
Q9UEY8-1	Gamma-adducin [OS=Homo sapiens]	26.7705	16	68	15	706	79.105	6.32	High	High	High	High	High	High	Phospho [S693(100)]	190000000	160000000	210000000	120000000	96000000	100000000	2.511	High	0	237.822	16
P55327-3	Isoform 3 of Tumor protein D52 [OS=Homo sapiens]	56.0484	15	68	15	248	26.367	6.34	High	High	High	High	High	High	Phospho [S200(100)]	450000000	450000000	440000000	220000000	200000000	180000000	14.849	High	0	237.539	15
O94888	UBX domain-containing protein 7 [OS=Homo sapiens]	34.1513	14	66	14	489	54.828	5.16	High	High	High	High	High	High	Phospho [S350(100)]	240000000	190000000	250000000	170000000	63000000	110000000	2.415	High	0	234.878	14
Q7KZ85	transcription elongation factor spt6 [OS=Homo sapiens]	23.5805	27	68	27	1726	198.949	4.91	High	High	High	High	High	High	Phospho [S125(100)]	96000000	99000000	91000000	83000000	56000000	48000000	1.02	High	0	230.829	27
P43487	Ran-specific GTPase-activating protein [OS=Homo sapiens]	61.6915	9	66	9	201	23.296	5.29	High	High	High	High	High	High	Phospho [T13(99)]	530000000	560000000	530000000	110000000	100000000	91000000	18.953	High	0	227.58	9
Q13541	Eukaryotic translation initiation factor 4E-binding protein 1 [OS=Homo sapiens]	52.5424	9	93	9	118	12.572	5.48	High	High	High	High	High	High	Phospho [T70(100)]	580000000	710000000	710000000	260000000	250000000	240000000	55.234	High	0	227.431	9
P49006	MARCKS-related protein [OS=Homo sapiens]	84.1026	12	55	12	195	19.517	4.67	High	High	High	High	High	High	Phospho [S22(100); S93(100); S104(100); T148(100)]	870000000	860000000	770000000	230000000	170000000	220000000	49.119	High	0	226.132	12
P46821	microtubule-associated protein 1B [OS=Homo sapiens]	17.6256	27	61	27	2468	270.468	4.81	High	High	High	High	High	High	Phospho [S1501(100)]	77000000	97000000	64000000	69000000	33000000	45000000	0.696	High	0	220.548	27
Q9Y2D5-4	Isoform 2 of A-kinase anchor protein 2 [OS=Homo sapiens]	20.5802	17	64	17	1103	121.997	5.06	High	High	High	High	High	High	Phospho [S383(99.5); S1009(99.2)]	110000000	130000000	130000000	110000000	66000000	70000000	1.243	High	0	220.483	17
Q96E39	RNA binding motif protein, X-linked-like-1 [OS=Homo sapiens]	42.5641	17	64	1	390	42.116	9.89	High	High	High	Not Found	Not Found	Not Found	Phospho [S208(100)]	37000000	42000000	45000000				3.85	High	0	218.056	17
P54105	Methylosome subunit pICln [OS=Homo sapiens]	56.1181	9	59	9	237	26.199	4.11	High	High	High	High	High	High	Phospho [S102(100)]	470000000	520000000	380000000	140000000	150000000	140000000	14.199	High	0	216.864	9
Q9NTI5	Sister chromatid cohesion protein PDS5 homolog B [OS=Homo sapiens]	17.6227	20	64	20	1447	164.563	8.47	High	High	High	High	High	High	Phospho [S1166(99.4)]	100000000	110000000	120000000	84000000	120000000	92000000	0.778	High	0	212.343	20
Q9UNE7-1	E3 ubiquitin-protein ligase CHIP [OS=Homo sapiens]	45.5446	13	57	13	303	34.834	5.87	High	High	High	High	High	High	Phospho [S19(100)]	170000000	160000000	180000000	110000000	70000000	78000000	4.623	High	0	209.364	13
Q9NZ63	Uncharacterized protein C9orf78 [OS=Homo sapiens]	49.481	13	58	13	289	33.667	6.74	High	High	High	High	High	High	Phospho [S15(100); S17(100); S261(100)]	280000000	260000000	260000000	110000000	59000000	69000000	5.813	High	0	208.267	13
P49585	choline-phosphate cytidylyltransferase A [OS=Homo sapiens]	52.861	15	59	15	367	41.705	7.25	High	High	High	High	High	High	Phospho [S343(98.6); S362(100)]	230000000	240000000	210000000	140000000	100000000	89000000	3.262	High	0	207.596	15
Q14980-1	nuclear mitotic apparatus protein 1 [OS=Homo sapiens]	16.6903	25	66	25	2115	238.115	5.78	High	High	High	High	High	High	Phospho [T417(100)]; Acetyl [K405(100); K419(100)]	37000000	200000000	41000000	45000000	30000000	32000000	0.511	High	0	206.768	25
Q9UKY7	Protein CDV3 homolog [OS=Homo sapiens]	75.1938	11	44	11	258	27.318	6.4	High	High	High	High	High	High	Phospho [S107(99.4)]	220000000	250000000	230000000	120000000	97000000	110000000	12.895	High	0	203.856	11
Q9H3N1	Thioredoxin-related transmembrane protein 1 [OS=Homo sapiens]	41.4286	12	66	12	280	31.771	4.98	High	High	High	High	High	High	Phospho [S247(100)]	210000000	240000000	240000000	210000000	140000000	140000000	16.783	High	0	202.83	12
Q07866-6	Isoform N of Kinesin light chain 1 [OS=Homo sapiens]	39.4904	21	72	16	628	70.962	6.67	High	High	High	High	High	High	Phospho [S591(100); S622(100)]	79000000	110000000	100000000	120000000	71000000	88000000	2.548	High	0	202.742	21
Q9NYF8-1	Bcl-2-associated transcription factor 1 [OS=Homo sapiens]	26.9565	22	68	1	920	106.059	9.98	High	High	Not Found	Not Found	Not Found	Not Found	Phospho [S177(100); S385(100); S512(100)]	6900000	15000000					2.025	High	0	199.173	22
P27708	CAD protein [OS=Homo sapiens]	12.1798	20	55	20	2225	242.829	6.46	High	High	High	High	High	High	Phospho [S1859(100)]	75000000	97000000	75000000	64000000	64000000	52000000	0.506	High	0	198.499	20
Q9NYF8-3	Isoform 3 of Bcl-2-associated transcription factor 1 [OS=Homo sapiens]	28.7687	21	66	1	869	100.172	9.95	High	High	High	Not Found	High	High	Phospho [S175(100); S383(100); S510(100)]	50000000	45000000	37000000		26000000	22000000	2.02	High	0	195.062	21
Q9UDY2-7	Isoform 7 of Tight junction protein ZO-2 [OS=Homo sapiens]	20.9664	19	67	19	1221	137.258	8.05	High	High	High	High	High	High	Phospho [S997(100); S1187(98.8)]	100000000	82000000	78000000	110000000	87000000	100000000	0.73	High	0	194.462	19
Q9BQG0-2	Isoform 2 of Myb-binding protein 1A [OS=Homo sapiens]	18.5435	18	57	18	1332	149.274	9.28	High	High	High	High	High	High	Phospho [S1267(99.2)]	120000000	130000000	130000000	72000000	68000000	67000000	0.778	High	0	192.906	18
P36507	Dual specificity mitogen-activated protein kinase kinase 2 [OS=Homo sapiens]	36.5	16	48	10	400	44.396	6.55	High	High	High	High	High	High	Phospho [T394(99.5)]	180000000	210000000	260000000	180000000	81000000	150000000	7.031	High	0	192.749	16
P62995	transformer-2 protein homolog beta [OS=Homo sapiens]	26.3889	7	64	5	288	33.646	11.25	High	High	High	High	High	High	Phospho [S264(100)]	720000000	450000000	610000000	480000000	440000000	130000000	14.199	High	0	181.724	7
Q09666-1	Neuroblast differentiation-associated protein AHNAK [OS=Homo sapiens]	12.6146	19	52	19	5890	628.699	6.15	High	High	High	High	High	High	Phospho [S93(100)]	56000000	83000000	83000000	42000000	36000000	26000000	0.123	High	0	180.162	19
Q9UHB6-4	Isoform 4 of LIM domain and actin-binding protein 1 [OS=Homo sapiens]	33.4211	19	57	19	760	85.171	6.76	High	High	High	High	High	High	Phospho [S363(100)]	120000000	93000000	110000000	67000000	35000000	25000000	1.532	High	0	179.796	19
Q9H6Y2	WD repeat-containing protein 55 [OS=Homo sapiens]	39.1645	12	44	12	383	42.044	4.92	High	High	High	High	High	High	Phospho [S14(100)]	110000000	140000000	120000000	58000000	42000000	32000000	3.806	High	0	179.702	12
Q8N8S7-2	Isoform 2 of Protein enabled homolog [OS=Homo sapiens]	30.5263	12	53	12	570	63.886	6.43	High	High	High	High	High	High	Phospho [S508(100)]	140000000	130000000	140000000	120000000	79000000	78000000	3.062	High	0	178.015	12
P51397	Death-associated protein 1 [OS=Homo sapiens]	62.7451	4	30	4	102	11.158	9.32	High	High	High	Not Found	Not Found	Not Found	Phospho [S51(100)]	89000000	79000000	93000000				9	High	0	175.487	4
Q8WUA2	Peptidyl-prolyl cis-trans isomerase-like 4 [OS=Homo sapiens]	34.1463	15	53	15	492	57.189	5.92	High	High	High	High	High	High	Phospho [S178(100)]	140000000	200000000	180000000	110000000	81000000	79000000	3.52	High	0	175.464	15
Q7Z5L9-1	Interferon regulatory factor 2-binding protein 2 [OS=Homo sapiens]	42.5894	14	46	12	587	60.987	8.69	High	High	High	High	High	High	Phospho [S360(100)]	140000000	150000000	140000000	90000000	85000000	86000000	1.848	High	0	172.533	14
P29590	Protein PML [OS=Homo sapiens]	24.6032	16	51	16	882	97.489	6.21	High	High	High	High	High	High	Phospho [S530(100)]	110000000	90000000	84000000	88000000	120000000	64000000	1.154	High	0	171.855	16
Q05519	serine/arginine-rich splicing factor 11 [OS=Homo sapiens]	26.8595	11	45	11	484	53.51	10.52	High	High	High	High	High	High	Phospho [S434(100)]	190000000	210000000	150000000	140000000	110000000	94000000	7.733	High	0	171.343	11
P46937-9	Isoform 9 of Transcriptional coactivator YAP1 [OS=Homo sapiens]	31.6929	9	45	9	508	54.908	5.24	High	High	High	High	High	High	Phospho [S127(99.5)]	110000000	120000000	100000000	80000000	73000000	67000000	2.162	High	0	169.961	9
Q92769	Histone deacetylase 2 [OS=Homo sapiens]	29.3033	9	46	6	488	55.329	5.91	High	High	High	High	High	High	Phospho [S394(100); S422(100); S424(100)]	150000000	38000000	150000000	160000000	150000000	140000000	1.913	High	0	166.933	9
Q13200	26S proteasome non-ATPase regulatory subunit 2 [OS=Homo sapiens]	17.6211	11	43	11	908	100.136	5.2	High	High	High	High	High	High	Acetyl [K8(100)]; Phospho [S16(100)]	92000000	100000000	93000000	120000000	74000000	68000000	0.727	High	0	165.433	11
Q66K74	Microtubule-associated protein 1S [OS=Homo sapiens]	13.0312	11	45	11	1059	112.142	7.3	High	High	High	High	High	High	Phospho [S759(100)]	110000000	100000000	110000000	87000000	96000000	68000000	0.866	High	0	160.547	11
Q7Z460-1	CLIP-associating protein 1 [OS=Homo sapiens]	17.9454	20	50	19	1538	169.346	9.03	High	High	High	High	High	High	Phospho [S600(99.7)]	66000000	63000000	83000000	47000000	50000000	58000000	0.551	High	0	160.503	20
P04792	Heat shock protein beta-1 [OS=Homo sapiens]	63.9024	8	47	8	205	22.768	6.4	High	High	High	High	High	High	Phospho [S82(100)]	260000000	280000000	240000000	160000000	130000000	150000000	4.878	High	0	158.729	8
P06400	Retinoblastoma-associated protein [OS=Homo sapiens]	23.8147	14	47	14	928	106.092	7.94	High	High	High	High	High	High	Phospho [S37(100); T356(96.7); S608(98.1); S612(100)]	94000000	80000000	96000000	63000000	60000000	49000000	0.954	High	0	157.323	14
Q9Y4H2	Insulin receptor substrate 2 [OS=Homo sapiens]	15.0972	13	40	13	1338	137.249	8.65	High	High	High	High	High	High	Phospho [S306(96.1); S1176(100)]	80000000	91000000	97000000	74000000	80000000	79000000	0.682	High	0	157.298	13
Q71RC2-4	Isoform 4 of La-related protein 4 [OS=Homo sapiens]	27.8082	12	46	12	730	81.193	6.61	High	High	High	High	High	High	Phospho [S653(97.9)]	170000000	160000000	160000000	150000000	110000000	100000000	1.297	High	0	154.693	12
Q96I15-1	selenocysteine lyase [OS=Homo sapiens]	35.0562	9	43	9	445	48.119	7.12	High	High	High	High	High	High	Phospho [S129(100)]	170000000	220000000	190000000	150000000	120000000	110000000	1.471	High	0	154.082	9
Q13547	histone deacetylase 1 [OS=Homo sapiens]	25.9336	8	41	5	482	55.068	5.48	High	High	High	High	High	High	Phospho [S393(100)]	170000000	180000000	120000000	140000000	130000000	180000000	1.395	High	0	154.059	8
Q15366-2	Isoform 2 of Poly(rC)-binding protein 2 [OS=Homo sapiens]	30.0546	8	51	5	366	38.627	6.79	High	High	High	High	High	High	Phospho [S189(99.9)]	170000000	170000000	150000000	100000000	130000000	130000000	1.818	High	0	153.299	8
P49756-1	RNA-binding protein 25 [OS=Homo sapiens]	21.2337	12	48	12	843	100.124	6.32	High	High	High	High	High	High	Phospho [S677(100)]	140000000	130000000	140000000	150000000	97000000	95000000	1.955	High	0	151.908	12
O95400	CD2 antigen cytoplasmic tail-binding protein 2 [OS=Homo sapiens]	36.9501	9	48	9	341	37.623	4.61	High	High	High	High	High	High	Phospho [S49(100); S195(99.3)]	260000000	310000000	280000000	160000000	120000000	110000000	3.084	High	0	150.15	9
Q6UN15-3	Isoform 3 of Pre-mRNA 3'-end-processing factor FIP1 [OS=Homo sapiens]	28.8462	13	44	13	520	58.341	5.55	High	High	High	High	High	High	Phospho [S418(100); S480(100)]	190000000	120000000	120000000	95000000	49000000	60000000	5.158	High	0	149.803	13
P10644	cAMP-dependent protein kinase type I-alpha regulatory subunit [OS=Homo sapiens]	30.7087	11	48	11	381	42.955	5.35	High	High	High	High	High	High	Phospho [S83(100)]	160000000	180000000	160000000	120000000	89000000	94000000	4.012	High	0	149.708	11
P31943	Heterogeneous nuclear ribonucleoprotein H [OS=Homo sapiens]	32.294	9	44	5	449	49.198	6.3	High	High	High	High	High	High	Phospho [S104(100)]	79000000	85000000	82000000	84000000	51000000	45000000	2.02	High	0	149.629	9
Q04323-2	Isoform 2 of UBX domain-containing protein 1 [OS=Homo sapiens]	42.6282	10	42	10	312	35.086	5.35	High	High	High	High	High	High	Phospho [S200(97.4)]	410000000	360000000	370000000	61000000	78000000	110000000	7.577	High	0	147.396	10
O15173-2	Isoform 2 of Membrane-associated progesterone receptor component 2 [OS=Homo sapiens]	36.0324	9	48	8	247	26.154	5.31	High	High	High	High	High	High	Phospho [T235(100)]	250000000	260000000	240000000	250000000	120000000	160000000	4.179	High	0	143.738	9
O75122-3	Isoform 3 of CLIP-associating protein 2 [OS=Homo sapiens]	11.0231	12	47	11	1515	165.821	8.37	High	High	High	High	High	High	Phospho [S604(99.6)]	47000000	50000000	43000000	59000000	34000000	36000000	0.399	High	0	139.685	12
Q4G0J3-3	Isoform 3 of La-related protein 7 [OS=Homo sapiens]	27.674	12	53	12	589	67.612	9.54	High	High	High	High	High	High	Phospho [S268(100)]	70000000	64000000	48000000	72000000	39000000	38000000	1.39	High	0	139.618	12
Q15121-2	Isoform 2 of Astrocytic phosphoprotein PEA-15 [OS=Homo sapiens]	46.3576	8	41	8	151	17.296	4.89	High	High	High	High	High	High	Phospho [S125(100); S137(100)]	350000000	550000000	360000000	68000000	60000000	60000000	15.681	High	0	137.233	8
O60256-1	Phosphoribosyl pyrophosphate synthase-associated protein 2 [OS=Homo sapiens]	40.1084	9	37	7	369	40.899	7.44	High	High	High	High	High	High	Phospho [S227(100)]	170000000	130000000	150000000	120000000	130000000	87000000	1.649	High	0	136.954	9
O94979	Protein transport protein Sec31A [OS=Homo sapiens]	17.377	16	43	16	1220	132.931	6.89	High	High	High	High	High	High	Phospho [S799(100)]	77000000	86000000	81000000	94000000	66000000	76000000	1.093	High	0	136.86	16
Q96JM3	Chromosome alignment-maintaining phosphoprotein 1 [OS=Homo sapiens]	22.1675	13	43	13	812	89.043	8.44	High	High	High	High	High	High	Phospho [S204(100)]	120000000	120000000	120000000	73000000	75000000	63000000	0.814	High	0	132.449	13
Q8IZP0	abl interactor 1 [OS=Homo sapiens]	24.6063	9	33	7	508	55.047	7.06	High	High	High	High	High	High	Phospho [S183(100)]	160000000	150000000	130000000	120000000	74000000	86000000	1.683	High	0	131.816	9
Q8NI27-1	THO complex subunit 2 [OS=Homo sapiens]	14.5009	17	37	17	1593	182.659	8.44	High	High	High	High	High	High	Phospho [S1417(100)]	55000000	59000000	63000000	65000000	35000000	39000000	0.593	High	0	131.333	17
Q9BPX3	Condensin complex subunit 3 [OS=Homo sapiens]	16.7488	13	38	13	1015	114.262	5.59	High	High	High	High	High	High	Phospho [S674(100)]	92000000	100000000	97000000	72000000	54000000	58000000	0.707	High	0	129.187	13
Q9UPT8	Zinc finger CCCH domain-containing protein 4 [OS=Homo sapiens]	16.4236	12	35	12	1303	140.169	6.27	High	High	High	High	High	High	Phospho [S92(100); S94(100)]	130000000	100000000	130000000	82000000	77000000	100000000	0.778	High	0	128.948	12
P36915-1	Guanine nucleotide-binding protein-like 1 [OS=Homo sapiens]	20.7578	10	43	10	607	68.619	5.8	High	High	High	High	High	High	Phospho [S51(98.6)]	75000000	94000000	83000000	66000000	58000000	51000000	0.833	High	0	128.523	10
P85037-1	Forkhead box protein K1 [OS=Homo sapiens]	20.0546	10	42	8	733	75.411	9.32	High	High	High	High	High	High	Phospho [S213(99.8); S445(100)]	150000000	130000000	140000000	160000000	88000000	90000000	1.246	High	0	127.292	10
P47712	Cytosolic phospholipase A2 [OS=Homo sapiens]	22.964	14	38	14	749	85.184	5.38	High	High	High	High	High	High	Phospho [S437(100)]	110000000	110000000	76000000	49000000	74000000	63000000	1.482	High	0	123.246	14
Q07666	KH domain-containing, RNA-binding, signal transduction-associated protein 1 [OS=Homo sapiens]	21.8962	9	53	9	443	48.197	8.66	High	High	High	High	High	High	Phospho [S20(100)]	190000000	190000000	190000000	220000000	200000000	160000000	2.162	High	0	122.723	9
Q9UPQ0-3	Isoform 3 of LIM and calponin homology domains-containing protein 1 [OS=Homo sapiens]	14.7239	14	36	14	1467	164.338	6.27	High	High	High	High	High	High	Phospho [S72(99)]	60000000	70000000	49000000	69000000	24000000	40000000	0.486	High	0	120.484	14
O94826	Mitochondrial import receptor subunit TOM70 [OS=Homo sapiens]	24.6711	10	35	10	608	67.412	7.12	High	High	High	High	High	High	Phospho [S91(100)]	76000000	69000000	95000000	64000000	61000000	61000000	0.983	High	0	118.463	10
Q86WB0	Nuclear-interacting partner of ALK [OS=Homo sapiens]	21.3147	9	31	9	502	55.226	5.62	High	High	High	High	High	High	Phospho [S344(100); S395(99.5)]	81000000	81000000	80000000	61000000	68000000	49000000	1.264	High	0	116.838	9
P49407-2	Isoform 1B of Beta-arrestin-1 [OS=Homo sapiens]	26.5854	8	33	8	410	46.28	6.34	High	High	High	High	High	High	Phospho [S404(100)]	130000000	130000000	140000000	83000000	64000000	85000000	1.565	High	0	115.449	8
Q96GX9-1	Methylthioribulose-1-phosphate dehydratase [OS=Homo sapiens]	35.5372	7	34	7	242	27.107	7.12	High	High	High	High	High	High	Phospho [S87(100)]	210000000	220000000	170000000	63000000	36000000	75000000	1.783	High	0	111.824	7
Q9NQW6	actin-binding protein anillin [OS=Homo sapiens]	15.5694	11	31	11	1124	124.122	8.07	High	High	High	High	High	High	Phospho [S295(99.5); S323(100)]	62000000	71000000	54000000	40000000	41000000	34000000	0.468	High	0	110.697	11
Q9UNZ2-5	Isoform 3 of NSFL1 cofactor p47 [OS=Homo sapiens]	34.6774	9	30	9	372	40.791	5.15	High	High	High	High	High	High	Phospho [S116(100)]	150000000	130000000	120000000	140000000	57000000	60000000	1.873	High	0	107.263	9
P00338-3	Isoform 3 of L-lactate dehydrogenase A chain [OS=Homo sapiens]	34.349	9	34	8	361	39.812	8.43	High	High	High	High	High	High	Phospho [S330(94.9)]; Acetyl [K307(100); K313(100); K334(100)]	81000000	81000000	76000000	92000000	39000000	230000000	1.276	High	0	106.076	9
Q9H0G5	Nuclear speckle splicing regulatory protein 1 [OS=Homo sapiens]	17.5627	9	29	9	558	66.35	8.84	High	High	High	High	High	High	Phospho [S33(99)]	81000000	120000000	110000000	50000000	38000000	38000000	1.102	High	0	105.478	9
Q8ND56	protein LSM14 homolog A [OS=Homo sapiens]	28.9417	8	34	8	463	50.499	9.52	High	High	High	High	High	High	Phospho [S182(97.5); S183(97.5); S216(100)]	240000000	220000000	160000000	70000000	50000000	46000000	1.721	High	0	103.853	8
O95747	Serine/threonine-protein kinase OSR1 [OS=Homo sapiens]	24.0987	8	27	7	527	57.986	6.43	High	High	High	High	High	High	Phospho [S339(100)]	38000000	48000000	44000000	57000000	53000000	36000000	1.043	High	0	100.794	8
Q9BY44-1	Eukaryotic translation initiation factor 2A [OS=Homo sapiens]	20.5128	7	31	7	585	64.949	8.87	High	High	High	High	High	High	Phospho [S503(99.4)]	48000000	49000000	50000000	61000000	40000000	37000000	0.546	High	0	100.632	7
Q8N6H7	ADP-ribosylation factor GTPase-activating protein 2 [OS=Homo sapiens]	20.1536	8	28	8	521	56.685	7.99	High	High	High	High	High	High	Phospho [S146(100)]	99000000	100000000	96000000	85000000	57000000	40000000	0.874	High	0	100.276	8
Q8IU81	Interferon regulatory factor 2-binding protein 1 [OS=Homo sapiens]	20.8904	7	26	7	584	61.649	8.18	High	High	High	High	High	High	Phospho [S453(100)]	55000000	48000000	45000000	54000000	41000000	43000000	0.624	High	0	97.6561	7
Q96CV9-1	Optineurin [OS=Homo sapiens]	25.3033	13	36	13	577	65.88	5.24	High	High	High	High	High	High	Phospho [S198(98.7)]	100000000	94000000	110000000	83000000	60000000	79000000	1.424	High	0	96.6877	13
Q9NZI8	Insulin-like growth factor 2 mRNA-binding protein 1 [OS=Homo sapiens]	19.7574	9	29	6	577	63.441	9.2	High	High	High	High	High	High	Phospho [S181(100)]	18000000	96000000	28000000	27000000	20000000	30000000	0.778	High	0	93.0879	9
P55795	heterogeneous nuclear ribonucleoprotein H2 [OS=Homo sapiens]	19.5991	6	27	2	449	49.232	6.3	High	High	Not Found	High	High	High	Phospho [S104(100)]	27000000	23000000		61000000	16000000	25000000	1.291	High	0	89.1125	6
Q9BTA9-1	WW domain-containing adapter protein with coiled-coil [OS=Homo sapiens]	20.2473	6	27	6	647	70.681	9.45	High	High	High	High	High	High	Phospho [S511(100)]	110000000	110000000	90000000	73000000	80000000	64000000	0.778	High	0	88.7145	6
Q8IUD2-1	ELKS/Rab6-interacting/CAST family member 1 [OS=Homo sapiens]	16.0394	10	21	10	1116	128.008	5.97	High	High	High	Not Found	High	High	Phospho [S21(100)]	57000000	31000000	46000000		51000000	64000000	0.338	High	0	88.4317	10
Q92538	Golgi-specific brefeldin A-resistance guanine nucleotide exchange factor 1 [OS=Homo sapiens]	7.0468	8	28	8	1859	206.315	5.73	High	High	High	High	High	High	Phospho [S1318(99.5)]	43000000	56000000	34000000	53000000	23000000	27000000	0.182	High	0	88.4307	8
Q16513	Serine/threonine-protein kinase N2 [OS=Homo sapiens]	12.3984	7	25	7	984	111.964	6.3	High	High	High	High	High	High	Phospho [T958(100)]	57000000	63000000	71000000	54000000	45000000	44000000	0.292	High	0	86.8974	7
Q8WUD4	Coiled-coil domain-containing protein 12 [OS=Homo sapiens]	44.5783	5	19	5	166	19.169	7.34	High	High	High	High	High	High	Phospho [S165(100)]	200000000	150000000	160000000	41000000	31000000	38000000	4.012	High	0	78.785	5
Q9NYB0	Telomeric repeat-binding factor 2-interacting protein 1 [OS=Homo sapiens]	25.8145	6	17	6	399	44.233	4.73	High	High	High	High	High	High	Phospho [S203(100)]	99000000	88000000	95000000	27000000	19000000	33000000	0.874	High	0	77.9389	6
Q9UJM3	ERBB receptor feedback inhibitor 1 [OS=Homo sapiens]	22.5108	6	23	6	462	50.528	8.1	High	High	High	High	High	High	Phospho [S251(100)]	64000000	84000000	80000000	35000000	86000000	47000000	0.701	High	0	77.5993	6
Q9Y2V2	Calcium-regulated heat stable protein 1 [OS=Homo sapiens]	57.1429	5	20	5	147	15.882	8.21	High	High	High	High	High	High	Phospho [S30(100); S32(100)]	570000000	680000000	450000000	17000000	99000000	72000000	4.995	High	0	77.1102	5
Q7Z422	SUZ domain-containing protein 1 [OS=Homo sapiens]	40.1316	5	26	5	152	16.987	8.95	High	High	High	High	High	High	Phospho [S107(100)]	260000000	140000000	170000000	110000000	77000000	65000000	9	High	0	76.2058	5
Q13523	Serine/threonine-protein kinase PRP4 homolog [OS=Homo sapiens]	11.3208	8	24	8	1007	116.916	10.26	High	High	High	High	High	High	Phospho [Y849(100)]	67000000	23000000	57000000	30000000	26000000	25000000	0.398	High	0	73.2177	8
Q8IWZ8-1	SURP and G-patch domain-containing protein 1 [OS=Homo sapiens]	27.7519	9	19	9	645	72.425	7.61	High	High	High	High	High	High	Phospho [S485(100)]	75000000	74000000	52000000	44000000	31000000	28000000	0.725	High	0	68.429	9
Q8N6N3	UPF0690 protein C1orf52 [OS=Homo sapiens]	24.7253	3	21	3	182	20.586	5.21	High	High	High	High	High	High	Phospho [S158(100)]	130000000	160000000	92000000	73000000	75000000	67000000	1.683	High	0	68.1416	3
Q13595-1	Transformer-2 protein homolog alpha [OS=Homo sapiens]	11.7021	3	23	1	282	32.669	11.27	High	High	High	High	Not Found	Not Found	Phospho [S260(100)]	40000000	76000000	71000000	11000000			1.154	High	0	63.3332	3
Q7KZI7-1	Serine/threonine-protein kinase MARK2 [OS=Homo sapiens]	16.3706	9	18	9	788	87.856	9.72	High	High	High	High	High	High	Phospho [S486(100)]	32000000	39000000	37000000	37000000	29000000	38000000	0.554	High	0.000437254	60.1711	9
O96013-1	serine/threonine-protein kinase PAK 4 [OS=Homo sapiens]	26.5651	8	18	8	591	64.032	9.73	High	High	High	High	High	High	Phospho [S181(100)]	62000000	43000000	58000000	45000000	23000000	42000000	1.102	High	0.000437254	58.9091	8
O75190	DnaJ homolog subfamily B member 6 [OS=Homo sapiens]	26.6871	6	16	6	326	36.065	9.16	High	High	High	High	High	High	Phospho [S277(100)]	110000000	39000000	70000000	49000000	40000000	34000000	1.683	High	0.000437254	57.9302	6
Q96EI5-2	Isoform 2 of Transcription elongation factor A protein-like 4 [OS=Homo sapiens]	20.3911	6	18	6	358	40.553	7.36	High	High	High	Not Found	High	High	Phospho [S245(100)]	60000000	73000000	41000000		48000000	43000000	0.887	High	0.000437254	51.833	6
Q96C19	EF-hand domain-containing protein D2 [OS=Homo sapiens]	20.4167	5	18	5	240	26.68	5.2	High	High	High	High	High	High	Phospho [S74(100)]	40000000	43000000	42000000	59000000	23000000	33000000	0.968	High	0.000437254	51.1647	5
Q8TAD8	Smad nuclear-interacting protein 1 [OS=Homo sapiens]	22.2222	6	14	6	396	45.75	9.99	High	High	High	High	Not Found	High	Phospho [S35(100); S52(100); S54(100); S99(100)]	18000000	51000000	51000000	51000000		20000000	0.874	High	0.00127768	49.0342	6
Q9GZV5	WW domain-containing transcription regulator protein 1 [OS=Homo sapiens]	17.5	3	17	3	400	44.073	5.82	High	High	High	High	High	High	Phospho [S89(98.7)]		41000000	95000000	80000000	54000000	100000000	0.778	High	0.00127768	47.1414	3
Q6Y7W6-1	PERQ amino acid-rich with GYF domain-containing protein 2 [OS=Homo sapiens]	10.4696	8	18	8	1299	149.978	5.54	High	Not Found	High	High	High	High	Phospho [T382(98.7)]	40000000		72000000	45000000	39000000	36000000	0.346	High	0.00197941	45.5492	8
Q9NQ55-3	Isoform 3 of Suppressor of SWI4 1 homolog [OS=Homo sapiens]	5.76923	2	13	2	520	58.163	9.7	High	Not Found	High	High	High	High	Phospho [S359(100)]	58000000		56000000	47000000	37000000	31000000	0.292	High	0.00197941	44.1176	2
O95391	Pre-mRNA-splicing factor SLU7 [OS=Homo sapiens]	9.55631	4	13	4	586	68.344	7.14	High	High	High	High	High	High	Phospho [S215(100)]	31000000	130000000	29000000	60000000	36000000	27000000	0.334	High	0.00197941	43.582	4
Q15555	Microtubule-associated protein RP/EB family member 2 [OS=Homo sapiens]	10.3976	2	10	2	327	37.008	5.57	High	High	High	High	High	High	Phospho [S200(100)]	57000000	42000000	51000000	36000000	58000000	63000000	0.438	High	0.00197941	43.5085	2
O60504-1	Vinexin [OS=Homo sapiens]	17.8838	7	11	7	671	75.295	9.45	High	High	High	Not Found	Not Found	Not Found	Phospho [T529(99.6)]	90000000	82000000	88000000				0.482	High	0.00197941	41.4353	7
O95218-1	Zinc finger Ran-binding domain-containing protein 2 [OS=Homo sapiens]	19.697	5	16	5	330	37.382	10.01	High	High	High	High	High	High	Phospho [S153(100)]	45000000	66000000	39000000	32000000	22000000	19000000	0.833	High	0.00197941	40.4046	5
P28482	mitogen-activated protein kinase 1 [OS=Homo sapiens]	22.2222	7	14	7	360	41.363	6.98	High	Not Found	High	Not Found	High	High	Phospho [T185(100); Y187(100)]	21000000		16000000		25000000	40000000	1.015	High	0.00197941	39.4247	7
Q96MW1	Coiled-coil domain-containing protein 43 [OS=Homo sapiens]	27.6786	3	10	3	224	25.233	4.92	High	High	High	High	High	High	Phospho [T139(100)]	140000000	160000000	110000000	75000000	94000000	110000000	0.874	High	0.0022194	38.0015	3
Q13884	Beta-1-syntrophin [OS=Homo sapiens]	10.0372	3	9	3	538	58.025	8.63	High	High	High	High	High	High	Phospho [S87(100)]	83000000	86000000	32000000	50000000	46000000	58000000	0.301	High	0.0022194	35.4349	3
Q969E4	transcription elongation factor A protein-like 3 [OS=Homo sapiens]	44	6	10	6	200	22.489	4.92	High	High	High	High	High	High	Phospho [S30(100)]; Acetyl [K3(100)]	55000000	70000000	94000000	73000000	50000000	52000000	1.512	High	0.0022194	34.4519	6
Q9BUH6	Protein PAXX [OS=Homo sapiens]	21.0784	3	11	3	204	21.626	5.48	High	High	High	High	High	High	Phospho [S152(100)]	80000000	65000000	76000000	63000000	61000000	48000000	0.638	High	0.0022194	33.1332	3
Q01581	hydroxymethylglutaryl-CoA synthase, cytoplasmic [OS=Homo sapiens]	11.7308	3	7	3	520	57.257	5.41	Not Found	High	Not Found	High	High	High	Phospho [S495(100)]		46000000		39000000	37000000	45000000	0.292	High	0.0022194	31.5967	3
Q92733	proline-rich protein PRCC [OS=Homo sapiens]	14.664	4	9	4	491	52.386	5.1	High	High	High	High	High	Not Found	Phospho [S157(100); S159(100)]	57000000	100000000	59000000	31000000	34000000		0.624	High	0.0022194	31.3245	4
Q9BW71-1	HIRA-interacting protein 3 [OS=Homo sapiens]	18.3453	6	10	6	556	61.92	8.54	High	High	High	Not Found	High	High	Phospho [S196(100); S199(100)]	45000000	22000000	33000000		25000000	25000000	0.501	High	0.0022194	30.6501	6
O00499	Myc box-dependent-interacting protein 1 [OS=Homo sapiens]	6.23946	3	12	3	593	64.659	5.06	High	High	High	High	High	High	Phospho [S331(99.2)]	40000000	48000000	40000000	24000000	38000000	40000000	0.259	High	0.0022194	29.5532	3
Q9NWB6	Arginine and glutamate-rich protein 1 [OS=Homo sapiens]	12.8205	4	12	4	273	33.197	10.35	High	High	High	High	High	High	Phospho [S77(99.2)]	210000000	380000000	430000000	260000000	180000000	210000000	0.848	High	0.0022194	28.887	4
P41208	centrin-2 [OS=Homo sapiens]	43.0233	4	7	4	172	19.726	5	High	High	High	Not Found	High	High	Phospho [S20(100)]	58000000	47000000	56000000		60000000	65000000	1.512	High	0.0022194	28.5129	4
P50914	60S ribosomal protein L14 [OS=Homo sapiens]	20.4651	4	10	4	215	23.417	10.93	High	High	High	High	High	High	Phospho [S139(100)]	54000000	47000000	47000000	31000000	23000000	29000000	1.154	High	0.0022194	27.0515	4
Q8NAV1-1	Pre-mRNA-splicing factor 38A [OS=Homo sapiens]	15.3846	4	8	4	312	37.453	9.96	High	Not Found	High	High	Not Found	High	Phospho [S226(99.2)]	44000000		50000000	34000000		18000000	1.154	High	0.0022194	23.6804	4
Q13112	Chromatin assembly factor 1 subunit B [OS=Homo sapiens]	10.9123	4	9	4	559	61.454	7.5	Not Found	High	High	High	High	High	Phospho [S410(98.8)]		56000000	25000000	31000000	21000000	18000000	0.334	High	0.00343214	22.8018	4
Q9NVM6	DnaJ homolog subfamily C member 17 [OS=Homo sapiens]	14.4737	3	6	3	304	34.666	8.53	High	Not Found	High	High	High	High	Phospho [S112(100)]	17000000		19000000	29000000	30000000	26000000	0.468	High	0.00468658	19.1676	3
Q3B726	DNA-directed RNA polymerase I subunit RPA43 [OS=Homo sapiens]	19.8225	4	7	4	338	37.409	6.98	High	High	High	High	High	High	Phospho [S316(100); S328(100)]	62000000	44000000	49000000	28000000	28000000	18000000	0.931	High	0.00593388	17.9851	4
P54727	UV excision repair protein RAD23 homolog B [OS=Homo sapiens]	11.2469	3	7	2	409	43.145	4.84	High	High	High	Not Found	Not Found	Not Found	Phospho [S160(100)]	30000000	37000000	49000000				0.501	High	0.00690021	16.8889	3
Q96A00	Protein phosphatase 1 regulatory subunit 14A [OS=Homo sapiens]	15.6463	3	7	3	147	16.683	9.38	High	High	High	High	High	High	Phospho [S16(99.7); S26(100)]	210000000	160000000	180000000	42000000	18000000	26000000	1.371	High	0.00690021	16.7764	3
O15067	Phosphoribosylformylglycinamidine synthase [OS=Homo sapiens]	3.8864	3	6	3	1338	144.643	5.76	High	Not Found	High	High	High	High	Phospho [S660(100)]; Acetyl [K646(100)]	29000000		32000000	28000000	300000000	14000000	0.105	High	0.00690021	15.7982	3
Q9BZI7-1	Regulator of nonsense transcripts 3B [OS=Homo sapiens]	11.5942	5	6	5	483	57.727	9.48	High	High	Not Found	Not Found	Not Found	High	Phospho [S310(100)]	46000000	17000000				17000000	0.931	High	0.00742312	14.7332	5
Q9Y4F1-2	Isoform 2 of FERM, RhoGEF and pleckstrin domain-containing protein 1 [OS=Homo sapiens]	2.69517	2	6	2	1076	122.037	8.48	High	High	High	Not Found	High	High	Phospho [S427(100)]	47000000	23000000	18000000		57000000	37000000	0.112	High	0.00873709	14.63	2
Q8WY36	HMG box transcription factor BBX [OS=Homo sapiens]	7.22635	4	5	4	941	105.064	8.79	High	Not Found	Not Found	High	High	High	Phospho [S844(100)]	26000000			23000000	25000000	18000000	0.198	Medium	0.0112213	13.8945	4
P49916-1	DNA ligase 3 [OS=Homo sapiens]	4.36075	3	6	3	1009	112.835	9.01	High	Not Found	High	Not Found	High	Not Found	Phospho [T209(99.4)]	25000000		45000000		23000000		0.107	Medium	0.0135204	12.5612	3
Q9GZP8-1	Immortalization up-regulated protein [OS=Homo sapiens]	33.9623	1	3	1	106	10.891	9.73	Not Found	Not Found	High	High	Not Found	High	Acetyl [K15(100)]; Phospho [S29(100)]			84000000	250000000		670000000	1.512	Medium	0.0159681	11.8381	1
Q96ST2	protein IWS1 homolog [OS=Homo sapiens]	4.1514	2	3	2	819	91.899	4.69	Not Found	High	High	Not Found	Not Found	Not Found	Phospho [S377(100)]		53000000	34000000				0.093	Medium	0.0188772	10.5894	2
Q8NEY8	Periphilin-1 [OS=Homo sapiens]	5.45852	2	5	2	458	52.705	9.11	High	High	Not Found	Not Found	High	Not Found	Phospho [S205(100)]	26000000	34000000			14000000		0.15	Medium	0.0211516	9.27708	2
Q96FF9	Sororin [OS=Homo sapiens]	11.5079	2	3	2	252	27.583	9.61	Not Found	Not Found	Not Found	High	Not Found	High	Phospho [S21(98)]				28000000		19000000	0.311	Medium	0.0227273	8.44817	2
Q96LD1-2	Isoform 2 of Zeta-sarcoglycan [OS=Homo sapiens]	6.41026	1	2	1	312	34.473	6.99	High	Not Found	Not Found	Not Found	Not Found	Not Found	Phospho [Y104(95.1)]; Acetyl [K106(96.7)]	1000000000						0.122	Medium	0.0367226	5.91294	1
Q92794	histone acetyltransferase KAT6A [OS=Homo sapiens]	0.898204	1	4	1	2004	224.886	5.68	Not Found	High	High	Not Found	Not Found	Not Found	Phospho [T46(100)]; Acetyl [K56(100); K62(100)]			86000000				0.024	Medium	0.0376806	5.3802	1
O75718	Cartilage-associated protein [OS=Homo sapiens]	2.74314	1	2	1	401	46.532	5.73	Not Found	Not Found	High	Not Found	Not Found	Not Found	Phospho [T170(100)]			270000000				0.186	Medium	0.0450879	4.87034	1
Q13905-3	Isoform 3 of Rap guanine nucleotide exchange factor 1 [OS=Homo sapiens]	3.19635	1	2	1	1095	122.659	6.25	Not Found	Not Found	Not Found	Not Found	High	Not Found	Phospho [T224; T234; S244]; Acetyl [K245]					89000000		0.044	Low	0.0566753	3.89753	1
Q01118	Sodium channel protein type 7 subunit alpha [OS=Homo sapiens]	1.54578	1	1	1	1682	193.366	7.96	Not Found	Not Found	Not Found	Not Found	High	Not Found	Phospho [T612(99.9)]; Acetyl [K628(100)]					60000000		0.028	Low	0.0585471	3.6715	1
P47989	Xanthine dehydrogenase/oxidase [OS=Homo sapiens]	2.70068	1	1	1	1333	146.33	7.66	Not Found	Not Found	Not Found	Not Found	High	Not Found	Phospho [S368(77.8)]; Acetyl [K340(91.8); K343(91.8)]					170000000		0.032	Low	0.0641473	2.96414	1
Q9Y6D5	Brefeldin A-inhibited guanine nucleotide-exchange protein 2 [OS=Homo sapiens]	1.28852	1	1	1	1785	201.909	6.33	Not Found	Not Found	Not Found	High	Not Found	Not Found	Phospho [S227(100)]				6300000			0.021	Low	0.0653557	2.91151	1
Q9P2R7	Succinyl-CoA ligase [ADP-forming] subunit beta, mitochondrial [OS=Homo sapiens]	3.45572	1	1	1	463	50.285	7.42	Not Found	Not Found	Not Found	Not Found	High	Not Found	Phospho [S444(97.6)]					120000000		0.083	Low	0.0713472	2.81274	1
P42263-1	Glutamate receptor 3 [OS=Homo sapiens]	2.34899	1	1	1	894	101.092	8.54	Not Found	Not Found	Not Found	Not Found	High	Not Found	Phospho [S761(90.8)]; Acetyl [K770(99.5)]					140000000		0.05	Low	0.076144	2.65658	1
Q9NSJ1	Putative zinc finger protein 355P [OS=Homo sapiens]	4.20561	1	1	1	428	49.656	8.6	Not Found	Not Found	Not Found	High	Not Found	Not Found	Phospho [S303(100); Y319(100)]; Acetyl [K310(100); K317(100)]				220000000			0.061	Low	0.078504	2.57352	1
O75431	Metaxin-2 [OS=Homo sapiens]	8.36502	1	1	1	263	29.744	6.29	Not Found	Not Found	Not Found	Not Found	Not Found	High	Phospho [S147(100)]; Acetyl [K161(100)]						83000000	0.194	Low	0.078504	2.53527	1
Q8WXW3	Progesterone-induced-blocking factor 1 [OS=Homo sapiens]	2.64201	1	2	1	757	89.75	6.02	High	Not Found	Not Found	Not Found	Not Found	Not Found	Phospho [S655(100)]	59000000						0.038	Low	0.0805418	2.4505	1
Q9HCH3	Copine-5 [OS=Homo sapiens]	3.20405	1	1	1	593	65.692	5.99	Not Found	Not Found	Not Found	Not Found	High	Not Found	Phospho [T439(100)]							0.075	Low	0.106913	2.32013	1
Q03164-3	Isoform 3 of Histone-lysine N-methyltransferase 2A [OS=Homo sapiens]	0.251762	1	1	1	3972	431.784	9.07	High	Not Found	Not Found	Not Found	Not Found	Not Found	Phospho [T2526(100); T2528(100)]; Acetyl [K2524(100)]	100000000						0.012	Low	0.116117	2.08832	1
Q96JB5-4	Isoform 4 of CDK5 regulatory subunit-associated protein 3 [OS=Homo sapiens]	1.69492	1	1	1	531	59.551	4.92	Not Found	Not Found	Not Found	High	Not Found	Not Found	Phospho [T504(100)]				4000000000			0.075	Low	0.123697	2.04908	1
